# Supplementary material for: Single-cell transcriptome analyses reveal distinct gene expression signatures of severe COVID-19 in the presence of clonal hematopoiesis
Source: Exp Mol Med. 2022 Oct 13;54(10):1756–65. doi: 10.1038/s12276-022-00866-1 (PMC9559247; doi:10.1038/s12276-022-00866-1)
Supplement: Supplementary file 2 — Supplementary information 1. Supplementary Tables [file 12276_2022_866_MOESM2_ESM.xls]

## Sheet: Supplementary Table 1.
Supplementary Table 1. Clinical information of patient used in scRNA seq
Experimental information		Baseline characteristcs				Laboratory/Radiological finding					Severity
Batch	Sequencing info	Group	Disease	Age	Sex	WBC (/μL)	Neutrophil (%)	Lymphocyte (%)	CRP (mg/dL)	Radiological pneumonia	Ordinal score
1	Flu 1	Influenza	Influenza	68	M	12900	82.6	9.1	9.39	present	NA
1	Flu 2	Influenza	Influenza	75	F	22160	90.2	5.8	0.11	present	NA
2	Flu 3	Influenza	Influenza	70	M	15400	83.2	4.9	6.65	present	NA
2	Flu 4	Influenza	Influenza	56	F	20100	82.4	12.4	8.55	present	NA
2	Flu 5	Influenza	Influenza	78	M	22000	89.6	6.1	1.69	present	NA
1	nCoV 1	CHIP (-) severe COVID-19	COVID-19	63	M	21540	89.3	4.9	7.58	present	7
1	nCoV 2	CHIP (-) mild COVID-19	COVID-19	82	F	5860	64.2	26.4	0.05	present	2
3	nCoV 3	CHIP (+) severe COVID-19	COVID-19	67	F	21790	94.9	3.5	31.41	present	6
3	nCoV 4	CHIP (+) severe COVID-19	COVID-19	67	F	12120	84.8	7.8	8.2	present	6
3	nCoV 5	CHIP (-) mild COVID-19	COVID-19	46	M	6700	57.5	30.7	0.19	present	2
3	nCoV 6	CHIP (-) mild COVID-19	COVID-19	38	F	5590	55.8	32.8	0.59	present	2
4	nCoV 7	CHIP (-) severe COVID-19	COVID-19	73	F	15800	94.6	3.8	30.52	present	7
4	nCoV 8	CHIP (-) severe COVID-19	COVID-19	73	F	9200	89.7	7	16.6	present	7
4	nCoV 10	CHIP (-) mild COVID-19	COVID-19	61	M	6100	63.2	24.9	1.53	present	2
4	nCoV 11	CHIP (-) mild COVID-19 (asymptomatic)	COVID-19	62	F	3500	61.5	28.1	0.83	absent	1
5	CHIP_sev 1_1	CHIP (+) severe COVID-19	COVID-19	61	M	8100	83.4	12.3	21.39	present	6
5	CHIP_sev 2	CHIP (+) severe COVID-19	COVID-19	80	F	7820	69.6	22	5.81	present	6
5	CHIP_sev 3	CHIP (+) severe COVID-19	COVID-19	67	M	4960	78.2	12.5	15.16	present	5
5	CHIP_sev 1_2	CHIP (+) severe COVID-19	COVID-19	61	M	17720	89.2	7.1	13.61	present	6
2	Normal 1	CHIP(-) uninfected control	uninfected control	63	F	NA	NA	NA	NA	NA	NA
3	Normal 2	CHIP(-) uninfected control	uninfected control	54	F	NA	NA	NA	NA	NA	NA
3	Normal 3	CHIP(-) uninfected control	uninfected control	67	F	NA	NA	NA	NA	NA	NA
4	Normal 4	CHIP(-) uninfected control	uninfected control	63	M	NA	NA	NA	NA	NA	NA
6	CHIP_mild 1 CHIP_mild 2 CHIP_mild 3 CHIP_mild 4	CHIP (+) mild COVID-19	COVID-19	79	M	2640	42.8	32.6	3.72	absent	2
6		CHIP (+) mild COVID-19	COVID-19	60	M	4010	67.2	16.2	1.94	absent	2
6		CHIP (+) mild COVID-19	COVID-19	75	M	4180	59.3	24.9	0.2	present	2
6		CHIP (+) mild COVID-19	COVID-19	60	F	3150	61.6	30.5	0.03	absent	1
6	CHIP_uninfected 1 CHIP_uninfected 2	CHIP(+) uninfected control	uninfected control	76	F	6550	46	47	0.01	NA	NA
6		CHIP(+) uninfected control	uninfected control	73	M	4200	67.3	23.6	NA	NA	NA

## Sheet: Supplementary Table 2.
	Supplementary Table 2. The list of CHIP mutations in CHIP (+) individuals
Sequencing Info	Patient	Severity	Gene	Chromosome	Position	Variant classification	Reference allele	Alternate allele	Protein change	CDS	VAF
CHIP_sev1_1	CHIP_sev1_1 CHIP_sev1_2	Severe	ASXL1	chr20	31022441	FRAME_SHIFT	A	AG	p.642Gly_643Glyfs	c.1927_1928insG	14.2
CHIP_sev1_2
CHIP_sev2	CHIP_sev2	Severe	SF3B1	chr2	198266834	NON_SYNONYMOUS_CODING	T	C	p.Lys700Glu	c.2098A>G	6.5
			DNMT3A	chr2	25469147	FRAME_SHIFT	C	CGT	p.436Thr_437Aspfs	c.1310_1311insCA	7.6
CHIP_sev3	CHIP_sev3	Severe	TET2	chr4	106155711	FRAME_SHIFT	AG	A	p.204Val_205Leufs	c.613_614delG	5.6
nCoV 3	nCoV 3 nCoV 4	Severe	GNB1	chr1	1747229	NON_SYNONYMOUS_CODING	T	C	p.Lys57Glu	c.169A>G	29.3
nCoV 4
CHIP_mild1 CHIP_mild2 CHIP_mild3 CHIP_mild4	COV008	Mild	DNMT3A	chr2	25457242	NON_SYNONYMOUS_CODING	C	T	p.Arg882His	c.2645G>A	2
	COV026	Mild	FOXP1	chr3	71090675	FRAME_SHIFT	G	GA	p.223Ile_224Profs	c.672_673insT	6.3
			JAK2	chr9	5073770	NON_SYNONYMOUS_CODING	G	T	p.Val617Phe	c.1849G>T	12.1
	COV082	Mild	DNMT3A	chr2	25463271	FRAME_SHIFT	G	GC	p.740Ala_741Argfs	c.2221_2222insG	23.7
			TET2	chr4	106155920	FRAME_SHIFT	TC	T	p.273Ile_274Asnfs	c.822_823delC	2.7
	COV127	Mild	IDH2	chr15	90633770	NON_SYNONYMOUS_CODING	T	G	p.Gln105Pro	c.314A>C	23.7
			ASXL1	chr20	31023054	FRAME_SHIFT	TC	T	p.846Ser_847Thrfs	c.2540_2541delC	23.6
			U2AF1	chr21	44514777	NON_SYNONYMOUS_CODING	T	C	p.Gln157Arg	c.470A>G	2.2
CHIP_uninfected1 CHIP_uninfected2	HEM_012	Normal	DNMT3A	chr2	25469940	NON_SYNONYMOUS_CODING	C	G	p.Ala368Pro	c.1102G>C	1.9
			DNMT3A	chr2	25469941	NON_SYNONYMOUS_CODING	T	A	p.Lys367Asn	c.1101A>T	1.9
	HEM_090	Normal	DNMT3A	chr2	25463293	NON_SYNONYMOUS_CODING	A	G	p.Phe734Leu	c.2200T>C	2
			APC	chr5	112102099	NON_SYNONYMOUS_CODING	G	A	p.Arg71His	c.212G>A	33.3

## Sheet: Supplementary Table 3.
Supplementary Table 3. Data quality of scRNA seq
Sample name	disease type	Presence/Absence of CHIP	filtered cell number	medain of detected UMI per cell	medain of detected genes per cell	mean of detected UMI per cell	mean of detected genes per cell
CHIP_sev 1_1	CHIP (+) severe COVID-19	CHIP	897	4278	1507	6198.71	1847.46
CHIP_sev 2	CHIP (+) severe COVID-19	CHIP	3575	4195	1290	5737.35	1674.24
CHIP_sev 3	CHIP (+) severe COVID-19	CHIP	1776	4916	1544	6057.05	1685.08
CHIP_sev 1_2	CHIP (+) severe COVID-19	CHIP	2801	5653	1465	6093.45	1639.64
Flu 1	Influenza	non CHIP	4042	6294	2049	6718.88	2042.03
Flu 2	Influenza	non CHIP	1208	4263	1403	5185.39	1575.01
Flu 3	Influenza	non CHIP	2257	5510	1946	6316.02	2063.21
Flu 4	Influenza	non CHIP	909	5348	1881	6338.05	2010.67
Flu 5	Influenza	non CHIP	305	4584	1763	4426.29	1669.15
nCoV 1	CHIP (-) severe COVID-19	non CHIP	2994	6473	1853	6957.36	1957.83
nCoV 2	CHIP (-) mild COVID-19	non CHIP	4300	5566	1643	6208	1751.48
nCoV 3	CHIP (+) severe COVID-19	CHIP	288	4123	1607	4831.94	1706.88
nCoV 4	CHIP (+) severe COVID-19	CHIP	610	4628	1585	5469.11	1745.06
nCoV 5	CHIP (-) mild COVID-19	non CHIP	3211	5975	1894	6820.85	2014.29
nCoV 6	CHIP (-) mild COVID-19	non CHIP	3532	5082	1766	5808.9	1871.21
nCoV 7	CHIP (-) severe COVID-19	non CHIP	568	6078	1962	6677.16	1968.94
nCoV 8	CHIP (-) severe COVID-19	non CHIP	719	6671	1855	7021.33	1884.6
nCoV 10	CHIP (-) mild COVID-19	non CHIP	2313	6664	2015	7449.31	2113.93
nCoV 11	CHIP (-) mild COVID-19 (asymptomatic)	non CHIP	3211	5677	1987	6482.69	2112.59
Normal 1	CHIP(-) Healthy control	non CHIP	3972	5688	1848	6229.32	1921.94
Normal 2	CHIP(-) Healthy control	non CHIP	3918	5433	1740	6540.14	1932.39
Normal 3	CHIP(-) Healthy control	non CHIP	3509	5874	1812	6474.15	1925.78
Normal 4	CHIP(-) Healthy control	non CHIP	3328	5666	1897	6813.79	2100.74
CHIP_mild 1	CHIP (+) mild COVID-19	CHIP	3692	4797	1638	5313	1702
CHIP_mild 2	CHIP (+) mild COVID-19	CHIP	1750	4200	1661	5125	1794
CHIP_mild 3	CHIP (+) mild COVID-19	CHIP	2696	4456	1640	4811	1712
CHIP_mild 4	CHIP (+) mild COVID-19	CHIP	4063	3823	1344	4372	1447
CHIP_uninfected 1	CHIP (+) uninfected control	CHIP	1134	4687	1632	4939	1596
CHIP_uninfected 2	CHIP (+) uninfected control	CHIP	3954	4214	1685	4366	1676

## Sheet: Supplementary Table 4.
Supplementary Table 4. Information of individual cell in scRNA seq
BarcodeID	Sample	Disease	Celltype	UMI_counts	Number_of_gene
AAACCCACAGCTGAAG-1	nCoV1	CHIP- Severe COVID-19	Bcell, IgG-	3630	1146
AAACCCAGTCTTCGAA-1	nCoV1	CHIP- Severe COVID-19	CD4 T cell, EM-like	6796	1785
AAACCCAGTTCCGCTT-1	nCoV1	CHIP- Severe COVID-19	Monocyte, classical	6803	2147
AAACGAACAAGGTTGG-1	nCoV1	CHIP- Severe COVID-19	Platelet	1188	488
AAACGAAGTCTACAAC-1	nCoV1	CHIP- Severe COVID-19	NK cell	5444	1958
AAACGCTAGGCTTAAA-1	nCoV1	CHIP- Severe COVID-19	Monocyte, classical	11649	2946
AAACGCTCATGACCCG-1	nCoV1	CHIP- Severe COVID-19	NK cell	4568	1654
AAACGCTGTACCGTGC-1	nCoV1	CHIP- Severe COVID-19	NK cell	6303	2078
AAACGCTGTGAATGAT-1	nCoV1	CHIP- Severe COVID-19	Monocyte, classical	5596	1932
AAACGCTTCACTGTTT-1	nCoV1	CHIP- Severe COVID-19	Uncategorized	7130	2178
AAAGAACAGAAATTCG-1	nCoV1	CHIP- Severe COVID-19	Monocyte, classical	8174	2472
AAAGAACAGCCAAGTG-1	nCoV1	CHIP- Severe COVID-19	CD8 T cell, EM-like	4037	1391
AAAGAACAGGAGAGGC-1	nCoV1	CHIP- Severe COVID-19	Platelet	1147	556
AAAGAACAGGTAGTCG-1	nCoV1	CHIP- Severe COVID-19	Monocyte, classical	1231	697
AAAGAACAGGTTCCAT-1	nCoV1	CHIP- Severe COVID-19	Monocyte, classical	4264	1589
AAAGAACCAAGGTCTT-1	nCoV1	CHIP- Severe COVID-19	Monocyte, classical	5319	1772
AAAGAACCACACGTGC-1	nCoV1	CHIP- Severe COVID-19	CD4 T cell, EM-like	10904	2159
AAAGAACCAGTTAAAG-1	nCoV1	CHIP- Severe COVID-19	CD4 T cell, EM-like	10545	2014
AAAGAACGTGATAGTA-1	nCoV1	CHIP- Severe COVID-19	NK cell	6190	1660
AAAGAACGTGGCACTC-1	nCoV1	CHIP- Severe COVID-19	Monocyte, classical	14412	3477
AAAGAACTCATACGAC-1	nCoV1	CHIP- Severe COVID-19	Platelet	5648	1587
AAAGGATAGAGTTCGG-1	nCoV1	CHIP- Severe COVID-19	NK cell	3742	1521
AAAGGATCAACAAGTA-1	nCoV1	CHIP- Severe COVID-19	Monocyte, classical	6102	2057
AAAGGATCAAGACAAT-1	nCoV1	CHIP- Severe COVID-19	CD4 T cell, EM-like	6165	1569
AAAGGATCACATCATG-1	nCoV1	CHIP- Severe COVID-19	Monocyte, classical	8519	2505
AAAGGATCAGCTGTAT-1	nCoV1	CHIP- Severe COVID-19	Monocyte, classical	4487	1639
AAAGGATGTGATACCT-1	nCoV1	CHIP- Severe COVID-19	CD8 T cell, non-EM-like	6892	2332
AAAGGATTCTTCGACC-1	nCoV1	CHIP- Severe COVID-19	Bcell, IgG+	8903	2463
AAAGGGCAGAGCTTTC-1	nCoV1	CHIP- Severe COVID-19	CD4 T cell, EM-like	8392	1754
AAAGGGCAGTCTGCGC-1	nCoV1	CHIP- Severe COVID-19	Monocyte, classical	5042	1717
AAAGGGCCACTCTCGT-1	nCoV1	CHIP- Severe COVID-19	CD8 T cell, non-EM-like	4265	1384
AAAGGTAAGCCTAACT-1	nCoV1	CHIP- Severe COVID-19	Bcell, IgG-	8279	1992
AAAGGTACAGAGAATT-1	nCoV1	CHIP- Severe COVID-19	Bcell, IgG-	4739	1427
AAAGTCCAGCAGGCAT-1	nCoV1	CHIP- Severe COVID-19	Bcell, IgG+	7499	1811
AAAGTCCCAGTTAGGG-1	nCoV1	CHIP- Severe COVID-19	NK cell	5012	1622
AAAGTCCGTCGTTATG-1	nCoV1	CHIP- Severe COVID-19	CD8 T cell, non-EM-like	4227	1420
AAAGTGAAGCCGATTT-1	nCoV1	CHIP- Severe COVID-19	Bcell, IgG+	12884	2461
AAAGTGAAGTACGAGC-1	nCoV1	CHIP- Severe COVID-19	Monocyte, classical	4263	1627
AAAGTGAGTTTCGTAG-1	nCoV1	CHIP- Severe COVID-19	CD4 T cell, EM-like	6008	1769
AAATGGACAAATCGTC-1	nCoV1	CHIP- Severe COVID-19	Monocyte, classical	6305	2160
AAATGGACACAGCTTA-1	nCoV1	CHIP- Severe COVID-19	Bcell, IgG-	8458	1989
AAATGGATCGTGCATA-1	nCoV1	CHIP- Severe COVID-19	Bcell, IgG-	7074	1771
AACAAAGGTATGGAAT-1	nCoV1	CHIP- Severe COVID-19	Bcell, IgG-	1846	815
AACAAAGTCTACAGGT-1	nCoV1	CHIP- Severe COVID-19	Uncategorized	12065	3118
AACAACCGTTCATCTT-1	nCoV1	CHIP- Severe COVID-19	Monocyte, classical	3064	1275
AACAAGAAGAGGGCGA-1	nCoV1	CHIP- Severe COVID-19	NK cell	4178	1631
AACAAGAAGGTCGTCC-1	nCoV1	CHIP- Severe COVID-19	Bcell, IgG+	8593	2202
AACAAGAAGTCATAGA-1	nCoV1	CHIP- Severe COVID-19	Monocyte, classical	5751	2022
AACAAGAAGTGCTCGC-1	nCoV1	CHIP- Severe COVID-19	Bcell, IgG+	8492	2092
AACAAGAGTACAGAGC-1	nCoV1	CHIP- Severe COVID-19	CD8 T cell, non-EM-like	12586	3129
AACAAGAGTGGCGTAA-1	nCoV1	CHIP- Severe COVID-19	Monocyte, classical	2564	1071
AACAAGATCCCTAGGG-1	nCoV1	CHIP- Severe COVID-19	Monocyte, classical	7024	2261
AACAAGATCCTCACCA-1	nCoV1	CHIP- Severe COVID-19	RBC	4291	229
AACACACAGCAGGTCA-1	nCoV1	CHIP- Severe COVID-19	Monocyte, classical	2874	1171
AACACACAGCGCAATG-1	nCoV1	CHIP- Severe COVID-19	Monocyte, nonclassical	12886	3133
AACACACGTCCCTGAG-1	nCoV1	CHIP- Severe COVID-19	Platelet	1578	405
AACACACTCATCCTGC-1	nCoV1	CHIP- Severe COVID-19	RBC	2834	213
AACACACTCGGAGTAG-1	nCoV1	CHIP- Severe COVID-19	Monocyte, classical	12029	3081
AACAGGGCAAGGGCAT-1	nCoV1	CHIP- Severe COVID-19	Platelet	1337	551
AACAGGGTCATGTCAG-1	nCoV1	CHIP- Severe COVID-19	Monocyte, classical	9005	2489
AACCAACAGTCCTACA-1	nCoV1	CHIP- Severe COVID-19	Monocyte, classical	9352	2865
AACCAACAGTGGATTA-1	nCoV1	CHIP- Severe COVID-19	Monocyte, classical	5612	1887
AACCAACAGTGGCGAT-1	nCoV1	CHIP- Severe COVID-19	Bcell, IgG+	7321	1749
AACCAACCAATAACCC-1	nCoV1	CHIP- Severe COVID-19	Monocyte, classical	11474	3196
AACCAACCACATAGCT-1	nCoV1	CHIP- Severe COVID-19	Bcell, IgG-	7226	1861
AACCAACGTCGGTACC-1	nCoV1	CHIP- Severe COVID-19	Bcell, IgG-	4301	1346
AACCACAAGAATCTAG-1	nCoV1	CHIP- Severe COVID-19	Monocyte, classical	6274	2077
AACCACAAGTTCCATG-1	nCoV1	CHIP- Severe COVID-19	Bcell, IgG+	5600	1448
AACCACATCGCCTCTA-1	nCoV1	CHIP- Severe COVID-19	Monocyte, classical	4741	1734
AACCATGAGTAACGAT-1	nCoV1	CHIP- Severe COVID-19	Monocyte, classical	1386	724
AACCATGCACACGCCA-1	nCoV1	CHIP- Severe COVID-19	Monocyte, classical	2745	1138
AACCATGCATGTCGTA-1	nCoV1	CHIP- Severe COVID-19	Monocyte, classical	4653	1751
AACCATGGTGGATCGA-1	nCoV1	CHIP- Severe COVID-19	Monocyte, classical	13619	3164
AACCATGTCACCCTGT-1	nCoV1	CHIP- Severe COVID-19	Bcell, IgG-	5352	1407
AACCCAAAGTCACACT-1	nCoV1	CHIP- Severe COVID-19	Monocyte, classical	5479	1974
AACCCAATCCGATGTA-1	nCoV1	CHIP- Severe COVID-19	Platelet	1094	456
AACCCAATCGCCTATC-1	nCoV1	CHIP- Severe COVID-19	CD4 T cell, EM-like	8385	2262
AACCTGAAGTCATGAA-1	nCoV1	CHIP- Severe COVID-19	Platelet	6613	1490
AACCTTTGTGTTACAC-1	nCoV1	CHIP- Severe COVID-19	CD8 T cell, EM-like	4120	1363
AACCTTTTCGCCCAGA-1	nCoV1	CHIP- Severe COVID-19	Platelet	9829	1920
AACGAAAGTACTTCCC-1	nCoV1	CHIP- Severe COVID-19	NK cell	3961	1446
AACGAAAGTAGGACTG-1	nCoV1	CHIP- Severe COVID-19	Uncategorized	13799	3213
AACGAAAGTGAATGTA-1	nCoV1	CHIP- Severe COVID-19	Monocyte, classical	4004	1474
AACGAAATCAAGTGTC-1	nCoV1	CHIP- Severe COVID-19	Platelet	1702	689
AACGGGACAACCAGAG-1	nCoV1	CHIP- Severe COVID-19	Bcell, IgG-	9701	2086
AACGGGAGTCTAGGCC-1	nCoV1	CHIP- Severe COVID-19	NK cell	5807	1963
AACGGGAGTGTTCCTC-1	nCoV1	CHIP- Severe COVID-19	Bcell, IgG+	12431	2251
AACGGGATCACATTGG-1	nCoV1	CHIP- Severe COVID-19	CD4 T cell, non-EM-like	8649	1898
AACGTCAGTATGAAGT-1	nCoV1	CHIP- Severe COVID-19	NK cell	4019	1562
AACGTCAGTGGCTCTG-1	nCoV1	CHIP- Severe COVID-19	Monocyte, classical	5193	1769
AACTTCTCACGGTGCT-1	nCoV1	CHIP- Severe COVID-19	NK cell	5944	1788
AACTTCTCATAATGAG-1	nCoV1	CHIP- Severe COVID-19	CD8 T cell, non-EM-like	8431	2482
AACTTCTGTCAGTCGC-1	nCoV1	CHIP- Severe COVID-19	Monocyte, classical	2208	1003
AACTTCTGTGATACTC-1	nCoV1	CHIP- Severe COVID-19	Monocyte, classical	4234	1655
AAGAACAAGTAGACAT-1	nCoV1	CHIP- Severe COVID-19	Bcell, IgG-	6340	1588
AAGAACACACCGTCTT-1	nCoV1	CHIP- Severe COVID-19	CD4 T cell, EM-like	7696	1918
AAGAACAGTAGTCTTG-1	nCoV1	CHIP- Severe COVID-19	Monocyte, classical	8201	2228
AAGAACATCACGGTCG-1	nCoV1	CHIP- Severe COVID-19	Monocyte, classical	12423	3254
AAGAACATCCAAAGGG-1	nCoV1	CHIP- Severe COVID-19	Monocyte, classical	12960	3326
AAGACAAGTATCGTAC-1	nCoV1	CHIP- Severe COVID-19	Monocyte, classical	8296	2448
AAGACTCCAGGCTCTG-1	nCoV1	CHIP- Severe COVID-19	Monocyte, classical	7727	2256
AAGACTCGTACTGTTG-1	nCoV1	CHIP- Severe COVID-19	Bcell, IgG+	8551	2092
AAGACTCGTTTCGACA-1	nCoV1	CHIP- Severe COVID-19	Monocyte, classical	6476	2111
AAGCATCAGCATGCGA-1	nCoV1	CHIP- Severe COVID-19	Bcell, IgG-	6587	2062
AAGCATCAGGAACTCG-1	nCoV1	CHIP- Severe COVID-19	Bcell, IgG-	8512	1884
AAGCATCAGTCACAGG-1	nCoV1	CHIP- Severe COVID-19	RBC	9067	618
AAGCATCGTCTACTGA-1	nCoV1	CHIP- Severe COVID-19	Bcell, IgG+	12636	2984
AAGCATCGTGCCTATA-1	nCoV1	CHIP- Severe COVID-19	NK cell	5039	1442
AAGCATCGTTGTGGCC-1	nCoV1	CHIP- Severe COVID-19	Bcell, IgG-	4484	1304
AAGCCATAGATGCTAA-1	nCoV1	CHIP- Severe COVID-19	Uncategorized	7101	2012
AAGCCATCACGACCTG-1	nCoV1	CHIP- Severe COVID-19	Monocyte, classical	9941	2799
AAGCCATCAGAGCTAG-1	nCoV1	CHIP- Severe COVID-19	NK cell	4393	1590
AAGCCATCAGTCGCAC-1	nCoV1	CHIP- Severe COVID-19	Monocyte, classical	6199	1950
AAGCCATGTAAGATCA-1	nCoV1	CHIP- Severe COVID-19	Bcell, IgG+	7061	2014
AAGCCATGTATCGATC-1	nCoV1	CHIP- Severe COVID-19	CD4 T cell, non-EM-like	6900	1472
AAGCCATGTGAGGAAA-1	nCoV1	CHIP- Severe COVID-19	Bcell, IgG-	5468	1605
AAGCCATGTGTCCCTT-1	nCoV1	CHIP- Severe COVID-19	Bcell, IgG-	5848	1458
AAGCCATGTTAGGGTG-1	nCoV1	CHIP- Severe COVID-19	CD4 T cell, EM-like	7760	1927
AAGCGAGAGGCGAAGG-1	nCoV1	CHIP- Severe COVID-19	CD4 T cell, EM-like	10363	2051
AAGCGAGAGTTCCGTA-1	nCoV1	CHIP- Severe COVID-19	NK cell	4327	1561
AAGCGAGCAGCGGTCT-1	nCoV1	CHIP- Severe COVID-19	Bcell, IgG+	8309	1901
AAGCGAGCATTAGGCT-1	nCoV1	CHIP- Severe COVID-19	Monocyte, classical	6183	2188
AAGCGTTAGCATGGGT-1	nCoV1	CHIP- Severe COVID-19	CD4 T cell, EM-like	11826	2794
AAGCGTTCATGAAAGT-1	nCoV1	CHIP- Severe COVID-19	Bcell, IgG-	6647	1651
AAGGAATCATTGGATC-1	nCoV1	CHIP- Severe COVID-19	RBC	4282	256
AAGGAATGTTTCGGCG-1	nCoV1	CHIP- Severe COVID-19	CD8 T cell, non-EM-like	4937	1443
AAGGAATTCCCAGGAC-1	nCoV1	CHIP- Severe COVID-19	Bcell, IgG-	8010	1897
AAGGTAAAGTTTGAGA-1	nCoV1	CHIP- Severe COVID-19	Platelet	1112	477
AAGGTAACAGCTCATA-1	nCoV1	CHIP- Severe COVID-19	Monocyte, classical	10611	2949
AAGGTAATCCAAACCA-1	nCoV1	CHIP- Severe COVID-19	Monocyte, classical	10060	2574
AAGTACCCAATTTCCT-1	nCoV1	CHIP- Severe COVID-19	Monocyte, classical	9350	2762
AAGTACCGTACAGGTG-1	nCoV1	CHIP- Severe COVID-19	Bcell, IgG-	6083	1547
AAGTACCGTTCTGAGT-1	nCoV1	CHIP- Severe COVID-19	NK cell	5664	1781
AAGTACCTCCTTGAAG-1	nCoV1	CHIP- Severe COVID-19	NK cell	4009	1590
AAGTCGTCAAACGGCA-1	nCoV1	CHIP- Severe COVID-19	Bcell, IgG+	7102	1666
AAGTCGTGTATGCGGA-1	nCoV1	CHIP- Severe COVID-19	Monocyte, classical	9744	2544
AAGTCGTGTCGAGCAA-1	nCoV1	CHIP- Severe COVID-19	CD4 T cell, EM-like	5499	1487
AAGTCGTTCAGCACCG-1	nCoV1	CHIP- Severe COVID-19	Monocyte, classical	11254	2876
AAGTGAACACAGCGCT-1	nCoV1	CHIP- Severe COVID-19	Monocyte, classical	12946	3095
AAGTGAACATCGATCA-1	nCoV1	CHIP- Severe COVID-19	Monocyte, classical	5062	1741
AAGTGAATCATGAGGG-1	nCoV1	CHIP- Severe COVID-19	CD8 T cell, non-EM-like	9374	2578
AAGTTCGAGCATACTC-1	nCoV1	CHIP- Severe COVID-19	RBC	2383	209
AAGTTCGAGGCACTCC-1	nCoV1	CHIP- Severe COVID-19	Monocyte, classical	6141	2026
AAGTTCGAGGTTAGTA-1	nCoV1	CHIP- Severe COVID-19	CD8 T cell, non-EM-like	4884	1607
AAGTTCGGTCCCGTGA-1	nCoV1	CHIP- Severe COVID-19	Monocyte, classical	3659	1330
AAGTTCGTCACCATCC-1	nCoV1	CHIP- Severe COVID-19	Platelet	2435	728
AATAGAGCACAATCTG-1	nCoV1	CHIP- Severe COVID-19	Bcell, IgG+	8605	2211
AATAGAGGTGTGAGCA-1	nCoV1	CHIP- Severe COVID-19	Bcell, IgG+	4736	1285
AATAGAGTCAAGGACG-1	nCoV1	CHIP- Severe COVID-19	NK cell	12165	2919
AATAGAGTCAGGAAGC-1	nCoV1	CHIP- Severe COVID-19	Monocyte, classical	7438	2219
AATAGAGTCCATTGGA-1	nCoV1	CHIP- Severe COVID-19	NK cell	3534	1504
AATCACGAGTAACCTC-1	nCoV1	CHIP- Severe COVID-19	CD4 T cell, EM-like	5340	1410
AATCACGGTCTAACTG-1	nCoV1	CHIP- Severe COVID-19	Monocyte, classical	6982	2251
AATCGACAGGTAGATT-1	nCoV1	CHIP- Severe COVID-19	Monocyte, classical	5074	1803
AATCGACCAACTGATC-1	nCoV1	CHIP- Severe COVID-19	Platelet	2327	837
AATCGTGAGCAGAAAG-1	nCoV1	CHIP- Severe COVID-19	Monocyte, classical	9610	2658
AATCGTGCACTCCTTG-1	nCoV1	CHIP- Severe COVID-19	Monocyte, classical	6783	2109
AATCGTGTCTCGACGG-1	nCoV1	CHIP- Severe COVID-19	Monocyte, classical	12037	2995
AATGAAGAGATGTAGT-1	nCoV1	CHIP- Severe COVID-19	CD4 T cell, non-EM-like	7360	1692
AATGAAGCAATTTCCT-1	nCoV1	CHIP- Severe COVID-19	Bcell, IgG-	4872	1325
AATGACCAGAAGCTCG-1	nCoV1	CHIP- Severe COVID-19	CD8 T cell, non-EM-like	4568	1583
AATGACCAGGTCCCTG-1	nCoV1	CHIP- Severe COVID-19	Monocyte, classical	14742	3486
AATGACCCAGAAGCGT-1	nCoV1	CHIP- Severe COVID-19	Platelet	1156	462
AATGACCCATGTTTGG-1	nCoV1	CHIP- Severe COVID-19	Monocyte, classical	9822	2738
AATGACCGTGTCATCA-1	nCoV1	CHIP- Severe COVID-19	Monocyte, nonclassical	9096	2661
AATGACCTCTAAGAAG-1	nCoV1	CHIP- Severe COVID-19	Bcell, IgG-	4977	1408
AATGACCTCTCATTGT-1	nCoV1	CHIP- Severe COVID-19	Uncategorized	1244	200
AATGCCATCCTCTTTC-1	nCoV1	CHIP- Severe COVID-19	Monocyte, classical	2272	994
AATGGAAAGAAGCCTG-1	nCoV1	CHIP- Severe COVID-19	Bcell, IgG-	7103	1598
AATGGAAAGCAATAGT-1	nCoV1	CHIP- Severe COVID-19	CD4 T cell, EM-like	10943	2383
AATGGAAAGTAACGAT-1	nCoV1	CHIP- Severe COVID-19	Monocyte, classical	12752	3214
AATGGAACAATAGGGC-1	nCoV1	CHIP- Severe COVID-19	CD8 T cell, EM-like	6935	1919
AATGGAACACATACTG-1	nCoV1	CHIP- Severe COVID-19	Monocyte, classical	1865	810
AATGGAACATCGTTCC-1	nCoV1	CHIP- Severe COVID-19	RBC	5341	231
AATGGAAGTCCTCCAT-1	nCoV1	CHIP- Severe COVID-19	Monocyte, classical	11448	3037
AATGGCTCACTGTCGG-1	nCoV1	CHIP- Severe COVID-19	Monocyte, classical	3341	1328
AATGGCTCAGTCGCTG-1	nCoV1	CHIP- Severe COVID-19	Monocyte, classical	5626	1972
AATTCCTTCCGCGAGT-1	nCoV1	CHIP- Severe COVID-19	CD4 T cell, EM-like	5899	1846
AATTTCCGTAGCGTTT-1	nCoV1	CHIP- Severe COVID-19	CD8 T cell, EM-like	7408	2311
AATTTCCGTATCTCTT-1	nCoV1	CHIP- Severe COVID-19	Monocyte, classical	7345	2385
ACAAAGACAGAACTCT-1	nCoV1	CHIP- Severe COVID-19	Bcell, IgG-	7005	1619
ACAAAGACATCCGTTC-1	nCoV1	CHIP- Severe COVID-19	Bcell, IgG-	8947	2215
ACAAAGACATTGACTG-1	nCoV1	CHIP- Severe COVID-19	Monocyte, classical	7253	2317
ACAAAGAGTGACAGCA-1	nCoV1	CHIP- Severe COVID-19	Platelet	1815	640
ACAAAGAGTGCCCAGT-1	nCoV1	CHIP- Severe COVID-19	CD4 T cell, non-EM-like	3109	1093
ACAAAGATCTAGTACG-1	nCoV1	CHIP- Severe COVID-19	Monocyte, classical	4268	1672
ACAACCAGTGCCGTAC-1	nCoV1	CHIP- Severe COVID-19	Bcell, IgG+	7057	1799
ACAACCATCCTGTACC-1	nCoV1	CHIP- Severe COVID-19	NK cell	6119	2121
ACAAGCTAGCTAAGTA-1	nCoV1	CHIP- Severe COVID-19	RBC	4942	232
ACAAGCTAGTGCGTCC-1	nCoV1	CHIP- Severe COVID-19	Bcell, IgG-	5133	1611
ACAAGCTTCAGACCGC-1	nCoV1	CHIP- Severe COVID-19	RBC	1938	839
ACAAGCTTCATACGAC-1	nCoV1	CHIP- Severe COVID-19	CD8 T cell, EM-like	12801	3144
ACAAGCTTCGGTCAGC-1	nCoV1	CHIP- Severe COVID-19	Monocyte, classical	9270	2763
ACAAGCTTCTTTGCGC-1	nCoV1	CHIP- Severe COVID-19	RBC	1962	269
ACACAGTAGCCTGTCG-1	nCoV1	CHIP- Severe COVID-19	Monocyte, classical	9599	2668
ACACAGTCAATCGAAA-1	nCoV1	CHIP- Severe COVID-19	Monocyte, classical	9922	2764
ACACAGTGTTGCCGCA-1	nCoV1	CHIP- Severe COVID-19	CD4 T cell, EM-like	9618	2495
ACACAGTTCATTACCT-1	nCoV1	CHIP- Severe COVID-19	Monocyte, classical	11302	2910
ACACCAAAGGGAGGCA-1	nCoV1	CHIP- Severe COVID-19	Bcell, IgG+	12230	2577
ACACCAACACAAGCCC-1	nCoV1	CHIP- Severe COVID-19	Monocyte, classical	2015	920
ACACCAAGTACTGAGG-1	nCoV1	CHIP- Severe COVID-19	Bcell, IgG-	3952	1312
ACACGCGAGAGGTATT-1	nCoV1	CHIP- Severe COVID-19	Bcell, IgG-	4146	1209
ACACGCGAGCAGGCAT-1	nCoV1	CHIP- Severe COVID-19	Monocyte, classical	12404	3046
ACACGCGAGTTGGCTT-1	nCoV1	CHIP- Severe COVID-19	NK cell	4695	1701
ACACGCGCAAAGGCTG-1	nCoV1	CHIP- Severe COVID-19	Monocyte, nonclassical	12961	3312
ACACGCGGTAACTTCG-1	nCoV1	CHIP- Severe COVID-19	RBC	3531	267
ACACGCGGTTAAAGTG-1	nCoV1	CHIP- Severe COVID-19	CD8 T cell, EM-like	6866	2235
ACACGCGTCATTTACC-1	nCoV1	CHIP- Severe COVID-19	RBC	2248	271
ACACGCGTCCTGTACC-1	nCoV1	CHIP- Severe COVID-19	Bcell, IgG-	7184	1668
ACACTGAAGAAGTCAT-1	nCoV1	CHIP- Severe COVID-19	Bcell, IgG-	7942	1863
ACACTGACAGCACAGA-1	nCoV1	CHIP- Severe COVID-19	Bcell, IgG+	8817	1950
ACACTGATCTCTCAAT-1	nCoV1	CHIP- Severe COVID-19	Monocyte, classical	5731	1928
ACAGAAAAGAGATTCA-1	nCoV1	CHIP- Severe COVID-19	CD4 T cell, EM-like	4131	1294
ACAGAAAAGGAAAGTG-1	nCoV1	CHIP- Severe COVID-19	Bcell, IgG-	5022	1312
ACAGAAAAGTCAAGCG-1	nCoV1	CHIP- Severe COVID-19	Monocyte, classical	9694	2732
ACAGAAACATGCGGTC-1	nCoV1	CHIP- Severe COVID-19	RBC	1972	554
ACAGAAAGTTGCATAC-1	nCoV1	CHIP- Severe COVID-19	Monocyte, nonclassical	9871	2722
ACAGAAATCGCCACTT-1	nCoV1	CHIP- Severe COVID-19	Bcell, IgG-	5617	1435
ACAGCCGAGACAGCGT-1	nCoV1	CHIP- Severe COVID-19	Monocyte, classical	10546	2716
ACAGCCGAGTAAACAC-1	nCoV1	CHIP- Severe COVID-19	Monocyte, classical	12778	3145
ACAGCCGCACACGTGC-1	nCoV1	CHIP- Severe COVID-19	Bcell, IgG-	4619	1431
ACAGCCGGTTCGTTCC-1	nCoV1	CHIP- Severe COVID-19	Monocyte, classical	9305	2669
ACAGGGAAGAGTTGTA-1	nCoV1	CHIP- Severe COVID-19	CD8 T cell, EM-like	5491	1537
ACAGGGAAGTATTCCG-1	nCoV1	CHIP- Severe COVID-19	Bcell, IgG-	1119	533
ACAGGGACAAGGACAC-1	nCoV1	CHIP- Severe COVID-19	Monocyte, classical	12890	3226
ACAGGGATCCTTACCG-1	nCoV1	CHIP- Severe COVID-19	RBC	3719	467
ACAGGGATCGAGGCAA-1	nCoV1	CHIP- Severe COVID-19	CD4 T cell, EM-like	6898	1709
ACATCCCAGAATAGTC-1	nCoV1	CHIP- Severe COVID-19	CD4 T cell, non-EM-like	8159	1958
ACATCCCCACGGAAGT-1	nCoV1	CHIP- Severe COVID-19	Monocyte, nonclassical	13105	3144
ACATCCCGTAATGCTC-1	nCoV1	CHIP- Severe COVID-19	Bcell, IgG+	6673	1929
ACATCCCGTGGATACG-1	nCoV1	CHIP- Severe COVID-19	NK cell	6086	1820
ACATCCCTCACTAGCA-1	nCoV1	CHIP- Severe COVID-19	RBC	2179	262
ACATCGAGTAATGTGA-1	nCoV1	CHIP- Severe COVID-19	Bcell, IgG+	9819	2137
ACATCGAGTATGTCAC-1	nCoV1	CHIP- Severe COVID-19	Platelet	1322	540
ACATCGAGTTGCATCA-1	nCoV1	CHIP- Severe COVID-19	Platelet	5167	1179
ACATGCACAAGTGGGT-1	nCoV1	CHIP- Severe COVID-19	Bcell, IgG+	10439	2494
ACATGCACAGTTAGAA-1	nCoV1	CHIP- Severe COVID-19	CD8 T cell, EM-like	6957	1970
ACATGCAGTAGCGCCT-1	nCoV1	CHIP- Severe COVID-19	RBC	3469	242
ACATGCAGTTCATCTT-1	nCoV1	CHIP- Severe COVID-19	NK cell	5134	1857
ACATGCAGTTCTCACC-1	nCoV1	CHIP- Severe COVID-19	CD8 T cell, EM-like	5439	1775
ACATGCATCGGTTGTA-1	nCoV1	CHIP- Severe COVID-19	Monocyte, classical	10627	2786
ACATTTCCACTCACTC-1	nCoV1	CHIP- Severe COVID-19	Platelet	1695	673
ACATTTCGTTTCCCAC-1	nCoV1	CHIP- Severe COVID-19	CD8 T cell, EM-like	6542	1966
ACCAAACAGCACCGTC-1	nCoV1	CHIP- Severe COVID-19	Monocyte, classical	10624	2871
ACCAAACAGCCATCCG-1	nCoV1	CHIP- Severe COVID-19	Bcell, IgG-	4718	1420
ACCAAACCATGACTAC-1	nCoV1	CHIP- Severe COVID-19	NK cell	7134	2098
ACCAAACTCACCATGA-1	nCoV1	CHIP- Severe COVID-19	Monocyte, classical	10264	2816
ACCAAACTCGTGTGGC-1	nCoV1	CHIP- Severe COVID-19	Bcell, IgG-	5354	1327
ACCAACACATTGTCGA-1	nCoV1	CHIP- Severe COVID-19	Monocyte, classical	11022	2659
ACCAACAGTACAGTAA-1	nCoV1	CHIP- Severe COVID-19	Monocyte, classical	8591	2529
ACCAACATCCTACCGT-1	nCoV1	CHIP- Severe COVID-19	CD4 T cell, EM-like	8718	2236
ACCAACATCTGACCCT-1	nCoV1	CHIP- Severe COVID-19	NK cell	4347	1578
ACCACAACAAGTGCAG-1	nCoV1	CHIP- Severe COVID-19	Uncategorized	1414	753
ACCACAACATGTACGT-1	nCoV1	CHIP- Severe COVID-19	Monocyte, classical	10230	2637
ACCACAATCCGCACGA-1	nCoV1	CHIP- Severe COVID-19	RBC	1708	216
ACCACAATCTATTTCG-1	nCoV1	CHIP- Severe COVID-19	Monocyte, classical	8884	2591
ACCATTTAGTAATCCC-1	nCoV1	CHIP- Severe COVID-19	Monocyte, classical	7595	2277
ACCATTTCATGCAGGA-1	nCoV1	CHIP- Severe COVID-19	Monocyte, classical	2321	1064
ACCATTTTCGCTACAA-1	nCoV1	CHIP- Severe COVID-19	NK cell	4258	1644
ACCCAAACAACCGCTG-1	nCoV1	CHIP- Severe COVID-19	CD8 T cell, EM-like	7135	1732
ACCCAAACAAGTCGTT-1	nCoV1	CHIP- Severe COVID-19	Bcell, IgG-	4995	1381
ACCCAAACATACTGAC-1	nCoV1	CHIP- Severe COVID-19	Monocyte, classical	8484	2480
ACCCAAAGTGCCTAAT-1	nCoV1	CHIP- Severe COVID-19	Bcell, IgG-	4906	1488
ACCCAAAGTGTTTACG-1	nCoV1	CHIP- Severe COVID-19	Monocyte, classical	6260	2058
ACCCAAATCGCGATCG-1	nCoV1	CHIP- Severe COVID-19	Bcell, IgG-	6893	1752
ACCCTCAAGCGACTGA-1	nCoV1	CHIP- Severe COVID-19	CD4 T cell, non-EM-like	4315	1172
ACCCTCACAGCTACCG-1	nCoV1	CHIP- Severe COVID-19	CD4 T cell, EM-like	8720	2293
ACCCTCACATCACAGT-1	nCoV1	CHIP- Severe COVID-19	NK cell	5508	1908
ACCCTCATCTCGAGTA-1	nCoV1	CHIP- Severe COVID-19	Monocyte, classical	14474	3375
ACCCTTGAGGTCACAG-1	nCoV1	CHIP- Severe COVID-19	Bcell, IgG+	3167	1066
ACCCTTGCATGTTCAG-1	nCoV1	CHIP- Severe COVID-19	Monocyte, classical	9247	2660
ACCCTTGGTTGGATCT-1	nCoV1	CHIP- Severe COVID-19	Bcell, IgG-	6947	1494
ACCCTTGTCCCAAGTA-1	nCoV1	CHIP- Severe COVID-19	Monocyte, classical	5566	1771
ACCGTTCCAATCAAGA-1	nCoV1	CHIP- Severe COVID-19	Bcell, IgG-	4386	1455
ACCGTTCCACCCAAGC-1	nCoV1	CHIP- Severe COVID-19	Bcell, IgG-	6073	1566
ACCGTTCCATGGAAGC-1	nCoV1	CHIP- Severe COVID-19	Monocyte, classical	3662	1445
ACCGTTCTCGTTGCCT-1	nCoV1	CHIP- Severe COVID-19	Monocyte, classical	1339	682
ACCTACCAGATACGAT-1	nCoV1	CHIP- Severe COVID-19	CD4 T cell, EM-like	5842	1601
ACCTACCGTATATGGA-1	nCoV1	CHIP- Severe COVID-19	Monocyte, classical	9664	2668
ACCTACCGTCACAGTT-1	nCoV1	CHIP- Severe COVID-19	CD4 T cell, EM-like	11180	2454
ACCTACCTCCATTTCA-1	nCoV1	CHIP- Severe COVID-19	NK cell	7315	2411
ACCTGAAAGTAGTCAA-1	nCoV1	CHIP- Severe COVID-19	Monocyte, classical	4003	1415
ACCTGAACATGCCGAC-1	nCoV1	CHIP- Severe COVID-19	CD8 T cell, non-EM-like	1461	711
ACCTGAAGTACCAGAG-1	nCoV1	CHIP- Severe COVID-19	Monocyte, classical	2766	1125
ACCTGAATCGCTCCTA-1	nCoV1	CHIP- Severe COVID-19	Monocyte, nonclassical	10331	2962
ACCTGAATCGGTCTAA-1	nCoV1	CHIP- Severe COVID-19	Monocyte, classical	2691	1247
ACCTGTCCAATAAGGT-1	nCoV1	CHIP- Severe COVID-19	Monocyte, classical	4315	1536
ACCTGTCCAGGACGAT-1	nCoV1	CHIP- Severe COVID-19	Platelet	2693	911
ACCTGTCGTAGAAACT-1	nCoV1	CHIP- Severe COVID-19	Platelet	1073	449
ACCTGTCGTGCGTGCT-1	nCoV1	CHIP- Severe COVID-19	Bcell, IgG+	9379	2014
ACGATCAAGCCTAACT-1	nCoV1	CHIP- Severe COVID-19	Monocyte, classical	13676	3395
ACGATCACAGCTACTA-1	nCoV1	CHIP- Severe COVID-19	Bcell, IgG-	5114	1231
ACGATCACAGGTCCGT-1	nCoV1	CHIP- Severe COVID-19	CD4 T cell, EM-like	9091	2301
ACGATCACAGGTGTTT-1	nCoV1	CHIP- Severe COVID-19	Monocyte, classical	10852	2841
ACGATCATCGCCTTTG-1	nCoV1	CHIP- Severe COVID-19	Monocyte, classical	6032	2038
ACGATGTAGGGTCTTT-1	nCoV1	CHIP- Severe COVID-19	CD4 T cell, non-EM-like	6509	1640
ACGATGTGTTCTCCAC-1	nCoV1	CHIP- Severe COVID-19	Monocyte, classical	10648	2850
ACGCACGAGTGATTCC-1	nCoV1	CHIP- Severe COVID-19	Monocyte, classical	6600	2064
ACGCACGCAAAGCTAA-1	nCoV1	CHIP- Severe COVID-19	Platelet	1984	552
ACGCACGTCACATTGG-1	nCoV1	CHIP- Severe COVID-19	Platelet	1428	438
ACGGAAGAGAGAACCC-1	nCoV1	CHIP- Severe COVID-19	RBC	3771	213
ACGGAAGAGCCAAGCA-1	nCoV1	CHIP- Severe COVID-19	Monocyte, classical	2994	1190
ACGGAAGGTTCTATCT-1	nCoV1	CHIP- Severe COVID-19	Bcell, IgG-	6809	1508
ACGGAAGTCATTACTC-1	nCoV1	CHIP- Severe COVID-19	Platelet	1871	508
ACGGGTCAGTGGAATT-1	nCoV1	CHIP- Severe COVID-19	Monocyte, classical	10284	2868
ACGGGTCCAAGAAATC-1	nCoV1	CHIP- Severe COVID-19	CD4 T cell, EM-like	9649	2072
ACGGGTCGTAGCGAGT-1	nCoV1	CHIP- Severe COVID-19	CD4 T cell, EM-like	7130	1715
ACGGGTCGTGTCCACG-1	nCoV1	CHIP- Severe COVID-19	Bcell, IgG+	11460	2688
ACGGGTCGTTCTATCT-1	nCoV1	CHIP- Severe COVID-19	RBC	7955	1739
ACGGTCGGTCAGGTGA-1	nCoV1	CHIP- Severe COVID-19	Bcell, IgG-	5229	1359
ACGGTTAGTAGTGATA-1	nCoV1	CHIP- Severe COVID-19	Bcell, IgG+	7374	1913
ACGGTTAGTTAACAGA-1	nCoV1	CHIP- Severe COVID-19	Monocyte, classical	3553	1424
ACGTAACAGCATCGAG-1	nCoV1	CHIP- Severe COVID-19	Monocyte, classical	8302	2403
ACGTAACAGTCGGCCT-1	nCoV1	CHIP- Severe COVID-19	Monocyte, classical	2226	940
ACGTAACGTGACACGA-1	nCoV1	CHIP- Severe COVID-19	Monocyte, classical	1917	956
ACGTACACATAACCCA-1	nCoV1	CHIP- Severe COVID-19	NK cell	5192	1857
ACGTACACATTGACCA-1	nCoV1	CHIP- Severe COVID-19	Monocyte, classical	8326	2545
ACGTACATCCATACTT-1	nCoV1	CHIP- Severe COVID-19	Monocyte, classical	8231	2318
ACGTAGTCATACATCG-1	nCoV1	CHIP- Severe COVID-19	NK cell	5118	1761
ACGTAGTGTCTGCATA-1	nCoV1	CHIP- Severe COVID-19	NK cell	4253	1312
ACGTAGTTCGTCGCTT-1	nCoV1	CHIP- Severe COVID-19	CD8 T cell, non-EM-like	4942	1689
ACGTCCTAGCGTGCCT-1	nCoV1	CHIP- Severe COVID-19	Monocyte, classical	10733	3006
ACGTCCTTCGCACGGT-1	nCoV1	CHIP- Severe COVID-19	Monocyte, classical	10358	2935
ACGTTCCGTGCTATTG-1	nCoV1	CHIP- Severe COVID-19	Bcell, IgG-	4446	1449
ACGTTCCTCCTAAACG-1	nCoV1	CHIP- Severe COVID-19	CD8 T cell, non-EM-like	5993	1826
ACTACGACAATTGGTC-1	nCoV1	CHIP- Severe COVID-19	Bcell, IgG-	1781	709
ACTACGATCCGAAATC-1	nCoV1	CHIP- Severe COVID-19	Monocyte, classical	4245	1589
ACTATCTCAATGCTCA-1	nCoV1	CHIP- Severe COVID-19	CD4 T cell, EM-like	9521	2190
ACTATCTTCACCCTTG-1	nCoV1	CHIP- Severe COVID-19	NK cell	4441	1615
ACTATCTTCCACGAAT-1	nCoV1	CHIP- Severe COVID-19	Monocyte, classical	11770	2764
ACTATCTTCGCTCCTA-1	nCoV1	CHIP- Severe COVID-19	Monocyte, classical	6760	2093
ACTATGGAGACTTCGT-1	nCoV1	CHIP- Severe COVID-19	CD8 T cell, non-EM-like	7813	2442
ACTATGGGTAAGGAGA-1	nCoV1	CHIP- Severe COVID-19	Monocyte, classical	5496	1922
ACTATTCAGCTGTACT-1	nCoV1	CHIP- Severe COVID-19	CD8 T cell, EM-like	2921	1081
ACTATTCCACAAAGCG-1	nCoV1	CHIP- Severe COVID-19	Uncategorized	13663	2010
ACTATTCCATGGCTAT-1	nCoV1	CHIP- Severe COVID-19	Monocyte, classical	8884	2720
ACTATTCGTGCATCTA-1	nCoV1	CHIP- Severe COVID-19	Monocyte, classical	9258	2602
ACTATTCGTTCCGCAG-1	nCoV1	CHIP- Severe COVID-19	CD8 T cell, EM-like	6472	1936
ACTATTCTCAGACCTA-1	nCoV1	CHIP- Severe COVID-19	Monocyte, classical	8095	2489
ACTATTCTCGGTCGGT-1	nCoV1	CHIP- Severe COVID-19	Bcell, IgG-	2732	942
ACTCCCAAGATGCGAC-1	nCoV1	CHIP- Severe COVID-19	Bcell, IgG+	7616	2031
ACTCCCAAGGGAGGCA-1	nCoV1	CHIP- Severe COVID-19	Monocyte, classical	5130	1764
ACTCCCAAGTGCTCGC-1	nCoV1	CHIP- Severe COVID-19	RBC	2348	237
ACTCCCACACAGAGCA-1	nCoV1	CHIP- Severe COVID-19	Monocyte, classical	2473	1088
ACTCCCACACAGCCTG-1	nCoV1	CHIP- Severe COVID-19	NK cell	14569	3112
ACTCCCAGTAGGGTAC-1	nCoV1	CHIP- Severe COVID-19	CD8 T cell, non-EM-like	6944	1853
ACTCCCAGTCGAGCAA-1	nCoV1	CHIP- Severe COVID-19	Monocyte, classical	11920	3153
ACTCTCGAGAAACTCA-1	nCoV1	CHIP- Severe COVID-19	Bcell, IgG+	8880	2378
ACTCTCGAGAATCGCG-1	nCoV1	CHIP- Severe COVID-19	Monocyte, classical	7187	2335
ACTCTCGAGAGTGACC-1	nCoV1	CHIP- Severe COVID-19	Platelet	1308	367
ACTCTCGCAGGTACGA-1	nCoV1	CHIP- Severe COVID-19	Monocyte, nonclassical	11812	2917
ACTCTCGTCAAGCCTA-1	nCoV1	CHIP- Severe COVID-19	Platelet	1810	636
ACTCTCGTCCATTCAT-1	nCoV1	CHIP- Severe COVID-19	Bcell, IgG-	11730	2805
ACTGATGAGGACACTG-1	nCoV1	CHIP- Severe COVID-19	CD8 T cell, non-EM-like	4397	1786
ACTGATGTCGGAAACG-1	nCoV1	CHIP- Severe COVID-19	Monocyte, classical	12181	3116
ACTGATGTCTGGCTGG-1	nCoV1	CHIP- Severe COVID-19	CD8 T cell, non-EM-like	6039	1934
ACTGCAAAGTGTTGTC-1	nCoV1	CHIP- Severe COVID-19	CD4 T cell, EM-like	7340	1766
ACTGCAACACTAGGTT-1	nCoV1	CHIP- Severe COVID-19	Platelet	1235	468
ACTGCAATCGCTGTTC-1	nCoV1	CHIP- Severe COVID-19	Bcell, IgG+	13087	2648
ACTGCAATCTAGTGAC-1	nCoV1	CHIP- Severe COVID-19	Monocyte, classical	3200	1215
ACTGTCCAGCAGGTCA-1	nCoV1	CHIP- Severe COVID-19	Monocyte, classical	13224	3364
ACTGTCCCACAGCCAC-1	nCoV1	CHIP- Severe COVID-19	Bcell, IgG+	7663	2072
ACTGTCCCATCTAACG-1	nCoV1	CHIP- Severe COVID-19	Bcell, IgG-	6032	1575
ACTGTCCGTATCTCTT-1	nCoV1	CHIP- Severe COVID-19	Bcell, IgG-	2454	1122
ACTGTCCTCAGGTGTT-1	nCoV1	CHIP- Severe COVID-19	Monocyte, classical	8687	2626
ACTGTCCTCCTTCGAC-1	nCoV1	CHIP- Severe COVID-19	Monocyte, classical	9331	2743
ACTGTCCTCGACCTAA-1	nCoV1	CHIP- Severe COVID-19	CD4 T cell, non-EM-like	5563	1324
ACTGTCCTCTATCGCC-1	nCoV1	CHIP- Severe COVID-19	Platelet	3162	634
ACTGTGACAGACTCTA-1	nCoV1	CHIP- Severe COVID-19	NK cell	5052	1781
ACTGTGACATATTCGG-1	nCoV1	CHIP- Severe COVID-19	Platelet	1446	510
ACTGTGAGTTAGGAGC-1	nCoV1	CHIP- Severe COVID-19	Monocyte, classical	12285	3214
ACTTAGGCACTGTTCC-1	nCoV1	CHIP- Severe COVID-19	Monocyte, classical	10450	2916
ACTTAGGGTCGATGCC-1	nCoV1	CHIP- Severe COVID-19	Monocyte, classical	2435	1129
ACTTAGGGTGAGACCA-1	nCoV1	CHIP- Severe COVID-19	CD8 T cell, non-EM-like	5241	1668
ACTTATCAGAGGTATT-1	nCoV1	CHIP- Severe COVID-19	CD4 T cell, EM-like	6904	1714
ACTTATCAGATGCTAA-1	nCoV1	CHIP- Severe COVID-19	Monocyte, classical	12175	3178
ACTTATCCATATTCGG-1	nCoV1	CHIP- Severe COVID-19	Bcell, IgG-	5925	1600
ACTTATCCATGCACTA-1	nCoV1	CHIP- Severe COVID-19	Bcell, IgG+	3482	1176
ACTTATCGTGTGCTTA-1	nCoV1	CHIP- Severe COVID-19	CD4 T cell, EM-like	8205	1847
ACTTATCTCCCGTGTT-1	nCoV1	CHIP- Severe COVID-19	Monocyte, classical	13410	3398
ACTTATCTCTGGGAGA-1	nCoV1	CHIP- Severe COVID-19	Monocyte, classical	7583	2357
ACTTCCGTCCGCACGA-1	nCoV1	CHIP- Severe COVID-19	Bcell, IgG-	7423	1784
ACTTCCGTCGGTCGAC-1	nCoV1	CHIP- Severe COVID-19	Monocyte, classical	9237	2467
ACTTCGCCAAGAGTGC-1	nCoV1	CHIP- Severe COVID-19	CD4 T cell, EM-like	5679	1670
ACTTCGCTCGCTCTAC-1	nCoV1	CHIP- Severe COVID-19	Monocyte, classical	5924	1930
ACTTTCAGTTGGTGTT-1	nCoV1	CHIP- Severe COVID-19	Monocyte, classical	3702	1449
ACTTTCATCCTACCGT-1	nCoV1	CHIP- Severe COVID-19	Monocyte, classical	4261	1621
ACTTTCATCTATCGCC-1	nCoV1	CHIP- Severe COVID-19	CD4 T cell, EM-like	8754	2176
ACTTTGTAGGACAGCT-1	nCoV1	CHIP- Severe COVID-19	NK cell	2446	1230
ACTTTGTGTTTGATCG-1	nCoV1	CHIP- Severe COVID-19	Monocyte, classical	4762	1648
ACTTTGTTCTTCTGGC-1	nCoV1	CHIP- Severe COVID-19	CD8 T cell, EM-like	6847	1814
AGAAATGTCCGGACTG-1	nCoV1	CHIP- Severe COVID-19	NK cell	5344	1929
AGAACAAAGTAGAATC-1	nCoV1	CHIP- Severe COVID-19	Bcell, IgG+	7725	1926
AGAACAACACTGCACG-1	nCoV1	CHIP- Severe COVID-19	Bcell, IgG+	6092	1662
AGAACAACAGAGTAAT-1	nCoV1	CHIP- Severe COVID-19	Bcell, IgG-	4840	1409
AGAACAAGTTTACGAC-1	nCoV1	CHIP- Severe COVID-19	Monocyte, classical	5851	1979
AGAACAATCGAGCACC-1	nCoV1	CHIP- Severe COVID-19	Monocyte, classical	9206	2546
AGAACCTCACAATGAA-1	nCoV1	CHIP- Severe COVID-19	Monocyte, classical	9501	2747
AGAACCTCACTTTATC-1	nCoV1	CHIP- Severe COVID-19	NK cell	5585	2088
AGAACCTTCGGAATGG-1	nCoV1	CHIP- Severe COVID-19	Monocyte, classical	10503	2963
AGAACCTTCTCTCTTC-1	nCoV1	CHIP- Severe COVID-19	Platelet	1891	712
AGAAGCGTCGTAATGC-1	nCoV1	CHIP- Severe COVID-19	Platelet	1185	730
AGAAGCGTCTTCGACC-1	nCoV1	CHIP- Severe COVID-19	Platelet	1136	435
AGAAGTAAGCAACCAG-1	nCoV1	CHIP- Severe COVID-19	Bcell, IgG+	6566	1773
AGAAGTAAGTACCATC-1	nCoV1	CHIP- Severe COVID-19	Platelet	1164	495
AGAAGTACACATACTG-1	nCoV1	CHIP- Severe COVID-19	Monocyte, classical	1728	839
AGACAAAGTCTTCCGT-1	nCoV1	CHIP- Severe COVID-19	CD4 T cell, non-EM-like	6282	1529
AGACAAAGTTTATGCG-1	nCoV1	CHIP- Severe COVID-19	NK cell	3802	1588
AGACAAATCGATTCCC-1	nCoV1	CHIP- Severe COVID-19	Bcell, IgG-	6337	1752
AGACACTGTCAGGTAG-1	nCoV1	CHIP- Severe COVID-19	Monocyte, classical	3701	1416
AGACACTGTGTTGAGG-1	nCoV1	CHIP- Severe COVID-19	Monocyte, nonclassical	11276	2970
AGACACTTCACCTCAC-1	nCoV1	CHIP- Severe COVID-19	Platelet	3834	1087
AGACAGGAGGACAACC-1	nCoV1	CHIP- Severe COVID-19	CD4 T cell, EM-like	8568	1953
AGACAGGGTAGGTTTC-1	nCoV1	CHIP- Severe COVID-19	Monocyte, classical	2989	1221
AGACCATAGCACACAG-1	nCoV1	CHIP- Severe COVID-19	Monocyte, classical	2135	879
AGACCATCACTCAAGT-1	nCoV1	CHIP- Severe COVID-19	Platelet	1207	429
AGACCATCAGTGACCC-1	nCoV1	CHIP- Severe COVID-19	Monocyte, classical	5036	1772
AGACCATGTTCACGAT-1	nCoV1	CHIP- Severe COVID-19	Bcell, IgG-	5991	1679
AGACCCGAGATGCTAA-1	nCoV1	CHIP- Severe COVID-19	Monocyte, classical	7594	2388
AGACCCGGTTAGGGTG-1	nCoV1	CHIP- Severe COVID-19	Bcell, IgG-	7797	1665
AGACCCGTCCAAGCCG-1	nCoV1	CHIP- Severe COVID-19	Monocyte, classical	14002	3340
AGACCCGTCCACAGCG-1	nCoV1	CHIP- Severe COVID-19	CD8 T cell, EM-like	5278	1505
AGACTCAGTAGGGAGG-1	nCoV1	CHIP- Severe COVID-19	NK cell	5089	1825
AGACTCATCCGTAGTA-1	nCoV1	CHIP- Severe COVID-19	CD4 T cell, non-EM-like	6887	1748
AGAGAATAGGACAGCT-1	nCoV1	CHIP- Severe COVID-19	CD4 T cell, non-EM-like	6097	1672
AGAGAATAGTCATCGT-1	nCoV1	CHIP- Severe COVID-19	RBC	1285	630
AGAGAATAGTCCGTCG-1	nCoV1	CHIP- Severe COVID-19	Bcell, IgG+	6372	1566
AGAGAATGTAACACGG-1	nCoV1	CHIP- Severe COVID-19	CD8 T cell, EM-like	4327	1474
AGAGAATTCATTCTTG-1	nCoV1	CHIP- Severe COVID-19	Monocyte, classical	10363	2457
AGAGAGCAGCCTCGTG-1	nCoV1	CHIP- Severe COVID-19	Monocyte, classical	2927	1260
AGAGAGCAGGTTCTTG-1	nCoV1	CHIP- Severe COVID-19	Monocyte, classical	3743	1400
AGAGAGCAGTGTACCT-1	nCoV1	CHIP- Severe COVID-19	Monocyte, classical	10577	2739
AGAGAGCGTAGCTTAC-1	nCoV1	CHIP- Severe COVID-19	Monocyte, classical	3440	1525
AGAGAGCGTGACCTGC-1	nCoV1	CHIP- Severe COVID-19	RBC	6588	982
AGAGCAGAGTGATGGC-1	nCoV1	CHIP- Severe COVID-19	Monocyte, classical	10088	2682
AGAGCAGGTTCTCGTC-1	nCoV1	CHIP- Severe COVID-19	NK cell	1915	972
AGAGCCCCACGCTGCA-1	nCoV1	CHIP- Severe COVID-19	CD8 T cell, non-EM-like	4446	1415
AGAGCCCGTCGGTAAG-1	nCoV1	CHIP- Severe COVID-19	Bcell, IgG+	6168	1578
AGATAGACAACGGGTA-1	nCoV1	CHIP- Severe COVID-19	NK cell	6508	2101
AGATAGATCTTGCAGA-1	nCoV1	CHIP- Severe COVID-19	NK cell	4881	1733
AGATCCACATGTACGT-1	nCoV1	CHIP- Severe COVID-19	Monocyte, classical	6151	1924
AGATCCAGTCGCATGC-1	nCoV1	CHIP- Severe COVID-19	CD4 T cell, EM-like	6595	1643
AGATCCATCCTCTAGC-1	nCoV1	CHIP- Severe COVID-19	Monocyte, classical	6472	2066
AGATCGTAGCGAGAAA-1	nCoV1	CHIP- Severe COVID-19	CD8 T cell, non-EM-like	4925	1743
AGATCGTGTAAGGAGA-1	nCoV1	CHIP- Severe COVID-19	Monocyte, nonclassical	8419	2479
AGATCGTGTCACCCTT-1	nCoV1	CHIP- Severe COVID-19	Monocyte, classical	7133	2310
AGATCGTGTTGACGGA-1	nCoV1	CHIP- Severe COVID-19	Platelet	3365	1227
AGATCGTTCATTGAGC-1	nCoV1	CHIP- Severe COVID-19	CD4 T cell, EM-like	10972	2187
AGATGAACAGACCAGA-1	nCoV1	CHIP- Severe COVID-19	RBC	2987	242
AGATGAATCCTTATAC-1	nCoV1	CHIP- Severe COVID-19	Bcell, IgG-	4839	1481
AGATGAATCTCATTGT-1	nCoV1	CHIP- Severe COVID-19	Platelet	1158	491
AGATGAATCTGGGCAC-1	nCoV1	CHIP- Severe COVID-19	NK cell	5184	1715
AGATGCTGTTGGTACT-1	nCoV1	CHIP- Severe COVID-19	CD8 T cell, non-EM-like	5554	1787
AGATGCTTCCATCGTC-1	nCoV1	CHIP- Severe COVID-19	RBC	1374	222
AGATGCTTCCGCAGTG-1	nCoV1	CHIP- Severe COVID-19	NK cell	7702	2250
AGCATCAAGGATCATA-1	nCoV1	CHIP- Severe COVID-19	RBC	3429	278
AGCATCAAGTTTCGGT-1	nCoV1	CHIP- Severe COVID-19	CD8 T cell, non-EM-like	9523	2721
AGCATCACAGGTAGTG-1	nCoV1	CHIP- Severe COVID-19	Platelet	1598	524
AGCATCAGTCATCAGT-1	nCoV1	CHIP- Severe COVID-19	Monocyte, classical	5829	1966
AGCATCATCATGGTAC-1	nCoV1	CHIP- Severe COVID-19	Monocyte, classical	1385	769
AGCCAATAGGGTTTCT-1	nCoV1	CHIP- Severe COVID-19	RBC	4645	284
AGCCAATCAAGAATGT-1	nCoV1	CHIP- Severe COVID-19	NK cell	5366	1872
AGCCAATGTACGCTAT-1	nCoV1	CHIP- Severe COVID-19	Monocyte, classical	9378	2742
AGCCAATTCATAGGCT-1	nCoV1	CHIP- Severe COVID-19	CD4 T cell, non-EM-like	2698	906
AGCCAATTCCTCGATC-1	nCoV1	CHIP- Severe COVID-19	Monocyte, classical	4390	1578
AGCCAATTCGTGCAGC-1	nCoV1	CHIP- Severe COVID-19	CD8 T cell, non-EM-like	6838	2037
AGCCACGAGCCAAGCA-1	nCoV1	CHIP- Severe COVID-19	RBC	2913	277
AGCCACGGTGAATGAT-1	nCoV1	CHIP- Severe COVID-19	NK cell	5132	1681
AGCCACGTCAGACAAA-1	nCoV1	CHIP- Severe COVID-19	CD4 T cell, non-EM-like	4780	1507
AGCCACGTCGACGACC-1	nCoV1	CHIP- Severe COVID-19	Uncategorized	3399	1600
AGCCACGTCTTACGGA-1	nCoV1	CHIP- Severe COVID-19	Monocyte, classical	12578	3103
AGCCAGCAGGACTAAT-1	nCoV1	CHIP- Severe COVID-19	NK cell	1396	649
AGCCAGCAGGGAGTGG-1	nCoV1	CHIP- Severe COVID-19	NK cell	5562	1578
AGCCAGCCAACTGAAA-1	nCoV1	CHIP- Severe COVID-19	CD4 T cell, EM-like	1683	758
AGCGATTAGAAATCCA-1	nCoV1	CHIP- Severe COVID-19	CD8 T cell, non-EM-like	4943	1612
AGCGATTAGCCTTCTC-1	nCoV1	CHIP- Severe COVID-19	Monocyte, classical	12354	3070
AGCGATTAGCTAGCCC-1	nCoV1	CHIP- Severe COVID-19	Bcell, IgG-	5970	1504
AGCGATTAGGCACTCC-1	nCoV1	CHIP- Severe COVID-19	Monocyte, classical	4453	1741
AGCGATTGTAACTGCT-1	nCoV1	CHIP- Severe COVID-19	Bcell, IgG-	4049	1183
AGCGATTGTTCTCTAT-1	nCoV1	CHIP- Severe COVID-19	RBC	2451	257
AGCGCCAAGCAACCAG-1	nCoV1	CHIP- Severe COVID-19	Bcell, IgG-	6417	1477
AGCGCCAAGGTCACTT-1	nCoV1	CHIP- Severe COVID-19	Bcell, IgG-	6392	1531
AGCGCCACAACGATTC-1	nCoV1	CHIP- Severe COVID-19	Bcell, IgG-	3390	1148
AGCGCCACACGTCTCT-1	nCoV1	CHIP- Severe COVID-19	CD4 T cell, EM-like	4927	1454
AGCGCCATCAAGCGTT-1	nCoV1	CHIP- Severe COVID-19	NK cell	5632	1906
AGCGCCATCACATTGG-1	nCoV1	CHIP- Severe COVID-19	Platelet	1611	499
AGCGCTGAGGATACCG-1	nCoV1	CHIP- Severe COVID-19	CD4 T cell, EM-like	11595	2547
AGCGCTGCATTGAGCT-1	nCoV1	CHIP- Severe COVID-19	Monocyte, classical	1968	946
AGCGCTGGTGGTCAAG-1	nCoV1	CHIP- Severe COVID-19	Bcell, IgG-	6149	1731
AGCGCTGTCTGGCTGG-1	nCoV1	CHIP- Severe COVID-19	NK cell	4722	1793
AGCGCTGTCTTGCGCT-1	nCoV1	CHIP- Severe COVID-19	Monocyte, classical	4510	1636
AGCGTCGAGATTGACA-1	nCoV1	CHIP- Severe COVID-19	Monocyte, classical	3613	1399
AGCGTCGCACTACCGG-1	nCoV1	CHIP- Severe COVID-19	Monocyte, classical	8554	2575
AGCTACAAGACAGTCG-1	nCoV1	CHIP- Severe COVID-19	Monocyte, classical	3657	1376
AGCTACAAGTGCAACG-1	nCoV1	CHIP- Severe COVID-19	Bcell, IgG+	11056	2420
AGCTACACAGGTACGA-1	nCoV1	CHIP- Severe COVID-19	NK cell	5306	1849
AGCTACACATTACTCT-1	nCoV1	CHIP- Severe COVID-19	Platelet	5600	1280
AGCTCAAGTCCTCAGG-1	nCoV1	CHIP- Severe COVID-19	CD8 T cell, EM-like	6421	1696
AGCTCAAGTTCGAAGG-1	nCoV1	CHIP- Severe COVID-19	Monocyte, classical	5088	1785
AGCTCAAGTTTGTTGG-1	nCoV1	CHIP- Severe COVID-19	NK cell	4699	1540
AGCTCAATCATAGAGA-1	nCoV1	CHIP- Severe COVID-19	Bcell, IgG-	6633	1628
AGCTTCCAGACTCCGC-1	nCoV1	CHIP- Severe COVID-19	CD8 T cell, EM-like	6207	2055
AGCTTCCGTGTGGACA-1	nCoV1	CHIP- Severe COVID-19	CD4 T cell, EM-like	14429	2991
AGCTTCCGTTGCCGAC-1	nCoV1	CHIP- Severe COVID-19	Monocyte, classical	8602	2540
AGGAAATAGTAAATGC-1	nCoV1	CHIP- Severe COVID-19	Monocyte, classical	5928	2034
AGGAAATCAGCATACT-1	nCoV1	CHIP- Severe COVID-19	Monocyte, classical	11546	3148
AGGAAATCAGTGCGCT-1	nCoV1	CHIP- Severe COVID-19	CD4 T cell, non-EM-like	5904	1672
AGGAAATTCTCTTCAA-1	nCoV1	CHIP- Severe COVID-19	Bcell, IgG+	2423	777
AGGAATAAGGTGCGAT-1	nCoV1	CHIP- Severe COVID-19	Monocyte, classical	13532	3203
AGGAATACAGCAGTCC-1	nCoV1	CHIP- Severe COVID-19	NK cell	3927	1510
AGGACGAAGAGGATCC-1	nCoV1	CHIP- Severe COVID-19	RBC	2777	270
AGGACGAAGCATGCGA-1	nCoV1	CHIP- Severe COVID-19	CD4 T cell, EM-like	10612	2421
AGGACGACACCCTATC-1	nCoV1	CHIP- Severe COVID-19	Bcell, IgG-	6637	1752
AGGACGAGTATGGAGC-1	nCoV1	CHIP- Severe COVID-19	CD8 T cell, EM-like	5851	1698
AGGACGAGTTCTCACC-1	nCoV1	CHIP- Severe COVID-19	RBC	2803	232
AGGACGATCGTCTACC-1	nCoV1	CHIP- Severe COVID-19	RBC	4184	250
AGGACTTAGAAGGGAT-1	nCoV1	CHIP- Severe COVID-19	CD4 T cell, EM-like	9974	2096
AGGACTTCAAAGGGCT-1	nCoV1	CHIP- Severe COVID-19	Monocyte, classical	6365	2096
AGGACTTCAACGTATC-1	nCoV1	CHIP- Severe COVID-19	CD8 T cell, non-EM-like	5898	1945
AGGACTTCAGGTTCAT-1	nCoV1	CHIP- Severe COVID-19	Monocyte, classical	7027	2308
AGGACTTCAGTTCCAA-1	nCoV1	CHIP- Severe COVID-19	CD4 T cell, EM-like	5058	1552
AGGACTTTCGCAATTG-1	nCoV1	CHIP- Severe COVID-19	Platelet	5977	1713
AGGAGGTAGTGTACAA-1	nCoV1	CHIP- Severe COVID-19	Monocyte, classical	4806	1797
AGGAGGTCAATGTCTG-1	nCoV1	CHIP- Severe COVID-19	CD4 T cell, EM-like	6781	1690
AGGAGGTCACATTCTT-1	nCoV1	CHIP- Severe COVID-19	Monocyte, classical	5850	1988
AGGAGGTCAGTCCGTG-1	nCoV1	CHIP- Severe COVID-19	RBC	3431	209
AGGAGGTGTTTGACAC-1	nCoV1	CHIP- Severe COVID-19	Bcell, IgG-	4717	1442
AGGATAACATAACAGA-1	nCoV1	CHIP- Severe COVID-19	Monocyte, classical	10925	2814
AGGATAAGTTGTTGAC-1	nCoV1	CHIP- Severe COVID-19	CD8 T cell, non-EM-like	5534	1647
AGGATAATCATGTCTT-1	nCoV1	CHIP- Severe COVID-19	Uncategorized	4688	1907
AGGATAATCGACGAGA-1	nCoV1	CHIP- Severe COVID-19	Platelet	1297	446
AGGATAATCGTCTACC-1	nCoV1	CHIP- Severe COVID-19	Monocyte, classical	7027	2271
AGGATCTAGGTCTACT-1	nCoV1	CHIP- Severe COVID-19	Monocyte, nonclassical	8694	2731
AGGATCTGTGAAGCGT-1	nCoV1	CHIP- Severe COVID-19	Bcell, IgG+	4186	1032
AGGATCTTCCGGCAGT-1	nCoV1	CHIP- Severe COVID-19	Platelet	1493	658
AGGATCTTCGGTGTAT-1	nCoV1	CHIP- Severe COVID-19	Monocyte, classical	10243	2813
AGGCATTAGCAAGTCG-1	nCoV1	CHIP- Severe COVID-19	Monocyte, classical	8033	2458
AGGCATTCAGATTAAG-1	nCoV1	CHIP- Severe COVID-19	Uncategorized	9125	2584
AGGCATTCATACCGTA-1	nCoV1	CHIP- Severe COVID-19	CD8 T cell, non-EM-like	9531	2767
AGGCATTGTCTCAAGT-1	nCoV1	CHIP- Severe COVID-19	Monocyte, classical	7809	2325
AGGCATTGTTGGAGAC-1	nCoV1	CHIP- Severe COVID-19	Monocyte, classical	13086	3110
AGGCCACCATCATTGG-1	nCoV1	CHIP- Severe COVID-19	Bcell, IgG+	8470	2428
AGGCCACTCATCCTGC-1	nCoV1	CHIP- Severe COVID-19	CD4 T cell, EM-like	6337	1897
AGGCTGCCACCGTCGA-1	nCoV1	CHIP- Severe COVID-19	Bcell, IgG-	2020	778
AGGGAGTGTCGCATTA-1	nCoV1	CHIP- Severe COVID-19	Monocyte, classical	11743	3141
AGGGAGTGTTATAGAG-1	nCoV1	CHIP- Severe COVID-19	NK cell	4402	1428
AGGGAGTGTTGATCGT-1	nCoV1	CHIP- Severe COVID-19	Monocyte, classical	3977	1483
AGGGCCTCACACCTTC-1	nCoV1	CHIP- Severe COVID-19	Monocyte, classical	9151	2696
AGGGCCTGTCAGTCGC-1	nCoV1	CHIP- Severe COVID-19	CD4 T cell, EM-like	5485	1588
AGGGCCTGTCCGGATC-1	nCoV1	CHIP- Severe COVID-19	Bcell, IgG-	5462	1542
AGGGCCTTCATCGTAG-1	nCoV1	CHIP- Severe COVID-19	Monocyte, classical	1582	793
AGGGCCTTCATTCATC-1	nCoV1	CHIP- Severe COVID-19	Uncategorized	11583	3244
AGGGCTCAGGATACCG-1	nCoV1	CHIP- Severe COVID-19	CD4 T cell, EM-like	9420	2354
AGGGCTCAGTACAGAT-1	nCoV1	CHIP- Severe COVID-19	CD4 T cell, EM-like	9978	2194
AGGGCTCCACCGCTGA-1	nCoV1	CHIP- Severe COVID-19	Monocyte, classical	13910	3438
AGGGCTCCAGCTCGGT-1	nCoV1	CHIP- Severe COVID-19	Monocyte, classical	4247	1584
AGGGCTCTCCGGACGT-1	nCoV1	CHIP- Severe COVID-19	Monocyte, classical	13429	3202
AGGGTCCCATGACCCG-1	nCoV1	CHIP- Severe COVID-19	Bcell, IgG+	7698	2140
AGGGTCCTCCCTCTCC-1	nCoV1	CHIP- Severe COVID-19	Bcell, IgG-	5628	1472
AGGGTGAGTAGTCTTG-1	nCoV1	CHIP- Severe COVID-19	Monocyte, classical	9474	2635
AGGGTGAGTCTCGCGA-1	nCoV1	CHIP- Severe COVID-19	NK cell	5817	1864
AGGGTGATCGCAAGAG-1	nCoV1	CHIP- Severe COVID-19	CD4 T cell, EM-like	10656	2050
AGGGTTTAGCGACTAG-1	nCoV1	CHIP- Severe COVID-19	Monocyte, classical	9030	2652
AGGGTTTCACTGTGTA-1	nCoV1	CHIP- Severe COVID-19	NK cell	4581	1591
AGGGTTTGTCAATGGG-1	nCoV1	CHIP- Severe COVID-19	Monocyte, classical	4861	1656
AGGGTTTGTTCGTAAC-1	nCoV1	CHIP- Severe COVID-19	Bcell, IgG+	6915	1924
AGGTAGGAGACGCCCT-1	nCoV1	CHIP- Severe COVID-19	Platelet	2321	766
AGGTAGGAGAGGTTAT-1	nCoV1	CHIP- Severe COVID-19	Bcell, IgG+	13553	2845
AGGTAGGGTTATTCTC-1	nCoV1	CHIP- Severe COVID-19	Bcell, IgG+	12074	2538
AGGTAGGTCATCTACT-1	nCoV1	CHIP- Severe COVID-19	CD4 T cell, EM-like	11224	2474
AGGTAGGTCGTTGTTT-1	nCoV1	CHIP- Severe COVID-19	Platelet	1396	656
AGGTAGGTCTTGATTC-1	nCoV1	CHIP- Severe COVID-19	RBC	4472	221
AGGTCATGTACGAAAT-1	nCoV1	CHIP- Severe COVID-19	Monocyte, classical	8406	2421
AGGTCATTCCGGCTTT-1	nCoV1	CHIP- Severe COVID-19	Bcell, IgG-	4827	1449
AGGTCTAAGACTGAGC-1	nCoV1	CHIP- Severe COVID-19	CD4 T cell, EM-like	8809	1956
AGGTGTTCAGCCGTTG-1	nCoV1	CHIP- Severe COVID-19	Monocyte, classical	9975	2887
AGGTGTTTCTAGTTCT-1	nCoV1	CHIP- Severe COVID-19	Bcell, IgG+	5691	1446
AGGTTACAGCTGAAAT-1	nCoV1	CHIP- Severe COVID-19	RBC	4762	243
AGGTTACGTCGAACAG-1	nCoV1	CHIP- Severe COVID-19	CD4 T cell, EM-like	4577	1484
AGGTTGTGTGAGTTTC-1	nCoV1	CHIP- Severe COVID-19	Monocyte, classical	2541	1204
AGGTTGTTCTGGCCTT-1	nCoV1	CHIP- Severe COVID-19	Monocyte, classical	9576	2719
AGTAACCAGAAACTGT-1	nCoV1	CHIP- Severe COVID-19	Monocyte, classical	9655	2749
AGTAACCCACTACAGT-1	nCoV1	CHIP- Severe COVID-19	Monocyte, classical	14314	3384
AGTAACCCAGCGACCT-1	nCoV1	CHIP- Severe COVID-19	RBC	1227	327
AGTAACCCATGAGAAT-1	nCoV1	CHIP- Severe COVID-19	Monocyte, classical	5357	1767
AGTAACCGTAAGTAGT-1	nCoV1	CHIP- Severe COVID-19	Monocyte, classical	7556	2296
AGTAACCGTTCGGCCA-1	nCoV1	CHIP- Severe COVID-19	Bcell, IgG-	3357	1110
AGTAACCGTTGCTAGT-1	nCoV1	CHIP- Severe COVID-19	CD4 T cell, EM-like	6711	1794
AGTAACCTCGACGCGT-1	nCoV1	CHIP- Severe COVID-19	Monocyte, classical	5758	2030
AGTACCAGTAGCACAG-1	nCoV1	CHIP- Severe COVID-19	Platelet	1677	625
AGTACTGAGCCTATTG-1	nCoV1	CHIP- Severe COVID-19	CD8 T cell, non-EM-like	5313	1727
AGTACTGCACAGCCAC-1	nCoV1	CHIP- Severe COVID-19	NK cell	2130	986
AGTAGCTAGCAGAAAG-1	nCoV1	CHIP- Severe COVID-19	Bcell, IgG+	8710	2193
AGTAGTCCAACACGAG-1	nCoV1	CHIP- Severe COVID-19	Platelet	2896	606
AGTAGTCCACAATGAA-1	nCoV1	CHIP- Severe COVID-19	Monocyte, classical	11044	2914
AGTCAACCAAGCTGCC-1	nCoV1	CHIP- Severe COVID-19	Bcell, IgG-	7417	1833
AGTCAACTCATTGAGC-1	nCoV1	CHIP- Severe COVID-19	CD4 T cell, EM-like	9931	2363
AGTCAACTCCTCGCAT-1	nCoV1	CHIP- Severe COVID-19	Platelet	2511	891
AGTCACAAGACAAGCC-1	nCoV1	CHIP- Severe COVID-19	NK cell	4935	1590
AGTCACACAATAGAGT-1	nCoV1	CHIP- Severe COVID-19	Platelet	1726	633
AGTCACAGTGCTCTCT-1	nCoV1	CHIP- Severe COVID-19	Platelet	1837	675
AGTCATGAGCTAGATA-1	nCoV1	CHIP- Severe COVID-19	Monocyte, classical	8187	2619
AGTCATGAGTCCTGTA-1	nCoV1	CHIP- Severe COVID-19	Monocyte, nonclassical	12881	3247
AGTCATGTCCAAATGC-1	nCoV1	CHIP- Severe COVID-19	CD4 T cell, EM-like	10928	2200
AGTCATGTCCTGTTGC-1	nCoV1	CHIP- Severe COVID-19	NK cell	4850	1778
AGTCATGTCGCCAATA-1	nCoV1	CHIP- Severe COVID-19	Monocyte, classical	11498	2877
AGTCTCCAGTAGAGTT-1	nCoV1	CHIP- Severe COVID-19	Monocyte, classical	3310	1331
AGTCTCCAGTTGGAAT-1	nCoV1	CHIP- Severe COVID-19	Monocyte, classical	4274	1536
AGTCTCCCATGTTCGA-1	nCoV1	CHIP- Severe COVID-19	Platelet	1141	460
AGTGACTAGGCATCTT-1	nCoV1	CHIP- Severe COVID-19	Monocyte, classical	6270	2079
AGTGACTCAAGGAGTC-1	nCoV1	CHIP- Severe COVID-19	Platelet	3538	1491
AGTGACTGTAGACTGG-1	nCoV1	CHIP- Severe COVID-19	NK cell	7530	2155
AGTGACTTCGACATAC-1	nCoV1	CHIP- Severe COVID-19	CD8 T cell, non-EM-like	2449	973
AGTGACTTCTCGCTTG-1	nCoV1	CHIP- Severe COVID-19	CD4 T cell, non-EM-like	2533	975
AGTGATCAGGGCTAAC-1	nCoV1	CHIP- Severe COVID-19	Bcell, IgG+	5399	1547
AGTGATCTCACGGGAA-1	nCoV1	CHIP- Severe COVID-19	Monocyte, classical	2605	1150
AGTGATCTCTTGCGCT-1	nCoV1	CHIP- Severe COVID-19	Uncategorized	7915	2450
AGTGCCGAGCTCCACG-1	nCoV1	CHIP- Severe COVID-19	NK cell	6651	1916
AGTGCCGAGTAAATGC-1	nCoV1	CHIP- Severe COVID-19	CD8 T cell, EM-like	5176	1616
AGTGCCGCATCCTTGC-1	nCoV1	CHIP- Severe COVID-19	CD8 T cell, non-EM-like	5816	1633
AGTGCCGTCGGAATGG-1	nCoV1	CHIP- Severe COVID-19	RBC	4786	258
AGTGTTGAGGAAGTGA-1	nCoV1	CHIP- Severe COVID-19	Monocyte, classical	4880	1707
AGTGTTGGTAGACTGG-1	nCoV1	CHIP- Severe COVID-19	CD8 T cell, non-EM-like	4649	1539
AGTGTTGGTGCAACAG-1	nCoV1	CHIP- Severe COVID-19	Bcell, IgG-	4145	1264
AGTGTTGTCCGGTAGC-1	nCoV1	CHIP- Severe COVID-19	Monocyte, classical	5063	1704
AGTTAGCCACTCAAGT-1	nCoV1	CHIP- Severe COVID-19	CD8 T cell, EM-like	5711	1542
AGTTAGCCAGCATCTA-1	nCoV1	CHIP- Severe COVID-19	Bcell, IgG-	2760	1211
AGTTAGCGTCAGGTAG-1	nCoV1	CHIP- Severe COVID-19	CD8 T cell, non-EM-like	6270	2153
AGTTAGCGTGGCCACT-1	nCoV1	CHIP- Severe COVID-19	Bcell, IgG+	6492	1755
AGTTCCCAGAGGTTTA-1	nCoV1	CHIP- Severe COVID-19	CD4 T cell, EM-like	3161	1166
AGTTCCCAGCCTCGTG-1	nCoV1	CHIP- Severe COVID-19	Monocyte, classical	14710	3404
AGTTCCCGTTGTCTAG-1	nCoV1	CHIP- Severe COVID-19	CD4 T cell, non-EM-like	8084	1844
AGTTCGAAGACGCCCT-1	nCoV1	CHIP- Severe COVID-19	Bcell, IgG-	5380	1321
AGTTCGAAGCATGCGA-1	nCoV1	CHIP- Severe COVID-19	Monocyte, nonclassical	7290	2238
AGTTCGAAGGAGAGGC-1	nCoV1	CHIP- Severe COVID-19	NK cell	4703	1726
AGTTCGACACTATCGA-1	nCoV1	CHIP- Severe COVID-19	Bcell, IgG-	6852	1753
AGTTCGATCAAGAAAC-1	nCoV1	CHIP- Severe COVID-19	Bcell, IgG-	4401	1391
ATACCGATCCTCTAAT-1	nCoV1	CHIP- Severe COVID-19	RBC	1837	231
ATACCTTAGAAGTGTT-1	nCoV1	CHIP- Severe COVID-19	Monocyte, classical	4845	1708
ATACCTTAGCTTTCCC-1	nCoV1	CHIP- Severe COVID-19	NK cell	7826	2387
ATACTTCGTCGCACGT-1	nCoV1	CHIP- Severe COVID-19	Bcell, IgG-	4058	1367
ATACTTCTCGAAGAAT-1	nCoV1	CHIP- Severe COVID-19	Monocyte, classical	12670	3425
ATAGACCAGAGCACTG-1	nCoV1	CHIP- Severe COVID-19	Monocyte, classical	2835	1169
ATAGACCAGGGTCTTT-1	nCoV1	CHIP- Severe COVID-19	CD4 T cell, EM-like	7422	1860
ATAGACCCACGCTGTG-1	nCoV1	CHIP- Severe COVID-19	NK cell	3640	1527
ATAGACCCACTACTTT-1	nCoV1	CHIP- Severe COVID-19	CD4 T cell, EM-like	10030	2112
ATAGAGAAGTGCCCGT-1	nCoV1	CHIP- Severe COVID-19	Bcell, IgG+	7429	1625
ATAGAGACATGTTCGA-1	nCoV1	CHIP- Severe COVID-19	Monocyte, classical	5462	1866
ATAGAGATCTCTTCAA-1	nCoV1	CHIP- Severe COVID-19	Bcell, IgG+	7873	1930
ATAGGCTCAGATACTC-1	nCoV1	CHIP- Severe COVID-19	Platelet	1370	443
ATAGGCTGTAGATTGA-1	nCoV1	CHIP- Severe COVID-19	Bcell, IgG-	4704	1426
ATAGGCTTCCCATGGG-1	nCoV1	CHIP- Severe COVID-19	Monocyte, classical	2776	1177
ATATCCTAGGTGGGTT-1	nCoV1	CHIP- Severe COVID-19	Bcell, IgG+	9468	2081
ATATCCTGTAACTTCG-1	nCoV1	CHIP- Severe COVID-19	Monocyte, classical	5322	1919
ATATCCTGTGGGTCAA-1	nCoV1	CHIP- Severe COVID-19	CD8 T cell, non-EM-like	12690	3310
ATATCCTGTTCCGGTG-1	nCoV1	CHIP- Severe COVID-19	NK cell	6038	1894
ATATCCTTCCTCGCAT-1	nCoV1	CHIP- Severe COVID-19	RBC	1149	330
ATCACAGAGAGGTCAC-1	nCoV1	CHIP- Severe COVID-19	Bcell, IgG+	6634	1683
ATCACAGCAACTTGGT-1	nCoV1	CHIP- Severe COVID-19	CD8 T cell, non-EM-like	3788	1420
ATCACAGTCCGTGGTG-1	nCoV1	CHIP- Severe COVID-19	Monocyte, classical	11490	2985
ATCACAGTCGGACTGC-1	nCoV1	CHIP- Severe COVID-19	Monocyte, classical	13146	3312
ATCACAGTCTTGATTC-1	nCoV1	CHIP- Severe COVID-19	Platelet	1879	526
ATCACGAAGGTGAGAA-1	nCoV1	CHIP- Severe COVID-19	RBC	2349	212
ATCACGAGTAGATGTA-1	nCoV1	CHIP- Severe COVID-19	Bcell, IgG-	3015	1053
ATCACGAGTCCAGCCA-1	nCoV1	CHIP- Severe COVID-19	Monocyte, classical	6417	1996
ATCACGATCACTGAAC-1	nCoV1	CHIP- Severe COVID-19	NK cell	4700	1691
ATCACGATCGAGAACG-1	nCoV1	CHIP- Severe COVID-19	CD8 T cell, EM-like	5596	1745
ATCACTTAGAGGCTGT-1	nCoV1	CHIP- Severe COVID-19	RBC	1414	207
ATCACTTCATTGCTTT-1	nCoV1	CHIP- Severe COVID-19	CD4 T cell, EM-like	8697	2184
ATCACTTGTACAAAGT-1	nCoV1	CHIP- Severe COVID-19	Bcell, IgG-	5433	1408
ATCACTTTCGGCATCG-1	nCoV1	CHIP- Severe COVID-19	Bcell, IgG+	9883	2161
ATCAGGTAGGAACTCG-1	nCoV1	CHIP- Severe COVID-19	CD4 T cell, EM-like	9545	1917
ATCAGGTCACAACGTT-1	nCoV1	CHIP- Severe COVID-19	Monocyte, classical	11973	3168
ATCAGGTTCACTTATC-1	nCoV1	CHIP- Severe COVID-19	NK cell	4782	1687
ATCATTCCAGCTGTCG-1	nCoV1	CHIP- Severe COVID-19	Bcell, IgG+	11799	2253
ATCATTCCATTAGGCT-1	nCoV1	CHIP- Severe COVID-19	Monocyte, classical	8313	2534
ATCCACCAGGTCCTGC-1	nCoV1	CHIP- Severe COVID-19	Monocyte, classical	4919	1744
ATCCACCTCCTTTGAT-1	nCoV1	CHIP- Severe COVID-19	Monocyte, classical	13009	3290
ATCCATTGTCCCAAAT-1	nCoV1	CHIP- Severe COVID-19	Monocyte, classical	3871	1573
ATCCATTGTGGCTGCT-1	nCoV1	CHIP- Severe COVID-19	CD8 T cell, EM-like	7138	2005
ATCCATTTCGAGCTGC-1	nCoV1	CHIP- Severe COVID-19	Bcell, IgG+	6764	1769
ATCCATTTCTGTAAGC-1	nCoV1	CHIP- Severe COVID-19	Bcell, IgG-	5793	1450
ATCCCTGAGTGATTCC-1	nCoV1	CHIP- Severe COVID-19	Platelet	3560	1244
ATCCCTGCATGTGGCC-1	nCoV1	CHIP- Severe COVID-19	Monocyte, classical	7608	2385
ATCCCTGGTGTTAAAG-1	nCoV1	CHIP- Severe COVID-19	NK cell	5032	1906
ATCCCTGGTTCGTGCG-1	nCoV1	CHIP- Severe COVID-19	Bcell, IgG+	1140	476
ATCCCTGTCTAGAACC-1	nCoV1	CHIP- Severe COVID-19	Monocyte, classical	2487	1151
ATCCGTCCAAGGTCGA-1	nCoV1	CHIP- Severe COVID-19	Monocyte, classical	4710	1648
ATCCGTCGTCTGTGCG-1	nCoV1	CHIP- Severe COVID-19	Monocyte, classical	9734	2723
ATCCGTCGTGTGTTTG-1	nCoV1	CHIP- Severe COVID-19	Uncategorized	4779	1884
ATCCGTCTCTATTCGT-1	nCoV1	CHIP- Severe COVID-19	Monocyte, classical	6297	1968
ATCCTATAGAGTCAGC-1	nCoV1	CHIP- Severe COVID-19	NK cell	5259	1763
ATCCTATAGGGTAATT-1	nCoV1	CHIP- Severe COVID-19	CD4 T cell, non-EM-like	2443	897
ATCCTATCAGGTTCCG-1	nCoV1	CHIP- Severe COVID-19	Monocyte, classical	3554	1471
ATCCTATGTACAAGTA-1	nCoV1	CHIP- Severe COVID-19	Bcell, IgG-	4037	1203
ATCCTATGTTCTTGCC-1	nCoV1	CHIP- Severe COVID-19	Monocyte, classical	9595	2842
ATCGATGAGAAACCAT-1	nCoV1	CHIP- Severe COVID-19	CD4 T cell, EM-like	8467	2086
ATCGATGAGCAAGTCG-1	nCoV1	CHIP- Severe COVID-19	Bcell, IgG+	8629	1903
ATCGATGCAGTAGAGC-1	nCoV1	CHIP- Severe COVID-19	Monocyte, classical	5207	1908
ATCGATGCATGGGTTT-1	nCoV1	CHIP- Severe COVID-19	CD8 T cell, non-EM-like	7480	2378
ATCGCCTCATATAGCC-1	nCoV1	CHIP- Severe COVID-19	CD4 T cell, EM-like	7945	2246
ATCGGATAGTCACGAG-1	nCoV1	CHIP- Severe COVID-19	Monocyte, classical	10786	2910
ATCGGATCAGCTCTGG-1	nCoV1	CHIP- Severe COVID-19	Monocyte, classical	3019	1131
ATCGGATGTGCCAAGA-1	nCoV1	CHIP- Severe COVID-19	Bcell, IgG-	4612	1370
ATCGGCGGTAGTTACC-1	nCoV1	CHIP- Severe COVID-19	CD4 T cell, EM-like	6166	1744
ATCGGCGGTGAAGCTG-1	nCoV1	CHIP- Severe COVID-19	CD8 T cell, non-EM-like	12392	3121
ATCGGCGTCACTACTT-1	nCoV1	CHIP- Severe COVID-19	Monocyte, classical	3958	1444
ATCGGCGTCTTGGAAC-1	nCoV1	CHIP- Severe COVID-19	Monocyte, classical	2939	1224
ATCGTAGAGTCCTGTA-1	nCoV1	CHIP- Severe COVID-19	Bcell, IgG-	3922	1155
ATCGTAGCACAGTATC-1	nCoV1	CHIP- Severe COVID-19	Monocyte, classical	3465	1385
ATCGTAGTCATTGTTC-1	nCoV1	CHIP- Severe COVID-19	Monocyte, classical	5394	1837
ATCGTCCAGGTGAGCT-1	nCoV1	CHIP- Severe COVID-19	Bcell, IgG+	7698	1955
ATCGTCCAGTAAGGGA-1	nCoV1	CHIP- Severe COVID-19	NK cell	4282	1551
ATCGTCCTCATCCTAT-1	nCoV1	CHIP- Severe COVID-19	RBC	6137	326
ATCGTCCTCTTTCGAT-1	nCoV1	CHIP- Severe COVID-19	Monocyte, classical	3648	1497
ATCGTGAAGATTACCC-1	nCoV1	CHIP- Severe COVID-19	Monocyte, classical	7198	2354
ATCTCTACACAGTACT-1	nCoV1	CHIP- Severe COVID-19	Monocyte, classical	3183	1237
ATCTCTACATAGAGGC-1	nCoV1	CHIP- Severe COVID-19	Uncategorized	9594	2902
ATCTCTAGTGCTCGTG-1	nCoV1	CHIP- Severe COVID-19	Monocyte, classical	4279	1615
ATCTCTATCGTGGCGT-1	nCoV1	CHIP- Severe COVID-19	Platelet	1006	329
ATCTTCACAACCAATC-1	nCoV1	CHIP- Severe COVID-19	Monocyte, nonclassical	14090	3226
ATCTTCAGTGTGCCTG-1	nCoV1	CHIP- Severe COVID-19	Bcell, IgG+	8176	1903
ATCTTCATCCAGTGTA-1	nCoV1	CHIP- Severe COVID-19	CD4 T cell, EM-like	6728	1874
ATGAAAGAGAATTCAG-1	nCoV1	CHIP- Severe COVID-19	Platelet	2115	648
ATGAAAGGTTCCATTT-1	nCoV1	CHIP- Severe COVID-19	CD4 T cell, non-EM-like	4521	1424
ATGAAAGTCGCCTTGT-1	nCoV1	CHIP- Severe COVID-19	CD4 T cell, non-EM-like	3446	988
ATGACCAAGAGTCCGA-1	nCoV1	CHIP- Severe COVID-19	Monocyte, classical	5687	1806
ATGACCAGTGAGTAGC-1	nCoV1	CHIP- Severe COVID-19	Bcell, IgG-	4654	1255
ATGACCAGTGCGCTCA-1	nCoV1	CHIP- Severe COVID-19	CD4 T cell, EM-like	7797	1995
ATGAGGGCAGCATGCC-1	nCoV1	CHIP- Severe COVID-19	CD8 T cell, non-EM-like	5734	1671
ATGAGGGGTGATAGTA-1	nCoV1	CHIP- Severe COVID-19	RBC	1804	235
ATGAGGGTCAAGTCGT-1	nCoV1	CHIP- Severe COVID-19	NK cell	5205	1727
ATGAGTCAGAGCCGTA-1	nCoV1	CHIP- Severe COVID-19	NK cell	4022	1375
ATGAGTCAGTAAGGGA-1	nCoV1	CHIP- Severe COVID-19	Monocyte, classical	7519	2422
ATGAGTCTCCACAGCG-1	nCoV1	CHIP- Severe COVID-19	NK cell	6637	2083
ATGATCGAGGGCAGTT-1	nCoV1	CHIP- Severe COVID-19	Bcell, IgG+	6383	1810
ATGATCGGTTCTCCCA-1	nCoV1	CHIP- Severe COVID-19	Monocyte, classical	2838	1138
ATGATCGTCGAGAGAC-1	nCoV1	CHIP- Severe COVID-19	Platelet	1592	590
ATGCATGAGGGAGGGT-1	nCoV1	CHIP- Severe COVID-19	Monocyte, classical	7967	2275
ATGCATGGTCGGTACC-1	nCoV1	CHIP- Severe COVID-19	Monocyte, classical	10352	2591
ATGCCTCAGCGCCTTG-1	nCoV1	CHIP- Severe COVID-19	NK cell	5891	1859
ATGCCTCAGGCCCACT-1	nCoV1	CHIP- Severe COVID-19	NK cell	4219	1601
ATGCCTCCACATGTTG-1	nCoV1	CHIP- Severe COVID-19	Monocyte, classical	9602	2698
ATGCCTCCATCAGCTA-1	nCoV1	CHIP- Severe COVID-19	RBC	3530	565
ATGCCTCGTCTTGCGG-1	nCoV1	CHIP- Severe COVID-19	Platelet	1189	597
ATGCGATGTTCTCCAC-1	nCoV1	CHIP- Severe COVID-19	CD8 T cell, EM-like	4814	1570
ATGCGATTCCTTACCG-1	nCoV1	CHIP- Severe COVID-19	CD4 T cell, EM-like	8895	2014
ATGCGATTCGCAGTCG-1	nCoV1	CHIP- Severe COVID-19	Monocyte, classical	6246	1953
ATGGAGGGTCACGACC-1	nCoV1	CHIP- Severe COVID-19	Monocyte, classical	3233	1110
ATGGAGGTCTAGCCAA-1	nCoV1	CHIP- Severe COVID-19	CD4 T cell, non-EM-like	2791	893
ATGGATCAGACTACCT-1	nCoV1	CHIP- Severe COVID-19	CD4 T cell, non-EM-like	3024	1062
ATGGATCAGCTTGTTG-1	nCoV1	CHIP- Severe COVID-19	RBC	2321	200
ATGGATCCATAAGATG-1	nCoV1	CHIP- Severe COVID-19	Monocyte, classical	7578	2179
ATGGATCCATAGATCC-1	nCoV1	CHIP- Severe COVID-19	Bcell, IgG-	6430	1822
ATGGATCGTACGCTAT-1	nCoV1	CHIP- Severe COVID-19	RBC	6917	1959
ATGGATCGTACTAGCT-1	nCoV1	CHIP- Severe COVID-19	CD4 T cell, non-EM-like	2459	892
ATGGATCGTCGTTGGC-1	nCoV1	CHIP- Severe COVID-19	Monocyte, classical	8878	2626
ATGGATCGTTAAACCC-1	nCoV1	CHIP- Severe COVID-19	CD8 T cell, EM-like	4038	1229
ATGGATCTCACTGATG-1	nCoV1	CHIP- Severe COVID-19	Monocyte, classical	5458	1872
ATGGATCTCGGTCACG-1	nCoV1	CHIP- Severe COVID-19	CD4 T cell, non-EM-like	6660	1545
ATGGATCTCTGGCCTT-1	nCoV1	CHIP- Severe COVID-19	Monocyte, classical	7098	2155
ATGGATCTCTTGATTC-1	nCoV1	CHIP- Severe COVID-19	NK cell	2869	1180
ATGGGAGAGATAGCTA-1	nCoV1	CHIP- Severe COVID-19	Monocyte, classical	13873	3307
ATGGGAGAGTAGTCTC-1	nCoV1	CHIP- Severe COVID-19	Bcell, IgG+	7886	1987
ATGGGAGCACCGTACG-1	nCoV1	CHIP- Severe COVID-19	Platelet	1486	572
ATGGGAGGTAGATGTA-1	nCoV1	CHIP- Severe COVID-19	Bcell, IgG+	7358	1802
ATGGGAGGTGCCCACA-1	nCoV1	CHIP- Severe COVID-19	Platelet	1495	561
ATGGGTTCAACAGTGG-1	nCoV1	CHIP- Severe COVID-19	CD4 T cell, non-EM-like	7534	1678
ATGGGTTGTCCAGCCA-1	nCoV1	CHIP- Severe COVID-19	Bcell, IgG-	4663	1433
ATGGGTTGTCTGATAC-1	nCoV1	CHIP- Severe COVID-19	Monocyte, classical	3229	1281
ATGGGTTGTTACCCAA-1	nCoV1	CHIP- Severe COVID-19	Monocyte, classical	2120	949
ATGGGTTTCATTATCC-1	nCoV1	CHIP- Severe COVID-19	CD8 T cell, non-EM-like	11290	3083
ATGGTTGTCGGATTAC-1	nCoV1	CHIP- Severe COVID-19	Monocyte, classical	14566	3434
ATGTCCCAGTTACGGG-1	nCoV1	CHIP- Severe COVID-19	Platelet	1087	382
ATGTCTTGTTCTCCCA-1	nCoV1	CHIP- Severe COVID-19	CD4 T cell, non-EM-like	9223	1994
ATGTCTTTCTCGGGAC-1	nCoV1	CHIP- Severe COVID-19	Monocyte, nonclassical	8691	2460
ATTACCTAGAAATGGG-1	nCoV1	CHIP- Severe COVID-19	Monocyte, classical	5177	1819
ATTACCTAGCATTTCG-1	nCoV1	CHIP- Severe COVID-19	NK cell	6305	1954
ATTACCTAGTATGACA-1	nCoV1	CHIP- Severe COVID-19	Monocyte, classical	4171	1580
ATTACCTGTATCCCAA-1	nCoV1	CHIP- Severe COVID-19	Bcell, IgG-	5247	1540
ATTACCTGTGAGTAAT-1	nCoV1	CHIP- Severe COVID-19	CD8 T cell, non-EM-like	11423	2901
ATTACTCAGAAGAGCA-1	nCoV1	CHIP- Severe COVID-19	Monocyte, nonclassical	12430	3079
ATTACTCAGTTACGAA-1	nCoV1	CHIP- Severe COVID-19	Uncategorized	2101	1045
ATTACTCCACTAGGTT-1	nCoV1	CHIP- Severe COVID-19	Monocyte, classical	13695	3327
ATTACTCCAGCGACCT-1	nCoV1	CHIP- Severe COVID-19	RBC	3362	211
ATTACTCTCGCAGATT-1	nCoV1	CHIP- Severe COVID-19	CD4 T cell, EM-like	7639	1722
ATTATCCCAGAACTAA-1	nCoV1	CHIP- Severe COVID-19	CD8 T cell, EM-like	10565	2758
ATTATCCCATCATTTC-1	nCoV1	CHIP- Severe COVID-19	CD4 T cell, EM-like	6407	1889
ATTATCCTCTGCTAGA-1	nCoV1	CHIP- Severe COVID-19	Monocyte, classical	10772	2975
ATTCACTCAAAGGCAC-1	nCoV1	CHIP- Severe COVID-19	Monocyte, classical	11385	3003
ATTCACTCATCAGTGT-1	nCoV1	CHIP- Severe COVID-19	RBC	6712	297
ATTCACTTCAGCAATC-1	nCoV1	CHIP- Severe COVID-19	Bcell, IgG-	7587	1885
ATTCAGGAGGCTCACC-1	nCoV1	CHIP- Severe COVID-19	Platelet	1185	389
ATTCAGGAGTGGATAT-1	nCoV1	CHIP- Severe COVID-19	Bcell, IgG-	5275	1539
ATTCAGGCACAGCCAC-1	nCoV1	CHIP- Severe COVID-19	Uncategorized	4505	1546
ATTCAGGCACCCAATA-1	nCoV1	CHIP- Severe COVID-19	Monocyte, classical	9075	2725
ATTCAGGTCGTGTCAA-1	nCoV1	CHIP- Severe COVID-19	Monocyte, classical	9558	2667
ATTCAGGTCTTGCAGA-1	nCoV1	CHIP- Severe COVID-19	Monocyte, classical	9817	2634
ATTCATCAGAGTGTTA-1	nCoV1	CHIP- Severe COVID-19	Monocyte, classical	1555	853
ATTCATCAGCACAAAT-1	nCoV1	CHIP- Severe COVID-19	Bcell, IgG-	8574	1586
ATTCCATAGACGGTTG-1	nCoV1	CHIP- Severe COVID-19	Platelet	1205	475
ATTCCATCAAGCCATT-1	nCoV1	CHIP- Severe COVID-19	RBC	13612	3045
ATTCCATGTACCTATG-1	nCoV1	CHIP- Severe COVID-19	Monocyte, classical	3530	1358
ATTCCATGTCCCTGAG-1	nCoV1	CHIP- Severe COVID-19	Monocyte, classical	12173	3142
ATTCCATTCCAGCCTT-1	nCoV1	CHIP- Severe COVID-19	Bcell, IgG-	5900	1801
ATTCCTACAAACTCGT-1	nCoV1	CHIP- Severe COVID-19	CD8 T cell, EM-like	1717	838
ATTCCTACAATCGCAT-1	nCoV1	CHIP- Severe COVID-19	Monocyte, classical	12101	3338
ATTCCTAGTCCCTGTT-1	nCoV1	CHIP- Severe COVID-19	Monocyte, classical	11921	3038
ATTCCTAGTGACTGTT-1	nCoV1	CHIP- Severe COVID-19	CD4 T cell, non-EM-like	7535	1808
ATTCGTTAGACTCTAC-1	nCoV1	CHIP- Severe COVID-19	Bcell, IgG+	6815	1693
ATTCGTTAGCTCTGTA-1	nCoV1	CHIP- Severe COVID-19	Monocyte, classical	7679	2402
ATTCGTTTCGCGTGCA-1	nCoV1	CHIP- Severe COVID-19	Platelet	3313	1041
ATTCGTTTCTCATTTG-1	nCoV1	CHIP- Severe COVID-19	Bcell, IgG+	8186	2114
ATTCTACAGAGGACTC-1	nCoV1	CHIP- Severe COVID-19	CD4 T cell, EM-like	6054	1603
ATTCTACAGGCCACTC-1	nCoV1	CHIP- Severe COVID-19	RBC	2460	210
ATTCTTGAGAACTGAT-1	nCoV1	CHIP- Severe COVID-19	CD4 T cell, EM-like	8496	2183
ATTCTTGAGCGTACAG-1	nCoV1	CHIP- Severe COVID-19	Monocyte, classical	8934	2575
ATTCTTGAGGATACAT-1	nCoV1	CHIP- Severe COVID-19	Monocyte, classical	10857	3031
ATTCTTGCAACCAATC-1	nCoV1	CHIP- Severe COVID-19	NK cell	3742	1427
ATTGGGTAGCAGCAGT-1	nCoV1	CHIP- Severe COVID-19	RBC	5778	636
ATTGGGTAGGCAGCTA-1	nCoV1	CHIP- Severe COVID-19	Bcell, IgG-	4501	1365
ATTGGGTCACGAAAGC-1	nCoV1	CHIP- Severe COVID-19	Monocyte, classical	8210	2515
ATTGGGTCACTCTCGT-1	nCoV1	CHIP- Severe COVID-19	RBC	1806	385
ATTGGGTCAGTAACCT-1	nCoV1	CHIP- Severe COVID-19	CD4 T cell, non-EM-like	6747	1566
ATTGGGTGTCTGTGCG-1	nCoV1	CHIP- Severe COVID-19	Monocyte, classical	8427	2582
ATTGGGTGTTGCGGAA-1	nCoV1	CHIP- Severe COVID-19	Bcell, IgG-	4771	1344
ATTGGGTGTTGGATCT-1	nCoV1	CHIP- Severe COVID-19	Bcell, IgG-	3493	999
ATTGGGTTCGAAGCAG-1	nCoV1	CHIP- Severe COVID-19	Platelet	1292	441
ATTGTTCGTGTTCGAT-1	nCoV1	CHIP- Severe COVID-19	CD8 T cell, non-EM-like	3869	1374
ATTGTTCTCAGACCGC-1	nCoV1	CHIP- Severe COVID-19	Monocyte, classical	3267	1416
ATTTACCAGATGTTCC-1	nCoV1	CHIP- Severe COVID-19	CD4 T cell, EM-like	8921	2163
ATTTACCCAAGCCTGC-1	nCoV1	CHIP- Severe COVID-19	Monocyte, classical	12466	3290
ATTTACCCAGACATCT-1	nCoV1	CHIP- Severe COVID-19	CD4 T cell, EM-like	9000	2181
ATTTACCCAGCGGTCT-1	nCoV1	CHIP- Severe COVID-19	CD4 T cell, EM-like	9819	2060
ATTTACCCATTCATCT-1	nCoV1	CHIP- Severe COVID-19	Monocyte, classical	1401	701
ATTTACCGTTCCGGTG-1	nCoV1	CHIP- Severe COVID-19	Monocyte, classical	3883	1381
ATTTCACCATTGTCGA-1	nCoV1	CHIP- Severe COVID-19	NK cell	8717	2729
ATTTCACGTAGCGAGT-1	nCoV1	CHIP- Severe COVID-19	Uncategorized	4601	1817
ATTTCACGTCGCATCG-1	nCoV1	CHIP- Severe COVID-19	Bcell, IgG+	7550	1724
ATTTCACGTGTATACC-1	nCoV1	CHIP- Severe COVID-19	Bcell, IgG+	5271	1446
ATTTCTGCAATTTCGG-1	nCoV1	CHIP- Severe COVID-19	Monocyte, classical	5383	1947
ATTTCTGGTGTACGCC-1	nCoV1	CHIP- Severe COVID-19	Monocyte, classical	13636	3276
CAAAGAAAGCTACGTT-1	nCoV1	CHIP- Severe COVID-19	CD8 T cell, non-EM-like	8139	2465
CAAAGAAGTTCTCGCT-1	nCoV1	CHIP- Severe COVID-19	Monocyte, classical	5019	1774
CAACAACAGCTGGCCT-1	nCoV1	CHIP- Severe COVID-19	CD8 T cell, EM-like	5730	1569
CAACAACAGTCTAGCT-1	nCoV1	CHIP- Severe COVID-19	Monocyte, classical	1209	629
CAACAACCATAGAGGC-1	nCoV1	CHIP- Severe COVID-19	Bcell, IgG-	4636	1329
CAACAACGTCGATTAC-1	nCoV1	CHIP- Severe COVID-19	CD4 T cell, EM-like	6124	1535
CAACAACTCCATTCGC-1	nCoV1	CHIP- Severe COVID-19	CD4 T cell, EM-like	9883	1832
CAACAACTCCGCGAGT-1	nCoV1	CHIP- Severe COVID-19	Monocyte, classical	14852	3424
CAACAGTAGAGTAACT-1	nCoV1	CHIP- Severe COVID-19	Monocyte, classical	9585	2582
CAACAGTCAACGCCCA-1	nCoV1	CHIP- Severe COVID-19	NK cell	1605	826
CAACAGTCAGGTTTAC-1	nCoV1	CHIP- Severe COVID-19	Bcell, IgG-	4739	1284
CAACAGTCATGACACT-1	nCoV1	CHIP- Severe COVID-19	CD4 T cell, EM-like	1665	616
CAACAGTCATTGCAAC-1	nCoV1	CHIP- Severe COVID-19	Bcell, IgG-	5157	1576
CAACAGTGTCTCTCCA-1	nCoV1	CHIP- Severe COVID-19	Monocyte, classical	6130	2051
CAACAGTGTCTGATCA-1	nCoV1	CHIP- Severe COVID-19	Monocyte, classical	1749	859
CAACAGTTCGCTAAAC-1	nCoV1	CHIP- Severe COVID-19	NK cell	2670	1239
CAACCAACACCAGCGT-1	nCoV1	CHIP- Severe COVID-19	Bcell, IgG-	5271	1515
CAACCAACACGCTGCA-1	nCoV1	CHIP- Severe COVID-19	NK cell	4349	1555
CAACCAACAGCGCGTT-1	nCoV1	CHIP- Severe COVID-19	Bcell, IgG-	5674	1506
CAACCAATCTGCGGAC-1	nCoV1	CHIP- Severe COVID-19	Bcell, IgG+	6545	1925
CAACCTCAGGAAGTGA-1	nCoV1	CHIP- Severe COVID-19	Bcell, IgG+	7517	1923
CAACCTCAGGCAATGC-1	nCoV1	CHIP- Severe COVID-19	Monocyte, classical	1799	863
CAACCTCAGTCATGCT-1	nCoV1	CHIP- Severe COVID-19	NK cell	4404	1675
CAACCTCGTATCGTGT-1	nCoV1	CHIP- Severe COVID-19	CD8 T cell, non-EM-like	5897	1859
CAACCTCGTCAAAGCG-1	nCoV1	CHIP- Severe COVID-19	NK cell	3688	1351
CAACCTCTCCCTTTGG-1	nCoV1	CHIP- Severe COVID-19	Monocyte, classical	3859	1560
CAACGATAGTCCTGCG-1	nCoV1	CHIP- Severe COVID-19	NK cell	5038	1804
CAACGATCAGCAGACA-1	nCoV1	CHIP- Severe COVID-19	Monocyte, classical	11194	2718
CAACGATTCAAGAGTA-1	nCoV1	CHIP- Severe COVID-19	Monocyte, classical	9697	2348
CAACGGCAGATCCCAT-1	nCoV1	CHIP- Severe COVID-19	Bcell, IgG-	4806	1403
CAACGGCAGTACTGTC-1	nCoV1	CHIP- Severe COVID-19	Bcell, IgG-	2807	1061
CAACGGCCATAGATCC-1	nCoV1	CHIP- Severe COVID-19	NK cell	9096	2638
CAACGGCGTCGGCTAC-1	nCoV1	CHIP- Severe COVID-19	Bcell, IgG+	8308	1761
CAAGACTAGACGGTTG-1	nCoV1	CHIP- Severe COVID-19	CD4 T cell, non-EM-like	2080	775
CAAGACTAGGCCTGCT-1	nCoV1	CHIP- Severe COVID-19	Bcell, IgG-	5052	1544
CAAGACTCATAGATGA-1	nCoV1	CHIP- Severe COVID-19	Monocyte, classical	4594	1703
CAAGACTGTAGGCAAC-1	nCoV1	CHIP- Severe COVID-19	CD4 T cell, EM-like	9291	2079
CAAGACTGTCTTCAAG-1	nCoV1	CHIP- Severe COVID-19	RBC	3744	422
CAAGAGGAGTAAGACT-1	nCoV1	CHIP- Severe COVID-19	CD4 T cell, non-EM-like	4168	1311
CAAGAGGCACATGACT-1	nCoV1	CHIP- Severe COVID-19	Monocyte, classical	1622	690
CAAGAGGCACTGAATC-1	nCoV1	CHIP- Severe COVID-19	Bcell, IgG-	5424	1588
CAAGAGGGTAACATAG-1	nCoV1	CHIP- Severe COVID-19	Monocyte, classical	14807	3314
CAAGAGGTCATAGACC-1	nCoV1	CHIP- Severe COVID-19	Monocyte, classical	7915	2357
CAAGCTAAGCCTCGTG-1	nCoV1	CHIP- Severe COVID-19	Bcell, IgG+	8252	1953
CAAGCTAGTTCTCACC-1	nCoV1	CHIP- Severe COVID-19	Monocyte, classical	5478	2008
CAAGGGAAGGTGGCTA-1	nCoV1	CHIP- Severe COVID-19	Bcell, IgG+	9720	2043
CAAGGGACACGTCGGT-1	nCoV1	CHIP- Severe COVID-19	Bcell, IgG+	6913	1645
CAAGGGATCACCGCTT-1	nCoV1	CHIP- Severe COVID-19	Platelet	1639	645
CAAGGGATCATGCGGC-1	nCoV1	CHIP- Severe COVID-19	Bcell, IgG-	6609	1753
CAATACGCAACCAGAG-1	nCoV1	CHIP- Severe COVID-19	Monocyte, classical	14216	3293
CAATACGGTAGAGACC-1	nCoV1	CHIP- Severe COVID-19	Bcell, IgG-	4041	1283
CAATACGGTCAGGTAG-1	nCoV1	CHIP- Severe COVID-19	Bcell, IgG+	10257	2041
CAATACGGTCCCTAAA-1	nCoV1	CHIP- Severe COVID-19	CD8 T cell, EM-like	6500	1674
CAATACGGTGTTCCAA-1	nCoV1	CHIP- Severe COVID-19	Bcell, IgG+	8346	2067
CAATACGTCCATTGTT-1	nCoV1	CHIP- Severe COVID-19	CD4 T cell, non-EM-like	4737	1592
CAATCGACAGAGCTAG-1	nCoV1	CHIP- Severe COVID-19	Monocyte, classical	9928	2774
CAATCGAGTAAGGCTG-1	nCoV1	CHIP- Severe COVID-19	CD8 T cell, non-EM-like	10601	2791
CAATCGATCATTCACT-1	nCoV1	CHIP- Severe COVID-19	Monocyte, classical	7487	2179
CAATGACGTAGAGCTG-1	nCoV1	CHIP- Severe COVID-19	Bcell, IgG+	7123	1958
CAATGACTCATCGCTC-1	nCoV1	CHIP- Severe COVID-19	Monocyte, classical	2954	1207
CACAACACACCCTAGG-1	nCoV1	CHIP- Severe COVID-19	Monocyte, classical	1565	790
CACAACATCCGAGATT-1	nCoV1	CHIP- Severe COVID-19	CD4 T cell, EM-like	8561	2115
CACAACATCGGTAGGA-1	nCoV1	CHIP- Severe COVID-19	CD4 T cell, EM-like	11796	2230
CACACAAGTGCGTCGT-1	nCoV1	CHIP- Severe COVID-19	Monocyte, classical	10211	2599
CACACAAGTTAATCGC-1	nCoV1	CHIP- Severe COVID-19	Monocyte, classical	14409	3351
CACAGATAGGCGCTCT-1	nCoV1	CHIP- Severe COVID-19	Uncategorized	8782	2654
CACAGATAGGTCGTGA-1	nCoV1	CHIP- Severe COVID-19	Platelet	1085	418
CACAGATAGTTCCTGA-1	nCoV1	CHIP- Severe COVID-19	Monocyte, classical	8458	2564
CACAGATCAACCAATC-1	nCoV1	CHIP- Severe COVID-19	CD4 T cell, EM-like	5750	1817
CACAGATCACCCTGAG-1	nCoV1	CHIP- Severe COVID-19	Platelet	1618	634
CACAGATGTTAGGCTT-1	nCoV1	CHIP- Severe COVID-19	Monocyte, classical	4171	1645
CACAGATTCATGGATC-1	nCoV1	CHIP- Severe COVID-19	CD8 T cell, EM-like	5102	1883
CACAGATTCGACGACC-1	nCoV1	CHIP- Severe COVID-19	Uncategorized	9616	2683
CACAGGCCACAACGTT-1	nCoV1	CHIP- Severe COVID-19	Monocyte, classical	1321	682
CACAGGCCAGTGTGCC-1	nCoV1	CHIP- Severe COVID-19	CD4 T cell, EM-like	7182	2110
CACAGGCGTACGTTCA-1	nCoV1	CHIP- Severe COVID-19	Bcell, IgG-	4153	1353
CACAGGCTCGGCTTCT-1	nCoV1	CHIP- Severe COVID-19	Monocyte, classical	13588	3312
CACATGAAGGGTCACA-1	nCoV1	CHIP- Severe COVID-19	Monocyte, classical	5117	1861
CACATGACACACAGCC-1	nCoV1	CHIP- Severe COVID-19	Monocyte, classical	5222	1869
CACATGACATAACCCA-1	nCoV1	CHIP- Severe COVID-19	RBC	1806	260
CACATGAGTCGATTTG-1	nCoV1	CHIP- Severe COVID-19	NK cell	4537	1683
CACATGATCGACGAGA-1	nCoV1	CHIP- Severe COVID-19	Monocyte, classical	11181	2841
CACCAAATCCTTCTGG-1	nCoV1	CHIP- Severe COVID-19	Bcell, IgG+	8453	2449
CACCGTTAGCAGGTCA-1	nCoV1	CHIP- Severe COVID-19	Monocyte, classical	8849	2802
CACCGTTAGGAATTAC-1	nCoV1	CHIP- Severe COVID-19	Bcell, IgG-	3552	1172
CACCGTTAGGTCCTGC-1	nCoV1	CHIP- Severe COVID-19	NK cell	5539	1765
CACCGTTTCTCCATAT-1	nCoV1	CHIP- Severe COVID-19	Bcell, IgG-	6251	1635
CACGAATAGACTTAAG-1	nCoV1	CHIP- Severe COVID-19	Bcell, IgG-	6783	1998
CACGAATGTATGGTAA-1	nCoV1	CHIP- Severe COVID-19	NK cell	4764	1766
CACGAATTCGCCATAA-1	nCoV1	CHIP- Severe COVID-19	Monocyte, classical	10053	2538
CACGGGTAGGGCAGGA-1	nCoV1	CHIP- Severe COVID-19	Bcell, IgG+	7053	1771
CACGGGTCACTCACTC-1	nCoV1	CHIP- Severe COVID-19	CD4 T cell, EM-like	9726	2252
CACGGGTGTCCCTGAG-1	nCoV1	CHIP- Severe COVID-19	Monocyte, classical	8408	2501
CACGGGTTCCGTTGGG-1	nCoV1	CHIP- Severe COVID-19	Monocyte, nonclassical	13522	3244
CACGGGTTCGGACTTA-1	nCoV1	CHIP- Severe COVID-19	Bcell, IgG-	4251	1155
CACGGGTTCTCGCCTA-1	nCoV1	CHIP- Severe COVID-19	Monocyte, classical	10659	2883
CACGTGGAGAGGGTCT-1	nCoV1	CHIP- Severe COVID-19	Bcell, IgG-	8464	2002
CACGTGGCAACCGACC-1	nCoV1	CHIP- Severe COVID-19	Bcell, IgG+	5736	1581
CACGTGGCATGTAACC-1	nCoV1	CHIP- Severe COVID-19	Monocyte, classical	5773	1902
CACGTGGGTACGAGTG-1	nCoV1	CHIP- Severe COVID-19	NK cell	4453	1656
CACGTGGGTCTCAGAT-1	nCoV1	CHIP- Severe COVID-19	Monocyte, classical	12020	3100
CACGTGGTCCGTGCGA-1	nCoV1	CHIP- Severe COVID-19	CD4 T cell, non-EM-like	8237	1905
CACGTTCAGAAATTGC-1	nCoV1	CHIP- Severe COVID-19	Bcell, IgG+	13056	2521
CACGTTCCAGACAATA-1	nCoV1	CHIP- Severe COVID-19	NK cell	3963	1510
CACGTTCCAGACCCGT-1	nCoV1	CHIP- Severe COVID-19	Monocyte, classical	8853	2560
CACGTTCCATGGGATG-1	nCoV1	CHIP- Severe COVID-19	Monocyte, classical	3498	1419
CACTAAGAGATTGACA-1	nCoV1	CHIP- Severe COVID-19	Platelet	4025	1236
CACTAAGAGGATTTGA-1	nCoV1	CHIP- Severe COVID-19	Monocyte, classical	1714	848
CACTAAGAGGTACTGG-1	nCoV1	CHIP- Severe COVID-19	Monocyte, classical	4547	1671
CACTAAGCAAACCACT-1	nCoV1	CHIP- Severe COVID-19	CD8 T cell, EM-like	11326	2260
CACTAAGCAATCGTCA-1	nCoV1	CHIP- Severe COVID-19	CD8 T cell, EM-like	2539	1017
CACTAAGGTAGTTAGA-1	nCoV1	CHIP- Severe COVID-19	CD4 T cell, EM-like	9734	2090
CACTAAGGTGTTGACT-1	nCoV1	CHIP- Severe COVID-19	Monocyte, classical	12157	3159
CACTAAGTCCAAGCCG-1	nCoV1	CHIP- Severe COVID-19	Bcell, IgG+	2093	856
CACTGAAAGTTGTAGA-1	nCoV1	CHIP- Severe COVID-19	CD8 T cell, non-EM-like	10752	2845
CACTGAACACCTTCCA-1	nCoV1	CHIP- Severe COVID-19	Bcell, IgG+	6513	1763
CACTGAACACTAGGCC-1	nCoV1	CHIP- Severe COVID-19	Platelet	1260	459
CACTGAAGTAGACGTG-1	nCoV1	CHIP- Severe COVID-19	Monocyte, classical	12530	3197
CACTGGGAGGTCCCTG-1	nCoV1	CHIP- Severe COVID-19	Monocyte, classical	5291	1860
CACTGGGAGTTCCGTA-1	nCoV1	CHIP- Severe COVID-19	Bcell, IgG-	1191	501
CACTGGGCACGGTCTG-1	nCoV1	CHIP- Severe COVID-19	Uncategorized	2509	584
CACTGTCAGGGAGATA-1	nCoV1	CHIP- Severe COVID-19	Monocyte, classical	14720	3470
CACTGTCCACGACGTC-1	nCoV1	CHIP- Severe COVID-19	Monocyte, classical	4332	1662
CACTGTCTCACCTTGC-1	nCoV1	CHIP- Severe COVID-19	Monocyte, classical	2172	1000
CACTTCGAGGATTTCC-1	nCoV1	CHIP- Severe COVID-19	CD8 T cell, EM-like	6091	2147
CACTTCGCAATGGCCC-1	nCoV1	CHIP- Severe COVID-19	Monocyte, classical	11781	3076
CACTTCGCACGCGTCA-1	nCoV1	CHIP- Severe COVID-19	Monocyte, classical	7354	2286
CACTTCGGTAGATTAG-1	nCoV1	CHIP- Severe COVID-19	Bcell, IgG+	13058	2519
CACTTCGGTCGCTCGA-1	nCoV1	CHIP- Severe COVID-19	Monocyte, classical	13944	3347
CACTTCGGTGTGCCTG-1	nCoV1	CHIP- Severe COVID-19	CD8 T cell, EM-like	6513	2010
CACTTCGGTTGACGGA-1	nCoV1	CHIP- Severe COVID-19	Bcell, IgG-	5882	1411
CAGAGCCAGCATGGGT-1	nCoV1	CHIP- Severe COVID-19	CD8 T cell, EM-like	4828	1593
CAGAGCCCAAACTCTG-1	nCoV1	CHIP- Severe COVID-19	Monocyte, classical	5991	2105
CAGAGCCGTCGTCTCT-1	nCoV1	CHIP- Severe COVID-19	Monocyte, classical	2379	1028
CAGATACAGAGCTTTC-1	nCoV1	CHIP- Severe COVID-19	Platelet	2227	841
CAGATACAGAGTGTTA-1	nCoV1	CHIP- Severe COVID-19	Bcell, IgG+	7237	1900
CAGATACAGTATTCCG-1	nCoV1	CHIP- Severe COVID-19	CD8 T cell, non-EM-like	5388	1784
CAGATACGTCTACATG-1	nCoV1	CHIP- Severe COVID-19	Monocyte, classical	3965	1491
CAGATCAAGATCCCAT-1	nCoV1	CHIP- Severe COVID-19	Uncategorized	1281	645
CAGATCAAGCGCTTCG-1	nCoV1	CHIP- Severe COVID-19	Monocyte, classical	4613	1597
CAGATCAGTAACTAAG-1	nCoV1	CHIP- Severe COVID-19	Monocyte, classical	3386	1399
CAGATCATCAACTCTT-1	nCoV1	CHIP- Severe COVID-19	NK cell	4690	1715
CAGATCATCACAGTGT-1	nCoV1	CHIP- Severe COVID-19	Monocyte, classical	5325	1759
CAGATTGAGAGGATCC-1	nCoV1	CHIP- Severe COVID-19	Monocyte, classical	9976	2774
CAGATTGAGCGAGAAA-1	nCoV1	CHIP- Severe COVID-19	Bcell, IgG-	5405	1349
CAGATTGCAAGTGACG-1	nCoV1	CHIP- Severe COVID-19	Monocyte, classical	2229	946
CAGATTGCATTGCAAC-1	nCoV1	CHIP- Severe COVID-19	CD4 T cell, EM-like	8816	1779
CAGATTGGTACGTAGG-1	nCoV1	CHIP- Severe COVID-19	Monocyte, classical	10952	2921
CAGATTGGTGATTCAC-1	nCoV1	CHIP- Severe COVID-19	Bcell, IgG-	4717	1385
CAGATTGGTGGAAATT-1	nCoV1	CHIP- Severe COVID-19	CD4 T cell, EM-like	7757	1963
CAGATTGTCCGCACGA-1	nCoV1	CHIP- Severe COVID-19	Platelet	1531	490
CAGATTGTCTGGCCGA-1	nCoV1	CHIP- Severe COVID-19	CD8 T cell, EM-like	5853	1781
CAGCAATAGTTGCCCG-1	nCoV1	CHIP- Severe COVID-19	NK cell	4641	1779
CAGCAATCAACCGTAT-1	nCoV1	CHIP- Severe COVID-19	Bcell, IgG+	7651	2080
CAGCAATCACTCAGAT-1	nCoV1	CHIP- Severe COVID-19	RBC	2511	215
CAGCAATTCCTGTAAG-1	nCoV1	CHIP- Severe COVID-19	Bcell, IgG-	1746	694
CAGCACGAGAGTAACT-1	nCoV1	CHIP- Severe COVID-19	CD4 T cell, EM-like	10097	2322
CAGCACGAGGGCTGAT-1	nCoV1	CHIP- Severe COVID-19	Bcell, IgG-	5620	1471
CAGCAGCTCGTGCATA-1	nCoV1	CHIP- Severe COVID-19	CD4 T cell, non-EM-like	3902	1102
CAGCCAGAGAATTGCA-1	nCoV1	CHIP- Severe COVID-19	Monocyte, classical	2900	1205
CAGCCAGAGACATGCG-1	nCoV1	CHIP- Severe COVID-19	Monocyte, classical	11146	3059
CAGCCAGGTAACAGTA-1	nCoV1	CHIP- Severe COVID-19	Bcell, IgG-	4363	1373
CAGCCAGTCTTAGCAG-1	nCoV1	CHIP- Severe COVID-19	CD8 T cell, non-EM-like	5570	2068
CAGCGTGAGATAGTGT-1	nCoV1	CHIP- Severe COVID-19	CD8 T cell, EM-like	1454	710
CAGCGTGCATTCTCTA-1	nCoV1	CHIP- Severe COVID-19	Monocyte, classical	14384	3466
CAGCGTGGTTACGATC-1	nCoV1	CHIP- Severe COVID-19	CD8 T cell, non-EM-like	8977	2581
CAGGCCAGTGGTAATA-1	nCoV1	CHIP- Severe COVID-19	CD4 T cell, EM-like	4220	1392
CAGGGCTCATGGGTTT-1	nCoV1	CHIP- Severe COVID-19	Monocyte, classical	7770	2151
CAGGTATAGCCAAGTG-1	nCoV1	CHIP- Severe COVID-19	Monocyte, classical	4147	1620
CAGGTATCAAAGGGTC-1	nCoV1	CHIP- Severe COVID-19	NK cell	4060	1490
CAGGTATCACGACGAA-1	nCoV1	CHIP- Severe COVID-19	CD4 T cell, non-EM-like	4820	1512
CAGGTATGTAGGAAAG-1	nCoV1	CHIP- Severe COVID-19	Bcell, IgG+	8450	2112
CAGTGCGAGTGGAATT-1	nCoV1	CHIP- Severe COVID-19	NK cell	4702	1653
CAGTGCGCAATAGTAG-1	nCoV1	CHIP- Severe COVID-19	NK cell	4174	1584
CAGTGCGCAGACGGAT-1	nCoV1	CHIP- Severe COVID-19	Monocyte, classical	5559	1924
CAGTGCGGTAAGCGGT-1	nCoV1	CHIP- Severe COVID-19	Monocyte, classical	7789	2464
CAGTGCGGTAAGTAGT-1	nCoV1	CHIP- Severe COVID-19	CD8 T cell, EM-like	6922	1869
CAGTGCGGTTTCTTAC-1	nCoV1	CHIP- Severe COVID-19	Monocyte, classical	11487	3086
CAGTGCGTCGTTATCT-1	nCoV1	CHIP- Severe COVID-19	Uncategorized	6503	2038
CAGTTAGTCGACCATA-1	nCoV1	CHIP- Severe COVID-19	Monocyte, classical	7468	2304
CAGTTCCGTCTGCATA-1	nCoV1	CHIP- Severe COVID-19	Bcell, IgG+	8598	2159
CAGTTCCGTTCAAGTC-1	nCoV1	CHIP- Severe COVID-19	Monocyte, classical	9864	2840
CAGTTCCGTTCGAAGG-1	nCoV1	CHIP- Severe COVID-19	Bcell, IgG+	10857	2678
CATAAGCGTCTATGAC-1	nCoV1	CHIP- Severe COVID-19	CD4 T cell, non-EM-like	8231	1944
CATAAGCTCATGAGAA-1	nCoV1	CHIP- Severe COVID-19	Uncategorized	2693	1167
CATAAGCTCCCAATAG-1	nCoV1	CHIP- Severe COVID-19	Bcell, IgG-	6532	1730
CATACAGAGGCGAAGG-1	nCoV1	CHIP- Severe COVID-19	Bcell, IgG-	4941	1475
CATACAGAGTGTTCCA-1	nCoV1	CHIP- Severe COVID-19	Uncategorized	11730	3263
CATACAGCAGCAGTAG-1	nCoV1	CHIP- Severe COVID-19	Monocyte, classical	7952	2425
CATACAGGTAGACGTG-1	nCoV1	CHIP- Severe COVID-19	CD4 T cell, EM-like	11718	2402
CATACAGGTATCTCGA-1	nCoV1	CHIP- Severe COVID-19	Monocyte, classical	3915	1443
CATACCCAGGTCTACT-1	nCoV1	CHIP- Severe COVID-19	NK cell	4352	1746
CATACCCAGTATGAAC-1	nCoV1	CHIP- Severe COVID-19	Bcell, IgG-	6425	1718
CATACCCCAACAACAA-1	nCoV1	CHIP- Severe COVID-19	CD4 T cell, EM-like	10296	2405
CATACCCCAACCGCTG-1	nCoV1	CHIP- Severe COVID-19	Monocyte, classical	13255	3344
CATACCCCAACGCATT-1	nCoV1	CHIP- Severe COVID-19	Bcell, IgG-	12833	2273
CATACCCCAAGTTCGT-1	nCoV1	CHIP- Severe COVID-19	Bcell, IgG+	7733	1852
CATACCCCACGGTGTC-1	nCoV1	CHIP- Severe COVID-19	Bcell, IgG-	4269	1340
CATACCCTCACAGTGT-1	nCoV1	CHIP- Severe COVID-19	Platelet	1682	530
CATACCCTCATCACCC-1	nCoV1	CHIP- Severe COVID-19	Monocyte, classical	4915	1808
CATACCCTCCAACCAA-1	nCoV1	CHIP- Severe COVID-19	Monocyte, classical	8022	2484
CATACCCTCGTCGACG-1	nCoV1	CHIP- Severe COVID-19	CD8 T cell, non-EM-like	9613	2725
CATACTTAGCGTTCAT-1	nCoV1	CHIP- Severe COVID-19	Monocyte, classical	3768	1436
CATACTTCACCAGCCA-1	nCoV1	CHIP- Severe COVID-19	Bcell, IgG+	8651	1887
CATACTTTCGACATAC-1	nCoV1	CHIP- Severe COVID-19	Bcell, IgG-	6480	1828
CATAGACGTGAGGATC-1	nCoV1	CHIP- Severe COVID-19	Monocyte, classical	9350	2711
CATCAAGCAAGTCGTT-1	nCoV1	CHIP- Severe COVID-19	Bcell, IgG-	4244	1334
CATCAAGTCCCATAGA-1	nCoV1	CHIP- Severe COVID-19	Monocyte, classical	5566	1851
CATCAAGTCGACGAGA-1	nCoV1	CHIP- Severe COVID-19	Monocyte, classical	10181	2924
CATCAAGTCTGGGCAC-1	nCoV1	CHIP- Severe COVID-19	Bcell, IgG-	5028	1321
CATCCACAGGTAAGAG-1	nCoV1	CHIP- Severe COVID-19	NK cell	4634	1606
CATCCACCATAGACTC-1	nCoV1	CHIP- Severe COVID-19	Monocyte, classical	12685	3182
CATCCACGTACAAAGT-1	nCoV1	CHIP- Severe COVID-19	CD4 T cell, non-EM-like	7972	1875
CATCCACGTGCGGTAA-1	nCoV1	CHIP- Severe COVID-19	Monocyte, classical	2449	1026
CATCCACGTTCGTTCC-1	nCoV1	CHIP- Severe COVID-19	Monocyte, nonclassical	13960	3128
CATCCACTCGCTAAAC-1	nCoV1	CHIP- Severe COVID-19	CD8 T cell, non-EM-like	4856	1531
CATCCCACATCGTCCT-1	nCoV1	CHIP- Severe COVID-19	Platelet	2506	628
CATCCGTAGTATGAGT-1	nCoV1	CHIP- Severe COVID-19	Monocyte, classical	6848	2333
CATCCGTCAGGTTCCG-1	nCoV1	CHIP- Severe COVID-19	Monocyte, classical	4966	1686
CATCCGTGTCAAATCC-1	nCoV1	CHIP- Severe COVID-19	CD8 T cell, EM-like	5135	1619
CATCCGTTCAAGCTTG-1	nCoV1	CHIP- Severe COVID-19	Bcell, IgG+	11385	2323
CATCCGTTCGAACACT-1	nCoV1	CHIP- Severe COVID-19	Bcell, IgG+	10318	2277
CATCGCTAGAATTCAG-1	nCoV1	CHIP- Severe COVID-19	CD4 T cell, non-EM-like	8652	2075
CATCGCTCACGCGTCA-1	nCoV1	CHIP- Severe COVID-19	CD4 T cell, EM-like	10547	2119
CATCGCTCAGGCACAA-1	nCoV1	CHIP- Severe COVID-19	Platelet	1069	381
CATCGCTGTGTCTTGA-1	nCoV1	CHIP- Severe COVID-19	Bcell, IgG-	4228	1257
CATCGCTTCCTTGAAG-1	nCoV1	CHIP- Severe COVID-19	Monocyte, classical	6269	2103
CATCGCTTCGAGTCCG-1	nCoV1	CHIP- Severe COVID-19	Platelet	1316	569
CATCGCTTCGTTCAGA-1	nCoV1	CHIP- Severe COVID-19	Monocyte, classical	9019	2664
CATCGGGTCCCAAGCG-1	nCoV1	CHIP- Severe COVID-19	CD8 T cell, non-EM-like	3162	1275
CATCGGGTCTCTGACC-1	nCoV1	CHIP- Severe COVID-19	CD4 T cell, EM-like	11745	2345
CATCGTCCACCCATAA-1	nCoV1	CHIP- Severe COVID-19	Monocyte, classical	9850	2759
CATCGTCGTGGTACAG-1	nCoV1	CHIP- Severe COVID-19	NK cell	13258	3223
CATGAGTAGCCGGATA-1	nCoV1	CHIP- Severe COVID-19	Monocyte, classical	11427	2997
CATGAGTGTTGCTTGA-1	nCoV1	CHIP- Severe COVID-19	CD4 T cell, EM-like	6522	1656
CATGCAAAGCTAGAGC-1	nCoV1	CHIP- Severe COVID-19	CD4 T cell, non-EM-like	5041	1283
CATGCAATCTCTCCGA-1	nCoV1	CHIP- Severe COVID-19	CD4 T cell, EM-like	12012	2464
CATGCCTAGAGCCATG-1	nCoV1	CHIP- Severe COVID-19	Monocyte, classical	6424	2068
CATGCCTAGTCATTGC-1	nCoV1	CHIP- Severe COVID-19	Monocyte, classical	6494	2013
CATGCCTTCTTTGCTA-1	nCoV1	CHIP- Severe COVID-19	RBC	3293	239
CATGCGGAGGCGTTGA-1	nCoV1	CHIP- Severe COVID-19	CD4 T cell, EM-like	7507	1960
CATGCGGCACAAGGTG-1	nCoV1	CHIP- Severe COVID-19	Monocyte, classical	4486	1550
CATGCGGTCACAAGAA-1	nCoV1	CHIP- Severe COVID-19	RBC	7607	524
CATGCGGTCCGATAAC-1	nCoV1	CHIP- Severe COVID-19	Bcell, IgG-	6524	1711
CATGCTCAGCCTTTCC-1	nCoV1	CHIP- Severe COVID-19	Bcell, IgG-	5770	1509
CATGCTCCACCTAAAC-1	nCoV1	CHIP- Severe COVID-19	Bcell, IgG+	10177	2611
CATGCTCGTCCTCCAT-1	nCoV1	CHIP- Severe COVID-19	CD8 T cell, non-EM-like	5967	1834
CATGCTCTCGAACTCA-1	nCoV1	CHIP- Severe COVID-19	Monocyte, classical	13484	3112
CATGCTCTCGCCAACG-1	nCoV1	CHIP- Severe COVID-19	Monocyte, classical	2399	1043
CATGGATAGGCTCTCG-1	nCoV1	CHIP- Severe COVID-19	Monocyte, classical	1965	990
CATGGATAGTCTTGGT-1	nCoV1	CHIP- Severe COVID-19	Monocyte, classical	7811	2270
CATGGATGTACAGTTC-1	nCoV1	CHIP- Severe COVID-19	Monocyte, classical	7679	2330
CATGGATGTATCGAAA-1	nCoV1	CHIP- Severe COVID-19	CD8 T cell, EM-like	5007	1579
CATGGATTCCGTCAAA-1	nCoV1	CHIP- Severe COVID-19	Uncategorized	7313	2378
CATGGTAGTCACTACA-1	nCoV1	CHIP- Severe COVID-19	NK cell	5720	1794
CATTCATAGTTCACTG-1	nCoV1	CHIP- Severe COVID-19	CD8 T cell, EM-like	1387	697
CATTCATGTACAACGG-1	nCoV1	CHIP- Severe COVID-19	CD4 T cell, EM-like	10008	2478
CATTCATGTCGGAAAC-1	nCoV1	CHIP- Severe COVID-19	NK cell	5297	1869
CATTCATGTGTTGCCG-1	nCoV1	CHIP- Severe COVID-19	Monocyte, classical	4371	1629
CATTCATTCCGAGAAG-1	nCoV1	CHIP- Severe COVID-19	CD8 T cell, EM-like	7428	2042
CATTCATTCTCTCGAC-1	nCoV1	CHIP- Severe COVID-19	Monocyte, classical	7920	2401
CATTCCGGTCTCCCTA-1	nCoV1	CHIP- Severe COVID-19	Monocyte, classical	3557	1391
CATTCCGTCTGGTGCG-1	nCoV1	CHIP- Severe COVID-19	CD8 T cell, EM-like	4565	1458
CATTCTAAGTGCAGGT-1	nCoV1	CHIP- Severe COVID-19	Bcell, IgG-	3402	1117
CATTCTACACAGACGA-1	nCoV1	CHIP- Severe COVID-19	NK cell	3893	1597
CATTGAGCAGACGCTC-1	nCoV1	CHIP- Severe COVID-19	Bcell, IgG+	6992	1949
CATTGAGCATCTCATT-1	nCoV1	CHIP- Severe COVID-19	Bcell, IgG+	6651	1915
CATTGAGGTCAAGCGA-1	nCoV1	CHIP- Severe COVID-19	Monocyte, classical	4044	1541
CATTGAGGTCTAATCG-1	nCoV1	CHIP- Severe COVID-19	Bcell, IgG+	9711	2139
CATTGAGGTGATTGGG-1	nCoV1	CHIP- Severe COVID-19	CD4 T cell, EM-like	7418	1763
CATTGCCAGGCTCTCG-1	nCoV1	CHIP- Severe COVID-19	Bcell, IgG+	3971	1268
CATTGCCCAACCCGCA-1	nCoV1	CHIP- Severe COVID-19	CD8 T cell, non-EM-like	4603	1490
CATTGCCCAGAGGAAA-1	nCoV1	CHIP- Severe COVID-19	Monocyte, classical	10090	2811
CATTGCCGTTCCACAA-1	nCoV1	CHIP- Severe COVID-19	Monocyte, classical	11028	3201
CATTGTTAGAGTCTTC-1	nCoV1	CHIP- Severe COVID-19	Monocyte, classical	1984	888
CATTGTTGTATGGTTC-1	nCoV1	CHIP- Severe COVID-19	Bcell, IgG-	4916	1458
CATTTCAAGTGTCATC-1	nCoV1	CHIP- Severe COVID-19	Bcell, IgG-	5592	1602
CATTTCACATCGGAAG-1	nCoV1	CHIP- Severe COVID-19	Uncategorized	12517	3324
CATTTCACATTCATCT-1	nCoV1	CHIP- Severe COVID-19	CD4 T cell, EM-like	7808	1928
CATTTCATCCTGTAAG-1	nCoV1	CHIP- Severe COVID-19	Monocyte, classical	6732	2064
CCAAGCGAGGACATCG-1	nCoV1	CHIP- Severe COVID-19	RBC	1434	376
CCAAGCGTCGACGCTG-1	nCoV1	CHIP- Severe COVID-19	Monocyte, classical	11841	3007
CCAATGAAGCTGAGCA-1	nCoV1	CHIP- Severe COVID-19	CD4 T cell, non-EM-like	8422	1945
CCAATGAAGTGGAAGA-1	nCoV1	CHIP- Severe COVID-19	Bcell, IgG-	4635	1319
CCAATGACAGCTACAT-1	nCoV1	CHIP- Severe COVID-19	Monocyte, classical	2643	1138
CCAATGAGTAGATCGG-1	nCoV1	CHIP- Severe COVID-19	Monocyte, classical	3149	1254
CCAATGAGTTCTCTAT-1	nCoV1	CHIP- Severe COVID-19	NK cell	5183	1999
CCAATGATCTTCCTAA-1	nCoV1	CHIP- Severe COVID-19	Platelet	2038	777
CCAATTTGTTCGTTCC-1	nCoV1	CHIP- Severe COVID-19	Monocyte, classical	7976	2581
CCAATTTTCTGGTGGC-1	nCoV1	CHIP- Severe COVID-19	Monocyte, classical	6449	1994
CCACAAAAGAGAGTTT-1	nCoV1	CHIP- Severe COVID-19	CD4 T cell, EM-like	2012	817
CCACAAAAGTGTGTTC-1	nCoV1	CHIP- Severe COVID-19	Bcell, IgG-	2949	1078
CCACAAACAGTCGCAC-1	nCoV1	CHIP- Severe COVID-19	Monocyte, classical	11594	3192
CCACAAACAGTCGGTC-1	nCoV1	CHIP- Severe COVID-19	Bcell, IgG+	4731	1380
CCACAAACATATGCGT-1	nCoV1	CHIP- Severe COVID-19	Monocyte, classical	6329	1867
CCACAAAGTGTTCGTA-1	nCoV1	CHIP- Severe COVID-19	Monocyte, classical	8440	2352
CCACAAATCATAGCAC-1	nCoV1	CHIP- Severe COVID-19	Platelet	11720	2470
CCACACTAGGCAGGGA-1	nCoV1	CHIP- Severe COVID-19	Bcell, IgG-	4930	1434
CCACACTCAATATCCG-1	nCoV1	CHIP- Severe COVID-19	Monocyte, classical	3529	1384
CCACACTCACCCTATC-1	nCoV1	CHIP- Severe COVID-19	NK cell	4315	1749
CCACACTCACTTGTCC-1	nCoV1	CHIP- Severe COVID-19	Monocyte, classical	9191	2764
CCACCATGTCATGCAT-1	nCoV1	CHIP- Severe COVID-19	Bcell, IgG+	9106	2305
CCACCATTCATGCTAG-1	nCoV1	CHIP- Severe COVID-19	RBC	1943	740
CCACGAGAGTAATACG-1	nCoV1	CHIP- Severe COVID-19	Monocyte, classical	11232	2890
CCACGAGCAACCCGCA-1	nCoV1	CHIP- Severe COVID-19	Bcell, IgG+	8938	1945
CCACGAGCATCACAGT-1	nCoV1	CHIP- Severe COVID-19	NK cell	12926	3040
CCACGAGGTGAATGTA-1	nCoV1	CHIP- Severe COVID-19	Monocyte, classical	6407	2151
CCACGTTGTAACTTCG-1	nCoV1	CHIP- Severe COVID-19	Bcell, IgG-	6695	1549
CCACGTTGTCGAGTTT-1	nCoV1	CHIP- Severe COVID-19	Platelet	3064	905
CCACGTTGTCGTCTCT-1	nCoV1	CHIP- Severe COVID-19	Monocyte, classical	2587	1067
CCACGTTTCTACACTT-1	nCoV1	CHIP- Severe COVID-19	RBC	3780	247
CCACTTGAGCATGCAG-1	nCoV1	CHIP- Severe COVID-19	Monocyte, classical	5085	1744
CCACTTGCAATTGTGC-1	nCoV1	CHIP- Severe COVID-19	CD4 T cell, EM-like	11103	2391
CCACTTGCACGTTCGG-1	nCoV1	CHIP- Severe COVID-19	CD4 T cell, non-EM-like	8531	2121
CCACTTGCAGGATTCT-1	nCoV1	CHIP- Severe COVID-19	Bcell, IgG-	5550	1493
CCACTTGCATATGCGT-1	nCoV1	CHIP- Severe COVID-19	Platelet	2093	756
CCACTTGTCAATCAGC-1	nCoV1	CHIP- Severe COVID-19	RBC	11257	651
CCACTTGTCATACGAC-1	nCoV1	CHIP- Severe COVID-19	CD4 T cell, EM-like	6460	1746
CCATAAGAGATCCCGC-1	nCoV1	CHIP- Severe COVID-19	NK cell	4629	1472
CCATAAGTCCCGAACG-1	nCoV1	CHIP- Severe COVID-19	Monocyte, classical	6110	1929
CCATCACAGAAGAGCA-1	nCoV1	CHIP- Severe COVID-19	Monocyte, classical	9377	2612
CCATCACAGTCTACCA-1	nCoV1	CHIP- Severe COVID-19	Monocyte, classical	8039	2465
CCATCACCAAAGCTAA-1	nCoV1	CHIP- Severe COVID-19	Monocyte, classical	3133	1359
CCATCACGTGAGTAAT-1	nCoV1	CHIP- Severe COVID-19	RBC	1007	330
CCATCACTCGTAGCTA-1	nCoV1	CHIP- Severe COVID-19	CD4 T cell, EM-like	10740	2677
CCCAACTAGCTTGTTG-1	nCoV1	CHIP- Severe COVID-19	NK cell	4974	1699
CCCAACTGTACAAACA-1	nCoV1	CHIP- Severe COVID-19	Platelet	1046	488
CCCATTGAGATTGGGC-1	nCoV1	CHIP- Severe COVID-19	Bcell, IgG-	4732	1447
CCCATTGAGTGGTTAA-1	nCoV1	CHIP- Severe COVID-19	RBC	4012	259
CCCATTGGTTGCATTG-1	nCoV1	CHIP- Severe COVID-19	Monocyte, nonclassical	7894	2304
CCCATTGTCAAAGGTA-1	nCoV1	CHIP- Severe COVID-19	Monocyte, classical	5251	1815
CCCGAAGGTGAGTAGC-1	nCoV1	CHIP- Severe COVID-19	Monocyte, classical	13450	3418
CCCGAAGGTTGGTACT-1	nCoV1	CHIP- Severe COVID-19	Bcell, IgG-	5685	1556
CCCGAAGTCTCCGATC-1	nCoV1	CHIP- Severe COVID-19	Monocyte, classical	11170	3087
CCCGGAAAGCACCGTC-1	nCoV1	CHIP- Severe COVID-19	NK cell	4090	1324
CCCGGAAAGTCGAATA-1	nCoV1	CHIP- Severe COVID-19	Monocyte, classical	14742	3551
CCCGGAAAGTTCTACG-1	nCoV1	CHIP- Severe COVID-19	CD4 T cell, EM-like	9057	2005
CCCGGAACAATTGGTC-1	nCoV1	CHIP- Severe COVID-19	RBC	4695	205
CCCGGAACATCGTGGC-1	nCoV1	CHIP- Severe COVID-19	Monocyte, classical	1862	928
CCCGGAATCACCTGTC-1	nCoV1	CHIP- Severe COVID-19	CD4 T cell, non-EM-like	6863	1715
CCCTAACAGACATCCT-1	nCoV1	CHIP- Severe COVID-19	Bcell, IgG+	11616	2524
CCCTAACAGACGCAGT-1	nCoV1	CHIP- Severe COVID-19	Monocyte, classical	10272	2850
CCCTAACCACTATCCC-1	nCoV1	CHIP- Severe COVID-19	Monocyte, classical	5794	2102
CCCTAACGTATCCCAA-1	nCoV1	CHIP- Severe COVID-19	Bcell, IgG-	7924	1925
CCCTAACGTTGTCATG-1	nCoV1	CHIP- Severe COVID-19	Bcell, IgG-	7216	1779
CCCTCAACAGCGGTCT-1	nCoV1	CHIP- Severe COVID-19	NK cell	4542	1695
CCCTCAAGTGATGGCA-1	nCoV1	CHIP- Severe COVID-19	Bcell, IgG-	4679	1441
CCCTCAAGTTCTCACC-1	nCoV1	CHIP- Severe COVID-19	Bcell, IgG+	7576	1850
CCCTCAATCGTAGTGT-1	nCoV1	CHIP- Severe COVID-19	CD8 T cell, non-EM-like	8579	2342
CCCTCTCCACGGTGAA-1	nCoV1	CHIP- Severe COVID-19	NK cell	3149	1266
CCCTCTCTCGGCTTGG-1	nCoV1	CHIP- Severe COVID-19	CD4 T cell, EM-like	9569	2094
CCCTGATAGCGAACTG-1	nCoV1	CHIP- Severe COVID-19	Bcell, IgG-	9482	2036
CCCTGATCACCTGAAT-1	nCoV1	CHIP- Severe COVID-19	CD4 T cell, EM-like	8924	2173
CCCTGATCACTTGTGA-1	nCoV1	CHIP- Severe COVID-19	Bcell, IgG-	4694	1478
CCCTGATTCCGCAGTG-1	nCoV1	CHIP- Severe COVID-19	Monocyte, classical	7902	2360
CCCTGATTCGCCGTGA-1	nCoV1	CHIP- Severe COVID-19	CD4 T cell, non-EM-like	6668	1609
CCCTGATTCGGCTCTT-1	nCoV1	CHIP- Severe COVID-19	Monocyte, classical	3495	1447
CCCTTAGAGGCGTTAG-1	nCoV1	CHIP- Severe COVID-19	Platelet	1496	463
CCCTTAGCAAATCCCA-1	nCoV1	CHIP- Severe COVID-19	Bcell, IgG-	5925	1657
CCGAACGCAACACACT-1	nCoV1	CHIP- Severe COVID-19	Monocyte, classical	4882	1787
CCGAACGCACATTCTT-1	nCoV1	CHIP- Severe COVID-19	Monocyte, classical	11993	3106
CCGAACGCAGCCGGTT-1	nCoV1	CHIP- Severe COVID-19	Monocyte, classical	14207	3367
CCGAACGGTGTGAGCA-1	nCoV1	CHIP- Severe COVID-19	CD4 T cell, EM-like	8864	2171
CCGAACGTCACCGGGT-1	nCoV1	CHIP- Severe COVID-19	CD8 T cell, EM-like	5957	2084
CCGAACGTCCAAACCA-1	nCoV1	CHIP- Severe COVID-19	CD4 T cell, EM-like	7459	1760
CCGAACGTCGAAGAAT-1	nCoV1	CHIP- Severe COVID-19	Bcell, IgG-	3658	1207
CCGAACGTCTGGTGCG-1	nCoV1	CHIP- Severe COVID-19	Monocyte, classical	1336	674
CCGATCTAGACAACAT-1	nCoV1	CHIP- Severe COVID-19	CD8 T cell, EM-like	5801	1696
CCGATCTCAGGTTACT-1	nCoV1	CHIP- Severe COVID-19	Monocyte, classical	2380	1010
CCGATCTCAGTTAGAA-1	nCoV1	CHIP- Severe COVID-19	RBC	3208	706
CCGATCTTCACGAACT-1	nCoV1	CHIP- Severe COVID-19	Monocyte, classical	13367	3463
CCGATCTTCTATCGCC-1	nCoV1	CHIP- Severe COVID-19	Bcell, IgG-	4486	1271
CCGATCTTCTTGGGCG-1	nCoV1	CHIP- Severe COVID-19	Monocyte, classical	2105	1034
CCGATGGAGCCTAACT-1	nCoV1	CHIP- Severe COVID-19	Bcell, IgG+	5980	1538
CCGATGGCACCCTTGT-1	nCoV1	CHIP- Severe COVID-19	CD4 T cell, EM-like	3798	1136
CCGATGGGTGTTCGTA-1	nCoV1	CHIP- Severe COVID-19	Monocyte, classical	4884	1630
CCGATGGGTTCAAGTC-1	nCoV1	CHIP- Severe COVID-19	CD8 T cell, EM-like	4733	1456
CCGATGGTCAATCCAG-1	nCoV1	CHIP- Severe COVID-19	Bcell, IgG-	5261	1601
CCGATGGTCATCTACT-1	nCoV1	CHIP- Severe COVID-19	RBC	5709	333
CCGATGGTCGCTATTT-1	nCoV1	CHIP- Severe COVID-19	Monocyte, classical	2424	1192
CCGCAAGAGAAGGATG-1	nCoV1	CHIP- Severe COVID-19	CD8 T cell, non-EM-like	4811	1556
CCGCAAGAGGTTGCCC-1	nCoV1	CHIP- Severe COVID-19	Monocyte, classical	7855	2414
CCGCAAGGTATAGGGC-1	nCoV1	CHIP- Severe COVID-19	CD4 T cell, EM-like	2223	708
CCGCAAGTCATTCGGA-1	nCoV1	CHIP- Severe COVID-19	NK cell	6791	1950
CCGGACAAGAACGCGT-1	nCoV1	CHIP- Severe COVID-19	RBC	1165	423
CCGGACAAGCTAATCC-1	nCoV1	CHIP- Severe COVID-19	NK cell	4991	1605
CCGGACAAGGCACTCC-1	nCoV1	CHIP- Severe COVID-19	Platelet	1057	453
CCGGACACAAGTTCCA-1	nCoV1	CHIP- Severe COVID-19	Bcell, IgG+	7906	1955
CCGGACATCAAGCCGC-1	nCoV1	CHIP- Severe COVID-19	Monocyte, classical	8467	2352
CCGGACATCCTCACTG-1	nCoV1	CHIP- Severe COVID-19	CD4 T cell, EM-like	9627	2103
CCGGACATCGAACCTA-1	nCoV1	CHIP- Severe COVID-19	Uncategorized	10356	2843
CCGGACATCTGCGGGT-1	nCoV1	CHIP- Severe COVID-19	Platelet	1395	591
CCGGGTAAGACGGTCA-1	nCoV1	CHIP- Severe COVID-19	Platelet	2188	720
CCGGGTAAGTAAGACT-1	nCoV1	CHIP- Severe COVID-19	Monocyte, classical	7686	2328
CCGGGTAGTCTTCGAA-1	nCoV1	CHIP- Severe COVID-19	Monocyte, classical	6317	2130
CCGGGTATCCTACGGG-1	nCoV1	CHIP- Severe COVID-19	RBC	1052	383
CCGGTAGAGATCCCAT-1	nCoV1	CHIP- Severe COVID-19	CD4 T cell, non-EM-like	3130	969
CCGGTGACACTGTCGG-1	nCoV1	CHIP- Severe COVID-19	Monocyte, classical	11604	3085
CCGGTGACAGAGAATT-1	nCoV1	CHIP- Severe COVID-19	Bcell, IgG+	13728	2597
CCGGTGAGTCGAGTGA-1	nCoV1	CHIP- Severe COVID-19	Monocyte, classical	14408	3414
CCGTAGGAGGGTTGCA-1	nCoV1	CHIP- Severe COVID-19	Bcell, IgG-	6933	1492
CCGTAGGCATAGGAGC-1	nCoV1	CHIP- Severe COVID-19	Uncategorized	4257	1677
CCGTAGGTCAGCTTCC-1	nCoV1	CHIP- Severe COVID-19	Monocyte, classical	4730	1620
CCGTGAGCAGTGGCTC-1	nCoV1	CHIP- Severe COVID-19	NK cell	5431	2054
CCGTGAGTCCAACTAG-1	nCoV1	CHIP- Severe COVID-19	Bcell, IgG+	9014	2170
CCGTGAGTCGTAGAGG-1	nCoV1	CHIP- Severe COVID-19	CD8 T cell, EM-like	8007	1876
CCGTTCAAGAGGTATT-1	nCoV1	CHIP- Severe COVID-19	CD4 T cell, EM-like	8834	2314
CCGTTCAAGCGACTGA-1	nCoV1	CHIP- Severe COVID-19	Monocyte, classical	3976	1525
CCGTTCAAGCGTACAG-1	nCoV1	CHIP- Severe COVID-19	Bcell, IgG-	4836	1399
CCGTTCAAGGTACAAT-1	nCoV1	CHIP- Severe COVID-19	Monocyte, classical	4021	1661
CCGTTCAAGTGCAGCA-1	nCoV1	CHIP- Severe COVID-19	CD4 T cell, EM-like	2874	1224
CCGTTCACACTGAGGA-1	nCoV1	CHIP- Severe COVID-19	Monocyte, classical	5087	1632
CCGTTCACAGACACAG-1	nCoV1	CHIP- Severe COVID-19	Bcell, IgG+	13034	2611
CCTAACCAGAATTTGG-1	nCoV1	CHIP- Severe COVID-19	CD4 T cell, non-EM-like	7717	1841
CCTAAGAAGACCTTTG-1	nCoV1	CHIP- Severe COVID-19	Platelet	1304	500
CCTAAGAAGGAATTAC-1	nCoV1	CHIP- Severe COVID-19	Monocyte, classical	5486	1975
CCTAAGAAGGTGCAGT-1	nCoV1	CHIP- Severe COVID-19	Monocyte, classical	10336	2861
CCTAAGACAATTTCCT-1	nCoV1	CHIP- Severe COVID-19	Monocyte, classical	12196	2999
CCTAAGACAGATTAAG-1	nCoV1	CHIP- Severe COVID-19	CD4 T cell, EM-like	9025	2449
CCTAAGAGTTACCGTA-1	nCoV1	CHIP- Severe COVID-19	Monocyte, classical	11158	2913
CCTACGTAGACCGTTT-1	nCoV1	CHIP- Severe COVID-19	Monocyte, classical	14897	3345
CCTACGTCATAATGCC-1	nCoV1	CHIP- Severe COVID-19	Monocyte, classical	1731	884
CCTACGTGTTCCTACC-1	nCoV1	CHIP- Severe COVID-19	Monocyte, classical	4245	1629
CCTATCGCAAATTGCC-1	nCoV1	CHIP- Severe COVID-19	CD4 T cell, EM-like	4087	1229
CCTATCGCAGGATTCT-1	nCoV1	CHIP- Severe COVID-19	Monocyte, classical	1066	558
CCTATCGGTACGACAG-1	nCoV1	CHIP- Severe COVID-19	CD8 T cell, non-EM-like	8689	2410
CCTATCGGTCTAACTG-1	nCoV1	CHIP- Severe COVID-19	Monocyte, classical	2127	889
CCTATCGGTGCCGAAA-1	nCoV1	CHIP- Severe COVID-19	Platelet	1433	431
CCTATCGTCCATCTAT-1	nCoV1	CHIP- Severe COVID-19	Bcell, IgG-	5126	1666
CCTATCGTCGGCTTGG-1	nCoV1	CHIP- Severe COVID-19	CD4 T cell, EM-like	6016	1648
CCTATCGTCTATACTC-1	nCoV1	CHIP- Severe COVID-19	Monocyte, classical	11373	3019
CCTCAACGTATCGTTG-1	nCoV1	CHIP- Severe COVID-19	NK cell	4492	1703
CCTCAACGTTAGAAGT-1	nCoV1	CHIP- Severe COVID-19	Monocyte, nonclassical	10696	3031
CCTCAACGTTGCAACT-1	nCoV1	CHIP- Severe COVID-19	RBC	7484	222
CCTCAACGTTGGCCGT-1	nCoV1	CHIP- Severe COVID-19	Monocyte, classical	5503	1955
CCTCAACTCGGTCAGC-1	nCoV1	CHIP- Severe COVID-19	Monocyte, classical	9400	2613
CCTCACAAGCGTACAG-1	nCoV1	CHIP- Severe COVID-19	NK cell	5062	1681
CCTCACAAGGCACAAC-1	nCoV1	CHIP- Severe COVID-19	CD8 T cell, EM-like	6039	1937
CCTCACACACTAAACC-1	nCoV1	CHIP- Severe COVID-19	Monocyte, classical	3779	1466
CCTCACAGTAGAGATT-1	nCoV1	CHIP- Severe COVID-19	Monocyte, classical	13091	3179
CCTCACATCGGATAAA-1	nCoV1	CHIP- Severe COVID-19	Platelet	1028	681
CCTCAGTGTACCGTGC-1	nCoV1	CHIP- Severe COVID-19	Monocyte, classical	7427	2376
CCTCAGTTCCTATGGA-1	nCoV1	CHIP- Severe COVID-19	CD4 T cell, EM-like	7052	1979
CCTCATGCAAGAGTTA-1	nCoV1	CHIP- Severe COVID-19	Bcell, IgG-	3066	1038
CCTCATGGTTGCTTGA-1	nCoV1	CHIP- Severe COVID-19	Monocyte, classical	4598	1650
CCTCATGTCTGGACCG-1	nCoV1	CHIP- Severe COVID-19	NK cell	4382	1604
CCTCATGTCTTAGTTC-1	nCoV1	CHIP- Severe COVID-19	Monocyte, classical	8644	2655
CCTCATGTCTTCGTGC-1	nCoV1	CHIP- Severe COVID-19	Monocyte, classical	13250	3356
CCTCCAAAGCTAGTTC-1	nCoV1	CHIP- Severe COVID-19	CD4 T cell, non-EM-like	3875	1356
CCTCCAACAAGAGATT-1	nCoV1	CHIP- Severe COVID-19	Platelet	2167	697
CCTCCTCAGAAGCTCG-1	nCoV1	CHIP- Severe COVID-19	Monocyte, classical	5125	1755
CCTCCTCAGCGTGTTT-1	nCoV1	CHIP- Severe COVID-19	Monocyte, classical	3304	1361
CCTCCTCAGTGCTCAT-1	nCoV1	CHIP- Severe COVID-19	Monocyte, classical	12185	3298
CCTCCTCCATCGATAC-1	nCoV1	CHIP- Severe COVID-19	NK cell	5457	2018
CCTCCTCGTTGCTAGT-1	nCoV1	CHIP- Severe COVID-19	NK cell	4229	1549
CCTCTAGCATTCATCT-1	nCoV1	CHIP- Severe COVID-19	CD4 T cell, EM-like	7988	1913
CCTCTAGTCCCTCATG-1	nCoV1	CHIP- Severe COVID-19	NK cell	4029	1546
CCTCTAGTCGAACGGA-1	nCoV1	CHIP- Severe COVID-19	NK cell	4881	1597
CCTCTCCGTGTCTCCT-1	nCoV1	CHIP- Severe COVID-19	RBC	3332	237
CCTGCATAGGTGCAGT-1	nCoV1	CHIP- Severe COVID-19	CD8 T cell, non-EM-like	6128	1876
CCTGCATCATTCGATG-1	nCoV1	CHIP- Severe COVID-19	Bcell, IgG+	3454	1254
CCTGCATGTACCGTGC-1	nCoV1	CHIP- Severe COVID-19	Monocyte, classical	11110	2983
CCTGCATTCAGCTAGT-1	nCoV1	CHIP- Severe COVID-19	NK cell	8261	2176
CCTGCATTCATGTCAG-1	nCoV1	CHIP- Severe COVID-19	CD8 T cell, non-EM-like	12319	3128
CCTGTTGAGGCTAAAT-1	nCoV1	CHIP- Severe COVID-19	Monocyte, classical	7132	2255
CCTGTTGTCCGCAAAT-1	nCoV1	CHIP- Severe COVID-19	Monocyte, classical	1654	693
CCTTCAGAGGAGCTGT-1	nCoV1	CHIP- Severe COVID-19	Monocyte, classical	6895	2189
CCTTCAGAGGGATCTG-1	nCoV1	CHIP- Severe COVID-19	Monocyte, classical	12686	3000
CCTTCAGAGGTCGTAG-1	nCoV1	CHIP- Severe COVID-19	Platelet	1144	430
CCTTCAGCAACTTGCA-1	nCoV1	CHIP- Severe COVID-19	Monocyte, classical	7784	2283
CCTTCAGTCACCTCGT-1	nCoV1	CHIP- Severe COVID-19	NK cell	7088	2130
CCTTGTGAGCGTGAAC-1	nCoV1	CHIP- Severe COVID-19	Platelet	1967	725
CCTTGTGCATGGAAGC-1	nCoV1	CHIP- Severe COVID-19	RBC	2355	256
CCTTGTGGTCCCAAAT-1	nCoV1	CHIP- Severe COVID-19	Bcell, IgG-	5322	1534
CCTTGTGTCCTTATCA-1	nCoV1	CHIP- Severe COVID-19	Monocyte, classical	13903	3372
CCTTTGGAGTCGCGAA-1	nCoV1	CHIP- Severe COVID-19	RBC	2194	251
CCTTTGGGTATCATGC-1	nCoV1	CHIP- Severe COVID-19	Bcell, IgG-	5989	1633
CCTTTGGTCATGAGTC-1	nCoV1	CHIP- Severe COVID-19	Monocyte, classical	6845	2254
CGAAGGACAAATCAAG-1	nCoV1	CHIP- Severe COVID-19	Bcell, IgG-	5947	1503
CGAAGGACACCGCTAG-1	nCoV1	CHIP- Severe COVID-19	CD4 T cell, non-EM-like	8648	1661
CGAAGGACACCTAAAC-1	nCoV1	CHIP- Severe COVID-19	Bcell, IgG+	8003	1865
CGAAGGAGTAGGTCAG-1	nCoV1	CHIP- Severe COVID-19	CD4 T cell, EM-like	4462	1213
CGAAGGATCAAGGACG-1	nCoV1	CHIP- Severe COVID-19	CD4 T cell, EM-like	6329	1519
CGAAGTTAGGGTGAAA-1	nCoV1	CHIP- Severe COVID-19	Monocyte, classical	2090	939
CGAAGTTGTGGCAACA-1	nCoV1	CHIP- Severe COVID-19	CD4 T cell, EM-like	6741	1643
CGACAGCAGGTCTACT-1	nCoV1	CHIP- Severe COVID-19	CD4 T cell, EM-like	5807	1515
CGACAGCCAACAGTGG-1	nCoV1	CHIP- Severe COVID-19	CD4 T cell, non-EM-like	7056	1781
CGAGAAGCAAAGGTTA-1	nCoV1	CHIP- Severe COVID-19	Monocyte, classical	8023	2445
CGAGAAGCACTATCCC-1	nCoV1	CHIP- Severe COVID-19	NK cell	4032	1500
CGAGAAGCATGACTCA-1	nCoV1	CHIP- Severe COVID-19	CD4 T cell, EM-like	9476	2144
CGAGAAGGTCTCTCTG-1	nCoV1	CHIP- Severe COVID-19	Monocyte, classical	5993	2089
CGAGGAAAGGTTAAAC-1	nCoV1	CHIP- Severe COVID-19	Monocyte, classical	14149	3406
CGAGGCTCAACCTATG-1	nCoV1	CHIP- Severe COVID-19	Monocyte, classical	11714	2934
CGAGGCTCACTAACCA-1	nCoV1	CHIP- Severe COVID-19	Monocyte, classical	3767	1570
CGAGGCTTCACACCGG-1	nCoV1	CHIP- Severe COVID-19	RBC	3407	511
CGAGGCTTCACCGGTG-1	nCoV1	CHIP- Severe COVID-19	NK cell	4953	1805
CGAGGCTTCCTTCAGC-1	nCoV1	CHIP- Severe COVID-19	Monocyte, nonclassical	12826	3172
CGAGTGCAGCACTAAA-1	nCoV1	CHIP- Severe COVID-19	CD4 T cell, EM-like	6925	1646
CGAGTGCAGCCGCTTG-1	nCoV1	CHIP- Severe COVID-19	Bcell, IgG-	4175	1371
CGAGTGCCATAATGCC-1	nCoV1	CHIP- Severe COVID-19	Monocyte, classical	3132	1233
CGAGTGCGTCGAGCAA-1	nCoV1	CHIP- Severe COVID-19	Bcell, IgG-	5055	1279
CGAGTTACAATGACCT-1	nCoV1	CHIP- Severe COVID-19	Monocyte, classical	11785	2923
CGAGTTAGTGAGGAAA-1	nCoV1	CHIP- Severe COVID-19	NK cell	3791	1359
CGATCGGCAACTCATG-1	nCoV1	CHIP- Severe COVID-19	Monocyte, classical	13399	3225
CGATCGGCATCCTTCG-1	nCoV1	CHIP- Severe COVID-19	Monocyte, classical	8490	2436
CGATCGGGTACGCTAT-1	nCoV1	CHIP- Severe COVID-19	Monocyte, classical	8181	2523
CGATCGGGTAGACTGG-1	nCoV1	CHIP- Severe COVID-19	Monocyte, classical	12456	3168
CGATCGGGTAGGCAAC-1	nCoV1	CHIP- Severe COVID-19	Monocyte, nonclassical	11932	2935
CGATCGGGTATCTCGA-1	nCoV1	CHIP- Severe COVID-19	CD8 T cell, EM-like	4441	1533
CGATCGGTCGATGGAG-1	nCoV1	CHIP- Severe COVID-19	NK cell	5067	1503
CGATCGGTCGTTATCT-1	nCoV1	CHIP- Severe COVID-19	Bcell, IgG-	3637	1207
CGATGCGCAACAACAA-1	nCoV1	CHIP- Severe COVID-19	RBC	2382	203
CGATGCGCATTGTGCA-1	nCoV1	CHIP- Severe COVID-19	Platelet	3564	1123
CGATGCGTCGTTGTTT-1	nCoV1	CHIP- Severe COVID-19	Bcell, IgG+	8988	2183
CGATGGCAGAATTGTG-1	nCoV1	CHIP- Severe COVID-19	Monocyte, classical	4133	1546
CGATGGCAGACAAGCC-1	nCoV1	CHIP- Severe COVID-19	CD4 T cell, EM-like	7514	1627
CGATGGCAGTCCTACA-1	nCoV1	CHIP- Severe COVID-19	Bcell, IgG-	4668	1265
CGATGGCCAAGCGAAC-1	nCoV1	CHIP- Severe COVID-19	RBC	5992	318
CGATGGCGTTGTGGCC-1	nCoV1	CHIP- Severe COVID-19	Monocyte, nonclassical	5867	2020
CGCAGGTAGTCTAACC-1	nCoV1	CHIP- Severe COVID-19	Monocyte, classical	4462	1678
CGCAGGTGTGTGTTTG-1	nCoV1	CHIP- Severe COVID-19	Bcell, IgG+	8054	1660
CGCAGGTGTTTGTTCT-1	nCoV1	CHIP- Severe COVID-19	Monocyte, classical	13533	3484
CGCAGGTTCATGGCCG-1	nCoV1	CHIP- Severe COVID-19	Bcell, IgG+	6080	1605
CGCAGGTTCGAGATAA-1	nCoV1	CHIP- Severe COVID-19	RBC	9266	896
CGCAGGTTCGCAGTGC-1	nCoV1	CHIP- Severe COVID-19	Monocyte, classical	7201	2446
CGCAGGTTCGCTCATC-1	nCoV1	CHIP- Severe COVID-19	Platelet	2151	603
CGCATAAAGGAATCGC-1	nCoV1	CHIP- Severe COVID-19	NK cell	4316	1633
CGCATAAAGTCCTACA-1	nCoV1	CHIP- Severe COVID-19	Monocyte, classical	9010	2596
CGCATGGGTTGGGCCT-1	nCoV1	CHIP- Severe COVID-19	Bcell, IgG-	5534	1222
CGCATGGTCCGCTTAC-1	nCoV1	CHIP- Severe COVID-19	Platelet	1903	649
CGCATGGTCCTGGCTT-1	nCoV1	CHIP- Severe COVID-19	Monocyte, classical	7428	2250
CGCATGGTCGATACAC-1	nCoV1	CHIP- Severe COVID-19	CD8 T cell, non-EM-like	5916	1861
CGCCAGAAGGAACATT-1	nCoV1	CHIP- Severe COVID-19	Monocyte, classical	13259	3166
CGCCAGAGTGAGTGAC-1	nCoV1	CHIP- Severe COVID-19	Bcell, IgG+	9100	2159
CGCCAGATCGACTCCT-1	nCoV1	CHIP- Severe COVID-19	CD4 T cell, EM-like	6078	1624
CGCCATTGTAAGATAC-1	nCoV1	CHIP- Severe COVID-19	Bcell, IgG+	6924	1851
CGCCATTGTCAAGTTC-1	nCoV1	CHIP- Severe COVID-19	Bcell, IgG-	13637	2937
CGCCATTTCCACGGGT-1	nCoV1	CHIP- Severe COVID-19	Bcell, IgG-	2634	986
CGCCATTTCCCGATCT-1	nCoV1	CHIP- Severe COVID-19	Monocyte, classical	11012	2994
CGCCATTTCTTCGTAT-1	nCoV1	CHIP- Severe COVID-19	Monocyte, classical	9423	2567
CGCGTGAGTTAAAGTG-1	nCoV1	CHIP- Severe COVID-19	NK cell	3517	1351
CGCGTGATCACCGGGT-1	nCoV1	CHIP- Severe COVID-19	Bcell, IgG-	7293	1433
CGGAACCAGGGCTAAC-1	nCoV1	CHIP- Severe COVID-19	Monocyte, classical	8293	2507
CGGAACCCACCTGCGA-1	nCoV1	CHIP- Severe COVID-19	RBC	1947	240
CGGAACCCATCCCGTT-1	nCoV1	CHIP- Severe COVID-19	Platelet	1331	655
CGGAACCGTCGGCACT-1	nCoV1	CHIP- Severe COVID-19	NK cell	4903	1622
CGGAACCTCCGAGAAG-1	nCoV1	CHIP- Severe COVID-19	Platelet	1159	407
CGGAATTAGGACATCG-1	nCoV1	CHIP- Severe COVID-19	CD4 T cell, non-EM-like	3520	1048
CGGAATTGTGACTCTA-1	nCoV1	CHIP- Severe COVID-19	NK cell	12484	2948
CGGACACAGAACCGCA-1	nCoV1	CHIP- Severe COVID-19	RBC	2638	483
CGGACACAGAGAGGTA-1	nCoV1	CHIP- Severe COVID-19	Bcell, IgG-	4331	1376
CGGACACAGTGTAGAT-1	nCoV1	CHIP- Severe COVID-19	Bcell, IgG-	4798	1330
CGGACACGTACAACGG-1	nCoV1	CHIP- Severe COVID-19	RBC	1672	331
CGGACACGTAGTCTTG-1	nCoV1	CHIP- Severe COVID-19	CD8 T cell, non-EM-like	5254	1753
CGGACACGTGACCGAA-1	nCoV1	CHIP- Severe COVID-19	Monocyte, classical	7318	2262
CGGAGAACACAGCTGC-1	nCoV1	CHIP- Severe COVID-19	RBC	5519	235
CGGCAGTAGACCATAA-1	nCoV1	CHIP- Severe COVID-19	Bcell, IgG+	7326	1892
CGGCAGTCAATTAGGA-1	nCoV1	CHIP- Severe COVID-19	Monocyte, classical	9228	2771
CGGCAGTCACTACGGC-1	nCoV1	CHIP- Severe COVID-19	Monocyte, nonclassical	10656	2795
CGGCAGTTCCAAGCCG-1	nCoV1	CHIP- Severe COVID-19	Monocyte, classical	8215	2487
CGGGACTAGTCAGGGT-1	nCoV1	CHIP- Severe COVID-19	Monocyte, nonclassical	9754	2728
CGGGACTAGTTGGACG-1	nCoV1	CHIP- Severe COVID-19	CD4 T cell, non-EM-like	7153	1614
CGGGACTCATAATCCG-1	nCoV1	CHIP- Severe COVID-19	Bcell, IgG-	5701	1502
CGGGACTCATCGTCCT-1	nCoV1	CHIP- Severe COVID-19	CD8 T cell, non-EM-like	1254	610
CGGGACTGTTAAACCC-1	nCoV1	CHIP- Severe COVID-19	Bcell, IgG-	5856	1507
CGGGACTTCTCGTTTA-1	nCoV1	CHIP- Severe COVID-19	Monocyte, classical	14240	3273
CGGGCATAGAGGCCAT-1	nCoV1	CHIP- Severe COVID-19	Monocyte, classical	8009	2442
CGGGCATGTCCATACA-1	nCoV1	CHIP- Severe COVID-19	CD4 T cell, EM-like	6653	1648
CGGGTCACATCGCTGG-1	nCoV1	CHIP- Severe COVID-19	Monocyte, nonclassical	7246	2336
CGGGTCACATGAATAG-1	nCoV1	CHIP- Severe COVID-19	Platelet	1777	571
CGGGTCAGTTACACAC-1	nCoV1	CHIP- Severe COVID-19	Monocyte, classical	14273	3191
CGGGTGTAGAGAATCT-1	nCoV1	CHIP- Severe COVID-19	Platelet	1525	684
CGGGTGTCAGGCGATA-1	nCoV1	CHIP- Severe COVID-19	Bcell, IgG-	4802	1541
CGGGTGTGTCTTGAAC-1	nCoV1	CHIP- Severe COVID-19	CD8 T cell, EM-like	4638	1494
CGGTCAGCAGAACATA-1	nCoV1	CHIP- Severe COVID-19	Monocyte, classical	11222	3080
CGGTCAGTCAGCGCAC-1	nCoV1	CHIP- Severe COVID-19	Monocyte, classical	8267	2659
CGTAAGTGTCAACACT-1	nCoV1	CHIP- Severe COVID-19	Monocyte, classical	3228	1290
CGTAAGTTCTCGGCTT-1	nCoV1	CHIP- Severe COVID-19	Bcell, IgG+	8380	1935
CGTAATGAGACCCGCT-1	nCoV1	CHIP- Severe COVID-19	Monocyte, classical	8978	2690
CGTAATGAGGGAGGCA-1	nCoV1	CHIP- Severe COVID-19	Bcell, IgG+	8018	2103
CGTAATGCAATTGAGA-1	nCoV1	CHIP- Severe COVID-19	Monocyte, classical	12248	3192
CGTAATGCACTGAATC-1	nCoV1	CHIP- Severe COVID-19	Monocyte, classical	9139	2615
CGTAGTAAGGGATCTG-1	nCoV1	CHIP- Severe COVID-19	Monocyte, classical	14102	3170
CGTCAAAAGCCGAATG-1	nCoV1	CHIP- Severe COVID-19	Monocyte, classical	11959	3028
CGTCAAATCAACTGAC-1	nCoV1	CHIP- Severe COVID-19	NK cell	5317	1899
CGTCAAATCCGACGGT-1	nCoV1	CHIP- Severe COVID-19	Platelet	1859	617
CGTCCATAGCATCGAG-1	nCoV1	CHIP- Severe COVID-19	Monocyte, classical	5748	1938
CGTCCATGTTGATGTC-1	nCoV1	CHIP- Severe COVID-19	Bcell, IgG+	5310	1474
CGTCCATTCGTTCCTG-1	nCoV1	CHIP- Severe COVID-19	Monocyte, classical	6349	2065
CGTGAATCAGAGTCTT-1	nCoV1	CHIP- Severe COVID-19	Monocyte, classical	3412	1356
CGTGAATGTCATCGCG-1	nCoV1	CHIP- Severe COVID-19	NK cell	3941	1419
CGTGAATGTTCGTGCG-1	nCoV1	CHIP- Severe COVID-19	CD8 T cell, non-EM-like	5175	1553
CGTGAATTCTCCTGAC-1	nCoV1	CHIP- Severe COVID-19	CD4 T cell, EM-like	10525	2088
CGTGATAAGGTCCCTG-1	nCoV1	CHIP- Severe COVID-19	CD8 T cell, non-EM-like	5261	1648
CGTGATACAAACCACT-1	nCoV1	CHIP- Severe COVID-19	CD4 T cell, non-EM-like	2947	967
CGTGATAGTTCTCGTC-1	nCoV1	CHIP- Severe COVID-19	Bcell, IgG-	1517	643
CGTGCTTAGAAGGCTC-1	nCoV1	CHIP- Severe COVID-19	Bcell, IgG-	5747	1411
CGTGCTTCACTGCTTC-1	nCoV1	CHIP- Severe COVID-19	CD8 T cell, non-EM-like	5690	1602
CGTGCTTGTTATCTGG-1	nCoV1	CHIP- Severe COVID-19	Monocyte, classical	1131	558
CGTGTCTTCTGCGGCA-1	nCoV1	CHIP- Severe COVID-19	Monocyte, classical	4677	1717
CGTTAGACAAGCAATA-1	nCoV1	CHIP- Severe COVID-19	Bcell, IgG+	5800	1543
CGTTCTGAGGAAGTCC-1	nCoV1	CHIP- Severe COVID-19	RBC	3919	246
CGTTCTGAGTAACGTA-1	nCoV1	CHIP- Severe COVID-19	CD8 T cell, non-EM-like	7480	2362
CGTTCTGCAGCAGAAC-1	nCoV1	CHIP- Severe COVID-19	Bcell, IgG-	6426	1662
CGTTCTGCAGGTGTTT-1	nCoV1	CHIP- Severe COVID-19	Uncategorized	9568	2779
CGTTCTGGTCTGCAAT-1	nCoV1	CHIP- Severe COVID-19	CD8 T cell, non-EM-like	11132	2955
CGTTCTGTCGTAACAC-1	nCoV1	CHIP- Severe COVID-19	NK cell	4402	1565
CGTTGGGCAAACTCTG-1	nCoV1	CHIP- Severe COVID-19	CD8 T cell, EM-like	7987	1959
CGTTGGGGTATCCCAA-1	nCoV1	CHIP- Severe COVID-19	Platelet	1542	501
CGTTGGGTCGTCTACC-1	nCoV1	CHIP- Severe COVID-19	Monocyte, classical	9495	2674
CTAACCCAGAGTTGAT-1	nCoV1	CHIP- Severe COVID-19	CD4 T cell, non-EM-like	9719	1857
CTAACCCAGATCACCT-1	nCoV1	CHIP- Severe COVID-19	CD8 T cell, EM-like	6147	1850
CTAACCCAGATGAACT-1	nCoV1	CHIP- Severe COVID-19	CD4 T cell, EM-like	2433	1021
CTAACCCCAAGCTGCC-1	nCoV1	CHIP- Severe COVID-19	RBC	2267	268
CTAACCCCACTGAGTT-1	nCoV1	CHIP- Severe COVID-19	CD4 T cell, non-EM-like	6858	1921
CTAACCCGTGGGCTCT-1	nCoV1	CHIP- Severe COVID-19	Bcell, IgG+	11033	2635
CTAACCCTCTCTCTAA-1	nCoV1	CHIP- Severe COVID-19	Monocyte, classical	1451	697
CTAACTTAGAACTCCT-1	nCoV1	CHIP- Severe COVID-19	Monocyte, classical	3590	1370
CTAACTTGTGTGTTTG-1	nCoV1	CHIP- Severe COVID-19	CD4 T cell, EM-like	6727	1786
CTAACTTTCCGTGGTG-1	nCoV1	CHIP- Severe COVID-19	RBC	4109	283
CTAACTTTCCGTGTGG-1	nCoV1	CHIP- Severe COVID-19	Platelet	2656	767
CTAAGTGAGACAACTA-1	nCoV1	CHIP- Severe COVID-19	Platelet	1824	474
CTAAGTGAGACAAGCC-1	nCoV1	CHIP- Severe COVID-19	Monocyte, classical	8842	2568
CTAAGTGCAATCTAGC-1	nCoV1	CHIP- Severe COVID-19	Monocyte, classical	12367	3107
CTACAGAAGCCTCTGG-1	nCoV1	CHIP- Severe COVID-19	Bcell, IgG+	8100	2170
CTACAGAGTGGTAATA-1	nCoV1	CHIP- Severe COVID-19	RBC	1220	227
CTACATTAGGACTTCT-1	nCoV1	CHIP- Severe COVID-19	CD4 T cell, EM-like	3266	1210
CTACATTCAGTATACC-1	nCoV1	CHIP- Severe COVID-19	Platelet	1450	493
CTACATTGTGCGTGCT-1	nCoV1	CHIP- Severe COVID-19	CD4 T cell, EM-like	8817	2154
CTACATTTCGAACGGA-1	nCoV1	CHIP- Severe COVID-19	Monocyte, nonclassical	7005	2257
CTACCCACAAATGGTA-1	nCoV1	CHIP- Severe COVID-19	CD8 T cell, non-EM-like	8186	2174
CTACCCACAGACACCC-1	nCoV1	CHIP- Severe COVID-19	CD4 T cell, EM-like	12581	2719
CTACCCACAGGTTTAC-1	nCoV1	CHIP- Severe COVID-19	CD4 T cell, EM-like	11075	2405
CTACCCAGTAGCGCCT-1	nCoV1	CHIP- Severe COVID-19	CD4 T cell, EM-like	6429	1482
CTACCCAGTCATCCGG-1	nCoV1	CHIP- Severe COVID-19	Monocyte, classical	10579	2829
CTACCCAGTTTCTTAC-1	nCoV1	CHIP- Severe COVID-19	RBC	4016	270
CTACCTGAGATCGACG-1	nCoV1	CHIP- Severe COVID-19	Monocyte, classical	9105	2494
CTACCTGCAATGAGCG-1	nCoV1	CHIP- Severe COVID-19	Monocyte, classical	5463	1740
CTACCTGCACTACTTT-1	nCoV1	CHIP- Severe COVID-19	NK cell	4042	1568
CTACCTGGTATGGAGC-1	nCoV1	CHIP- Severe COVID-19	Platelet	2428	846
CTACCTGTCACACGAT-1	nCoV1	CHIP- Severe COVID-19	Bcell, IgG+	6584	1754
CTACGGGAGAATTTGG-1	nCoV1	CHIP- Severe COVID-19	CD4 T cell, non-EM-like	5478	1475
CTACGGGAGATAGCTA-1	nCoV1	CHIP- Severe COVID-19	Bcell, IgG-	4460	1238
CTACGGGCAGTTCACA-1	nCoV1	CHIP- Severe COVID-19	Monocyte, classical	3344	1410
CTACGGGCATGGTACT-1	nCoV1	CHIP- Severe COVID-19	CD8 T cell, non-EM-like	1046	582
CTACGGGGTCACGACC-1	nCoV1	CHIP- Severe COVID-19	RBC	5767	251
CTACGGGGTTAGCGGA-1	nCoV1	CHIP- Severe COVID-19	Monocyte, classical	2287	943
CTACGGGTCGAGCCTG-1	nCoV1	CHIP- Severe COVID-19	Monocyte, classical	6128	1934
CTACGGGTCGTGCAGC-1	nCoV1	CHIP- Severe COVID-19	CD4 T cell, non-EM-like	5741	1345
CTACTATAGTTGAAAC-1	nCoV1	CHIP- Severe COVID-19	CD4 T cell, EM-like	7124	1944
CTACTATCAGTCTACA-1	nCoV1	CHIP- Severe COVID-19	Monocyte, classical	7858	2326
CTACTATGTATCCCAA-1	nCoV1	CHIP- Severe COVID-19	CD4 T cell, EM-like	5375	1515
CTACTATGTATGTGTC-1	nCoV1	CHIP- Severe COVID-19	CD8 T cell, non-EM-like	4126	1433
CTAGGTAAGCGCCTAC-1	nCoV1	CHIP- Severe COVID-19	Monocyte, classical	6541	2018
CTAGGTAGTATTGAGA-1	nCoV1	CHIP- Severe COVID-19	Platelet	1465	561
CTATAGGCAACGGCCT-1	nCoV1	CHIP- Severe COVID-19	Bcell, IgG-	4664	1403
CTATAGGCACACAGAG-1	nCoV1	CHIP- Severe COVID-19	Monocyte, classical	2505	1127
CTATAGGGTACTAAGA-1	nCoV1	CHIP- Severe COVID-19	Monocyte, classical	12778	3048
CTATAGGTCAGCCCAG-1	nCoV1	CHIP- Severe COVID-19	CD8 T cell, EM-like	4283	1536
CTATCCGCAATTCTCT-1	nCoV1	CHIP- Severe COVID-19	NK cell	4232	1678
CTATCCGGTACCTATG-1	nCoV1	CHIP- Severe COVID-19	Bcell, IgG-	6213	1578
CTATCCGTCCGTAATG-1	nCoV1	CHIP- Severe COVID-19	NK cell	4463	1700
CTATCTACAACCTATG-1	nCoV1	CHIP- Severe COVID-19	RBC	2916	232
CTATCTAGTACGACAG-1	nCoV1	CHIP- Severe COVID-19	Monocyte, classical	11822	3059
CTATCTAGTTGAGTCT-1	nCoV1	CHIP- Severe COVID-19	CD8 T cell, non-EM-like	1309	620
CTCAACCAGCGTATAA-1	nCoV1	CHIP- Severe COVID-19	RBC	2629	318
CTCAAGACAGTTGTTG-1	nCoV1	CHIP- Severe COVID-19	Bcell, IgG-	4522	1298
CTCAAGACATCGAGCC-1	nCoV1	CHIP- Severe COVID-19	Bcell, IgG-	3414	1195
CTCAATTAGCAGCGAT-1	nCoV1	CHIP- Severe COVID-19	Monocyte, classical	3545	1298
CTCAATTAGCTTTCTT-1	nCoV1	CHIP- Severe COVID-19	Bcell, IgG-	5343	1563
CTCAATTGTAGGAAAG-1	nCoV1	CHIP- Severe COVID-19	Uncategorized	2509	1259
CTCAATTTCTAGCAAC-1	nCoV1	CHIP- Severe COVID-19	RBC	8557	1664
CTCACTGCAGTCGGTC-1	nCoV1	CHIP- Severe COVID-19	Monocyte, classical	11633	2997
CTCACTGCATCGTCCT-1	nCoV1	CHIP- Severe COVID-19	Bcell, IgG-	4192	1308
CTCACTGGTATCACCA-1	nCoV1	CHIP- Severe COVID-19	Bcell, IgG-	4351	1362
CTCACTGTCTTCTTCC-1	nCoV1	CHIP- Severe COVID-19	CD4 T cell, EM-like	7042	1909
CTCAGAAAGGCTATCT-1	nCoV1	CHIP- Severe COVID-19	Monocyte, classical	10148	2856
CTCAGAAGTATCTCTT-1	nCoV1	CHIP- Severe COVID-19	CD4 T cell, EM-like	7199	1806
CTCAGAAGTCTGTGCG-1	nCoV1	CHIP- Severe COVID-19	NK cell	11186	2545
CTCAGGGAGAAGGCTC-1	nCoV1	CHIP- Severe COVID-19	CD4 T cell, non-EM-like	6646	1766
CTCAGGGCAAGCAGGT-1	nCoV1	CHIP- Severe COVID-19	Monocyte, classical	7848	2482
CTCAGTCAGAATTTGG-1	nCoV1	CHIP- Severe COVID-19	Bcell, IgG+	9159	2142
CTCAGTCAGGCCACCT-1	nCoV1	CHIP- Severe COVID-19	Monocyte, classical	8972	2520
CTCATCGGTAGACGTG-1	nCoV1	CHIP- Severe COVID-19	CD4 T cell, non-EM-like	7042	1957
CTCATCGGTATACGGG-1	nCoV1	CHIP- Severe COVID-19	Bcell, IgG+	9245	2493
CTCATCGTCAGGACAG-1	nCoV1	CHIP- Severe COVID-19	CD8 T cell, non-EM-like	11244	2826
CTCATGCCACCGTGCA-1	nCoV1	CHIP- Severe COVID-19	Monocyte, classical	5416	2036
CTCATGCCAGGAATCG-1	nCoV1	CHIP- Severe COVID-19	CD4 T cell, EM-like	7017	1790
CTCATGCCATCCGATA-1	nCoV1	CHIP- Severe COVID-19	Bcell, IgG-	7008	1720
CTCATGCTCGGAATTC-1	nCoV1	CHIP- Severe COVID-19	Bcell, IgG+	11459	2582
CTCATGCTCTACTCAT-1	nCoV1	CHIP- Severe COVID-19	RBC	5253	676
CTCATTAGTGGTCCCA-1	nCoV1	CHIP- Severe COVID-19	Bcell, IgG-	4553	1477
CTCATTAGTGTGGTCC-1	nCoV1	CHIP- Severe COVID-19	Uncategorized	3333	1343
CTCCAACCAGAGTTCT-1	nCoV1	CHIP- Severe COVID-19	CD4 T cell, EM-like	9015	2081
CTCCAACGTCTTGAGT-1	nCoV1	CHIP- Severe COVID-19	Monocyte, classical	7716	2365
CTCCAACGTGGTCTAT-1	nCoV1	CHIP- Severe COVID-19	Monocyte, classical	5136	1786
CTCCAACTCGCCGAGT-1	nCoV1	CHIP- Severe COVID-19	NK cell	4940	1785
CTCCACAAGCCAGTAG-1	nCoV1	CHIP- Severe COVID-19	Bcell, IgG+	8652	2217
CTCCACACACTACCGG-1	nCoV1	CHIP- Severe COVID-19	Platelet	1576	799
CTCCACACACTACTTT-1	nCoV1	CHIP- Severe COVID-19	CD4 T cell, EM-like	6513	1724
CTCCACAGTGTGTTTG-1	nCoV1	CHIP- Severe COVID-19	RBC	3715	208
CTCCACATCCACAGGC-1	nCoV1	CHIP- Severe COVID-19	NK cell	4962	1896
CTCCATGGTCAGGCAA-1	nCoV1	CHIP- Severe COVID-19	CD4 T cell, non-EM-like	9140	1971
CTCCATGTCAAGCCCG-1	nCoV1	CHIP- Severe COVID-19	Bcell, IgG-	5627	1573
CTCCCAACATGTGGTT-1	nCoV1	CHIP- Severe COVID-19	CD8 T cell, EM-like	8055	1973
CTCCCTCAGCTAGAGC-1	nCoV1	CHIP- Severe COVID-19	Uncategorized	9149	2767
CTCCCTCCAATTTCGG-1	nCoV1	CHIP- Severe COVID-19	Monocyte, classical	1180	610
CTCCCTCGTCCATCTC-1	nCoV1	CHIP- Severe COVID-19	Platelet	8207	1341
CTCCCTCTCGCTCTCA-1	nCoV1	CHIP- Severe COVID-19	Monocyte, classical	3765	1449
CTCCGATAGGTGATCG-1	nCoV1	CHIP- Severe COVID-19	Platelet	4072	1065
CTCCGATGTCCACTCT-1	nCoV1	CHIP- Severe COVID-19	CD8 T cell, EM-like	5921	1853
CTCCGATTCAGGGATG-1	nCoV1	CHIP- Severe COVID-19	Monocyte, classical	4751	1730
CTCCTCCAGCTGACAG-1	nCoV1	CHIP- Severe COVID-19	Monocyte, classical	3180	1390
CTCCTCCAGGCAGGGA-1	nCoV1	CHIP- Severe COVID-19	Monocyte, classical	14959	3450
CTCCTCCAGTCGTTAC-1	nCoV1	CHIP- Severe COVID-19	Monocyte, nonclassical	13861	3227
CTCCTCCCAGACCATT-1	nCoV1	CHIP- Severe COVID-19	NK cell	5144	1877
CTCCTCCGTCGAACAG-1	nCoV1	CHIP- Severe COVID-19	NK cell	4238	1568
CTCCTCCTCCAGTTCC-1	nCoV1	CHIP- Severe COVID-19	CD4 T cell, EM-like	8641	1935
CTCCTCCTCGCTTGAA-1	nCoV1	CHIP- Severe COVID-19	Bcell, IgG+	8575	2096
CTCCTTTAGGACCCAA-1	nCoV1	CHIP- Severe COVID-19	Bcell, IgG+	4671	1589
CTCCTTTGTTCCCACT-1	nCoV1	CHIP- Severe COVID-19	RBC	1004	358
CTCCTTTTCCATAGGT-1	nCoV1	CHIP- Severe COVID-19	Bcell, IgG+	4734	1403
CTCGAGGAGCTCCACG-1	nCoV1	CHIP- Severe COVID-19	CD4 T cell, EM-like	6301	1745
CTCGAGGCACGGTGAA-1	nCoV1	CHIP- Severe COVID-19	Bcell, IgG+	14530	2928
CTCGAGGCAGCATGCC-1	nCoV1	CHIP- Severe COVID-19	CD4 T cell, EM-like	8826	1968
CTCGAGGGTATCGAGG-1	nCoV1	CHIP- Severe COVID-19	NK cell	5091	1642
CTCGAGGGTGACGCCT-1	nCoV1	CHIP- Severe COVID-19	Bcell, IgG-	4328	1410
CTCGAGGGTTAAGCAA-1	nCoV1	CHIP- Severe COVID-19	Monocyte, classical	4939	1695
CTCTCAGCAGTTAAAG-1	nCoV1	CHIP- Severe COVID-19	Uncategorized	6126	1863
CTCTCAGTCAAGGTGG-1	nCoV1	CHIP- Severe COVID-19	Platelet	6315	1550
CTCTCGAAGGTACAGC-1	nCoV1	CHIP- Severe COVID-19	CD4 T cell, EM-like	6435	1607
CTCTCGAGTCCTGGTG-1	nCoV1	CHIP- Severe COVID-19	Monocyte, classical	11555	2996
CTCTCGATCCCTCTCC-1	nCoV1	CHIP- Severe COVID-19	CD8 T cell, non-EM-like	14982	3282
CTCTCGATCTCCAATT-1	nCoV1	CHIP- Severe COVID-19	Monocyte, classical	2861	1211
CTCTGGTAGAGTCACG-1	nCoV1	CHIP- Severe COVID-19	Monocyte, classical	6997	2130
CTCTGGTAGGGCCCTT-1	nCoV1	CHIP- Severe COVID-19	CD4 T cell, EM-like	3934	1470
CTCTGGTCAACTGGTT-1	nCoV1	CHIP- Severe COVID-19	Bcell, IgG-	4445	1512
CTCTGGTCAAGTCGTT-1	nCoV1	CHIP- Severe COVID-19	CD8 T cell, non-EM-like	6709	2206
CTCTGGTCATCAGCTA-1	nCoV1	CHIP- Severe COVID-19	CD4 T cell, EM-like	6439	1713
CTCTGGTCATCCTTGC-1	nCoV1	CHIP- Severe COVID-19	NK cell	4559	1672
CTCTGGTGTAGGTGCA-1	nCoV1	CHIP- Severe COVID-19	Monocyte, classical	10976	2959
CTCTGGTTCAGGAAGC-1	nCoV1	CHIP- Severe COVID-19	Monocyte, classical	9792	2753
CTGAATGCACAAAGCG-1	nCoV1	CHIP- Severe COVID-19	Bcell, IgG+	10405	2146
CTGAATGGTCGTGGTC-1	nCoV1	CHIP- Severe COVID-19	NK cell	4127	1475
CTGAATGGTTCGTTCC-1	nCoV1	CHIP- Severe COVID-19	Monocyte, classical	6091	2130
CTGAATGTCATTGCCC-1	nCoV1	CHIP- Severe COVID-19	Bcell, IgG+	11276	2511
CTGAATGTCTACCTTA-1	nCoV1	CHIP- Severe COVID-19	Uncategorized	13961	3755
CTGAGCGAGAGAGAAC-1	nCoV1	CHIP- Severe COVID-19	Platelet	1279	557
CTGAGCGAGCACCGTC-1	nCoV1	CHIP- Severe COVID-19	Monocyte, nonclassical	3466	1375
CTGAGCGAGGGTTAAT-1	nCoV1	CHIP- Severe COVID-19	Bcell, IgG-	7193	1480
CTGAGCGTCTGGTTGA-1	nCoV1	CHIP- Severe COVID-19	RBC	3739	267
CTGAGGCAGCCGTTGC-1	nCoV1	CHIP- Severe COVID-19	Monocyte, classical	9025	2713
CTGAGGCAGTGGCAGT-1	nCoV1	CHIP- Severe COVID-19	Monocyte, nonclassical	11812	2881
CTGAGGCCAGGACTTT-1	nCoV1	CHIP- Severe COVID-19	NK cell	5658	2027
CTGAGGCGTATTCTCT-1	nCoV1	CHIP- Severe COVID-19	Monocyte, classical	7952	2431
CTGAGGCTCCACAGCG-1	nCoV1	CHIP- Severe COVID-19	CD8 T cell, EM-like	9589	2423
CTGAGGCTCCGAGAAG-1	nCoV1	CHIP- Severe COVID-19	Platelet	1395	507
CTGATCCGTATTTCTC-1	nCoV1	CHIP- Severe COVID-19	Bcell, IgG+	6955	2011
CTGATCCGTCCGCAGT-1	nCoV1	CHIP- Severe COVID-19	Bcell, IgG-	6920	1680
CTGATCCTCCATGATG-1	nCoV1	CHIP- Severe COVID-19	Platelet	1712	658
CTGATCCTCGAACCAT-1	nCoV1	CHIP- Severe COVID-19	Platelet	9405	2234
CTGCAGGAGAGGTTTA-1	nCoV1	CHIP- Severe COVID-19	CD8 T cell, EM-like	4403	1337
CTGCAGGCAAGTCCCG-1	nCoV1	CHIP- Severe COVID-19	Monocyte, classical	9055	2560
CTGCCATCAGAGCTAG-1	nCoV1	CHIP- Severe COVID-19	CD4 T cell, EM-like	7687	2059
CTGCCATCATCTAACG-1	nCoV1	CHIP- Severe COVID-19	Monocyte, classical	3651	1421
CTGCCATGTATGAGAT-1	nCoV1	CHIP- Severe COVID-19	CD4 T cell, EM-like	7527	1692
CTGCCATTCATTCGGA-1	nCoV1	CHIP- Severe COVID-19	Bcell, IgG+	7030	1584
CTGCCTAAGAGTCTTC-1	nCoV1	CHIP- Severe COVID-19	Monocyte, classical	5008	1847
CTGCCTACAAGTGGAC-1	nCoV1	CHIP- Severe COVID-19	CD8 T cell, non-EM-like	12169	3138
CTGCCTACATAATGAG-1	nCoV1	CHIP- Severe COVID-19	NK cell	8484	2421
CTGCGAGCAATCCAGT-1	nCoV1	CHIP- Severe COVID-19	NK cell	3795	1288
CTGCGAGCACGTTCGG-1	nCoV1	CHIP- Severe COVID-19	Platelet	7911	1135
CTGCGAGTCTTTGCTA-1	nCoV1	CHIP- Severe COVID-19	CD8 T cell, EM-like	6378	1767
CTGCTCAAGCCATGCC-1	nCoV1	CHIP- Severe COVID-19	CD8 T cell, non-EM-like	4663	1530
CTGCTCAAGTCTAGCT-1	nCoV1	CHIP- Severe COVID-19	Monocyte, classical	7264	2239
CTGGACGGTTCCGGTG-1	nCoV1	CHIP- Severe COVID-19	CD8 T cell, EM-like	6402	1776
CTGGCAGCAGGATGAC-1	nCoV1	CHIP- Severe COVID-19	Platelet	2211	637
CTGGCAGGTGTATTGC-1	nCoV1	CHIP- Severe COVID-19	Monocyte, classical	3364	1413
CTGGTCTAGCACACAG-1	nCoV1	CHIP- Severe COVID-19	NK cell	4888	1797
CTGGTCTAGGCTATCT-1	nCoV1	CHIP- Severe COVID-19	Monocyte, classical	8704	2586
CTGTACCGTCACAGAG-1	nCoV1	CHIP- Severe COVID-19	Monocyte, classical	13161	3350
CTGTACCTCAAACCTG-1	nCoV1	CHIP- Severe COVID-19	CD4 T cell, EM-like	12024	2298
CTGTAGAAGATACAGT-1	nCoV1	CHIP- Severe COVID-19	Monocyte, classical	2654	1052
CTGTAGAAGTAGGAAG-1	nCoV1	CHIP- Severe COVID-19	Monocyte, classical	7212	2217
CTGTAGAGTGGCCCAT-1	nCoV1	CHIP- Severe COVID-19	CD4 T cell, EM-like	6980	1755
CTGTAGATCAAACCTG-1	nCoV1	CHIP- Severe COVID-19	Platelet	1071	372
CTGTAGATCCTAAACG-1	nCoV1	CHIP- Severe COVID-19	Platelet	6483	1622
CTGTAGATCTGTGCAA-1	nCoV1	CHIP- Severe COVID-19	Bcell, IgG-	7155	1575
CTGTATTAGAGTGGCT-1	nCoV1	CHIP- Severe COVID-19	CD4 T cell, non-EM-like	5017	1331
CTGTATTCACCACTGG-1	nCoV1	CHIP- Severe COVID-19	Bcell, IgG+	9453	2014
CTGTATTGTTTCCATT-1	nCoV1	CHIP- Severe COVID-19	Monocyte, classical	5658	1933
CTGTATTTCCTGCCAT-1	nCoV1	CHIP- Severe COVID-19	Monocyte, classical	5604	1873
CTGTCGTCAACAGAGC-1	nCoV1	CHIP- Severe COVID-19	Bcell, IgG-	7276	1777
CTGTCGTCAACGACAG-1	nCoV1	CHIP- Severe COVID-19	CD4 T cell, EM-like	9741	2019
CTGTCGTCAAGTAGTA-1	nCoV1	CHIP- Severe COVID-19	RBC	9039	769
CTGTCGTCAGGCATGA-1	nCoV1	CHIP- Severe COVID-19	CD8 T cell, EM-like	4570	1556
CTGTCGTGTGATTCTG-1	nCoV1	CHIP- Severe COVID-19	Bcell, IgG+	6927	1851
CTGTCGTGTTGCTTGA-1	nCoV1	CHIP- Severe COVID-19	Monocyte, classical	3980	1614
CTGTGAAAGTAAGACT-1	nCoV1	CHIP- Severe COVID-19	Bcell, IgG+	6491	1667
CTGTGAATCTACTATC-1	nCoV1	CHIP- Severe COVID-19	CD4 T cell, EM-like	8890	1958
CTGTGGGGTCGTGGAA-1	nCoV1	CHIP- Severe COVID-19	Monocyte, classical	4091	1516
CTTACCGGTGGAACCA-1	nCoV1	CHIP- Severe COVID-19	Platelet	1089	371
CTTAGGAAGACTTAAG-1	nCoV1	CHIP- Severe COVID-19	CD8 T cell, EM-like	6843	1896
CTTAGGACAACGAGGT-1	nCoV1	CHIP- Severe COVID-19	Monocyte, classical	7393	2257
CTTAGGACAAGGACAC-1	nCoV1	CHIP- Severe COVID-19	RBC	4862	244
CTTAGGACACTAGAGG-1	nCoV1	CHIP- Severe COVID-19	Platelet	2282	697
CTTAGGACACTCCTGT-1	nCoV1	CHIP- Severe COVID-19	NK cell	4897	1857
CTTAGGAGTCAGGAGT-1	nCoV1	CHIP- Severe COVID-19	RBC	4052	208
CTTAGGAGTTGCTCGG-1	nCoV1	CHIP- Severe COVID-19	Monocyte, classical	8129	2390
CTTAGGATCGATACAC-1	nCoV1	CHIP- Severe COVID-19	CD8 T cell, EM-like	6037	1724
CTTCAATCACGTCGGT-1	nCoV1	CHIP- Severe COVID-19	NK cell	6561	2044
CTTCAATTCTACACTT-1	nCoV1	CHIP- Severe COVID-19	NK cell	10087	2033
CTTCCGAAGTAGGCCA-1	nCoV1	CHIP- Severe COVID-19	Bcell, IgG-	4563	1481
CTTCCGAGTAGGACTG-1	nCoV1	CHIP- Severe COVID-19	CD8 T cell, non-EM-like	8170	2580
CTTCCGAGTATCACGT-1	nCoV1	CHIP- Severe COVID-19	Monocyte, classical	8118	2506
CTTCCGAGTTCCGGTG-1	nCoV1	CHIP- Severe COVID-19	Bcell, IgG+	9911	2211
CTTCCGATCACCCTGT-1	nCoV1	CHIP- Severe COVID-19	Monocyte, classical	5536	1914
CTTCCGATCATCTCTA-1	nCoV1	CHIP- Severe COVID-19	Monocyte, classical	5012	1808
CTTCCTTCAGCCCACA-1	nCoV1	CHIP- Severe COVID-19	Monocyte, classical	8055	2503
CTTCCTTCATACCACA-1	nCoV1	CHIP- Severe COVID-19	Monocyte, classical	8580	2637
CTTCCTTGTGAGGAAA-1	nCoV1	CHIP- Severe COVID-19	Monocyte, classical	2635	1202
CTTCCTTTCCTAGCCT-1	nCoV1	CHIP- Severe COVID-19	Bcell, IgG+	8196	2016
CTTCGGTAGGACTTCT-1	nCoV1	CHIP- Severe COVID-19	CD4 T cell, EM-like	5843	1803
CTTCGGTAGGTGCTGA-1	nCoV1	CHIP- Severe COVID-19	Monocyte, classical	11139	3054
CTTCGGTAGTCGCTAT-1	nCoV1	CHIP- Severe COVID-19	NK cell	4395	1701
CTTCGGTGTTAAGACA-1	nCoV1	CHIP- Severe COVID-19	RBC	6571	1486
CTTCGGTTCAATCCAG-1	nCoV1	CHIP- Severe COVID-19	Monocyte, classical	12528	3331
CTTCGGTTCGAACGGA-1	nCoV1	CHIP- Severe COVID-19	Bcell, IgG+	7657	1728
CTTCTAAGTAAGCAAT-1	nCoV1	CHIP- Severe COVID-19	Monocyte, classical	2805	1137
CTTCTAATCATCTCTA-1	nCoV1	CHIP- Severe COVID-19	Uncategorized	3511	1448
CTTCTAATCGCCTTGT-1	nCoV1	CHIP- Severe COVID-19	Bcell, IgG-	5367	1415
CTTCTAATCTTGGATG-1	nCoV1	CHIP- Severe COVID-19	Monocyte, classical	8222	2422
CTTCTCTAGTGGTTCT-1	nCoV1	CHIP- Severe COVID-19	Monocyte, classical	13796	3365
CTTCTCTCAATGTCAC-1	nCoV1	CHIP- Severe COVID-19	Bcell, IgG-	4782	1444
CTTCTCTCACGGTGTC-1	nCoV1	CHIP- Severe COVID-19	Bcell, IgG-	5263	1705
CTTGAGAAGACTTCCA-1	nCoV1	CHIP- Severe COVID-19	Bcell, IgG+	11665	2332
CTTGAGAAGGCTCACC-1	nCoV1	CHIP- Severe COVID-19	CD8 T cell, non-EM-like	5311	1807
CTTGAGAAGTTAGTGA-1	nCoV1	CHIP- Severe COVID-19	Bcell, IgG-	5549	1521
CTTGAGACAAGTGGGT-1	nCoV1	CHIP- Severe COVID-19	Platelet	1857	650
CTTGAGAGTAGTCGTT-1	nCoV1	CHIP- Severe COVID-19	Uncategorized	8991	1054
CTTGAGAGTAGTCTGT-1	nCoV1	CHIP- Severe COVID-19	NK cell	4683	1552
CTTGAGAGTCGAGCAA-1	nCoV1	CHIP- Severe COVID-19	RBC	3145	237
CTTGAGATCTCTGCCA-1	nCoV1	CHIP- Severe COVID-19	Monocyte, classical	4029	1557
CTTGATTAGAACTCCT-1	nCoV1	CHIP- Severe COVID-19	Monocyte, classical	8534	2502
CTTGATTAGCATAGGC-1	nCoV1	CHIP- Severe COVID-19	Bcell, IgG-	9868	1990
CTTGATTAGCGGCTCT-1	nCoV1	CHIP- Severe COVID-19	NK cell	4854	1717
CTTGATTCATCGGAAG-1	nCoV1	CHIP- Severe COVID-19	Monocyte, classical	8203	2570
CTTGATTCATGAAGGC-1	nCoV1	CHIP- Severe COVID-19	Monocyte, classical	2727	1106
CTTGATTTCTAGAACC-1	nCoV1	CHIP- Severe COVID-19	Monocyte, classical	5341	1863
CTTTCAACAAATGAAC-1	nCoV1	CHIP- Severe COVID-19	Monocyte, nonclassical	11707	3047
CTTTCAACAAGTCCCG-1	nCoV1	CHIP- Severe COVID-19	CD4 T cell, non-EM-like	6516	1639
CTTTCAACAGAGGACT-1	nCoV1	CHIP- Severe COVID-19	Platelet	1092	396
CTTTCAAGTCATGCAT-1	nCoV1	CHIP- Severe COVID-19	Bcell, IgG-	3541	1174
CTTTCAAGTTGCTGAT-1	nCoV1	CHIP- Severe COVID-19	Bcell, IgG-	8248	1760
CTTTCAATCGAGATAA-1	nCoV1	CHIP- Severe COVID-19	Monocyte, classical	4217	1610
CTTTCGGGTTAAGGAT-1	nCoV1	CHIP- Severe COVID-19	Bcell, IgG+	10550	2195
CTTTCGGTCACCTTAT-1	nCoV1	CHIP- Severe COVID-19	NK cell	6796	2233
GAAACCTCACACCAGC-1	nCoV1	CHIP- Severe COVID-19	Monocyte, classical	3803	1409
GAAATGAAGTGAATAC-1	nCoV1	CHIP- Severe COVID-19	Monocyte, classical	6503	2263
GAAATGACAACCGGAA-1	nCoV1	CHIP- Severe COVID-19	NK cell	4126	1549
GAAATGATCAGACCTA-1	nCoV1	CHIP- Severe COVID-19	Monocyte, classical	3606	1407
GAAATGATCCACTTCG-1	nCoV1	CHIP- Severe COVID-19	Monocyte, classical	6177	2192
GAACACTAGAAGGGAT-1	nCoV1	CHIP- Severe COVID-19	Monocyte, classical	13437	3333
GAACACTAGGGACCAT-1	nCoV1	CHIP- Severe COVID-19	NK cell	4967	1759
GAACACTCATCATCCC-1	nCoV1	CHIP- Severe COVID-19	Monocyte, classical	10639	2940
GAACACTGTATCCCAA-1	nCoV1	CHIP- Severe COVID-19	CD4 T cell, EM-like	9736	2418
GAACACTTCGTCGCTT-1	nCoV1	CHIP- Severe COVID-19	Bcell, IgG+	8740	2296
GAACGTTCACAGAGAC-1	nCoV1	CHIP- Severe COVID-19	Platelet	1199	492
GAACGTTCATTCTGTT-1	nCoV1	CHIP- Severe COVID-19	Bcell, IgG+	6386	1936
GAACGTTGTACTCAAC-1	nCoV1	CHIP- Severe COVID-19	Monocyte, classical	1091	459
GAACGTTGTATGCGTT-1	nCoV1	CHIP- Severe COVID-19	CD4 T cell, EM-like	10589	2299
GAACGTTGTCAGGCAA-1	nCoV1	CHIP- Severe COVID-19	CD8 T cell, non-EM-like	5324	1459
GAACGTTTCACCTCGT-1	nCoV1	CHIP- Severe COVID-19	Monocyte, classical	12940	3311
GAACGTTTCAGACCCG-1	nCoV1	CHIP- Severe COVID-19	Monocyte, classical	12484	3124
GAACTGTGTGCACGCT-1	nCoV1	CHIP- Severe COVID-19	Bcell, IgG+	10424	2248
GAACTGTTCGTCTAAG-1	nCoV1	CHIP- Severe COVID-19	CD4 T cell, EM-like	8835	1900
GAACTGTTCTACCCAC-1	nCoV1	CHIP- Severe COVID-19	CD8 T cell, non-EM-like	11871	3102
GAAGAATAGACTCTTG-1	nCoV1	CHIP- Severe COVID-19	Monocyte, classical	9366	2718
GAAGAATCAAAGGGTC-1	nCoV1	CHIP- Severe COVID-19	Monocyte, classical	11006	2995
GAAGAATGTACCGGAA-1	nCoV1	CHIP- Severe COVID-19	Monocyte, classical	10854	2902
GAAGCGACAACGGCTC-1	nCoV1	CHIP- Severe COVID-19	Bcell, IgG+	2964	1031
GAAGCGACATCCTATT-1	nCoV1	CHIP- Severe COVID-19	Monocyte, classical	8802	2604
GAAGCGACATTCACCC-1	nCoV1	CHIP- Severe COVID-19	Platelet	1271	422
GAAGCGATCGGCTTCT-1	nCoV1	CHIP- Severe COVID-19	CD4 T cell, EM-like	6939	1556
GAAGGACAGTTCCGTA-1	nCoV1	CHIP- Severe COVID-19	Monocyte, classical	10345	2810
GAAGGACCATCCGTGG-1	nCoV1	CHIP- Severe COVID-19	CD4 T cell, EM-like	10756	2312
GAAGGACGTTGAATCC-1	nCoV1	CHIP- Severe COVID-19	Monocyte, classical	8356	2504
GAAGGACTCTGCGATA-1	nCoV1	CHIP- Severe COVID-19	Monocyte, classical	7049	2203
GAAGGGTAGCAGATAT-1	nCoV1	CHIP- Severe COVID-19	CD8 T cell, non-EM-like	5768	1828
GAAGGGTCACTTCAGA-1	nCoV1	CHIP- Severe COVID-19	Monocyte, classical	9125	2520
GAAGGGTGTTACCCAA-1	nCoV1	CHIP- Severe COVID-19	Monocyte, classical	3699	1332
GAAGGGTTCCTATGGA-1	nCoV1	CHIP- Severe COVID-19	RBC	1204	382
GAAGTAAGTATCGTGT-1	nCoV1	CHIP- Severe COVID-19	Bcell, IgG+	5854	1332
GAAGTAATCTCAACCC-1	nCoV1	CHIP- Severe COVID-19	Monocyte, classical	6417	2123
GAATAGAAGTTCGGTT-1	nCoV1	CHIP- Severe COVID-19	CD4 T cell, EM-like	8284	1945
GAATAGAGTTCAGCGC-1	nCoV1	CHIP- Severe COVID-19	Monocyte, classical	10411	2854
GAATAGATCAGGGATG-1	nCoV1	CHIP- Severe COVID-19	RBC	1164	373
GAATAGATCCGCTAGG-1	nCoV1	CHIP- Severe COVID-19	Bcell, IgG+	2398	920
GAATCACAGTATGTAG-1	nCoV1	CHIP- Severe COVID-19	Uncategorized	11829	3216
GAATCACCAGAACTCT-1	nCoV1	CHIP- Severe COVID-19	Bcell, IgG+	9418	2330
GAATCGTAGCATTGTC-1	nCoV1	CHIP- Severe COVID-19	Monocyte, classical	5062	1877
GAATCGTGTACAAAGT-1	nCoV1	CHIP- Severe COVID-19	Monocyte, classical	12409	3329
GAATCGTGTACCCGAC-1	nCoV1	CHIP- Severe COVID-19	Bcell, IgG-	3195	1062
GAATCGTGTGCTTATG-1	nCoV1	CHIP- Severe COVID-19	Monocyte, classical	2713	1166
GAATCGTTCGAGAACG-1	nCoV1	CHIP- Severe COVID-19	Platelet	1799	686
GAATCGTTCGGCATCG-1	nCoV1	CHIP- Severe COVID-19	Platelet	6175	1664
GACACGCCATGACTCA-1	nCoV1	CHIP- Severe COVID-19	Bcell, IgG-	5986	1538
GACACGCGTCGATTAC-1	nCoV1	CHIP- Severe COVID-19	Monocyte, classical	6841	2297
GACACGCGTGAAAGTT-1	nCoV1	CHIP- Severe COVID-19	CD8 T cell, EM-like	10759	2413
GACACGCTCGACGCGT-1	nCoV1	CHIP- Severe COVID-19	Monocyte, classical	1693	819
GACAGCCAGATTAGTG-1	nCoV1	CHIP- Severe COVID-19	Bcell, IgG-	2368	886
GACAGCCCAGCATACT-1	nCoV1	CHIP- Severe COVID-19	CD8 T cell, EM-like	4476	1490
GACATCAAGAAACTAC-1	nCoV1	CHIP- Severe COVID-19	Monocyte, classical	13642	3473
GACATCAAGTCCCGAC-1	nCoV1	CHIP- Severe COVID-19	Monocyte, classical	8606	2556
GACATCAAGTTTGCTG-1	nCoV1	CHIP- Severe COVID-19	NK cell	5868	2000
GACCAATCAGAAACCG-1	nCoV1	CHIP- Severe COVID-19	Bcell, IgG+	8226	1992
GACCAATCATGACTCA-1	nCoV1	CHIP- Severe COVID-19	RBC	1727	264
GACCAATGTATCGCGC-1	nCoV1	CHIP- Severe COVID-19	Monocyte, classical	5228	1753
GACCAATTCCAATCCC-1	nCoV1	CHIP- Severe COVID-19	CD8 T cell, non-EM-like	5048	1666
GACCAATTCGTAGCTA-1	nCoV1	CHIP- Severe COVID-19	CD8 T cell, EM-like	8305	2277
GACCCAGAGCTTGTTG-1	nCoV1	CHIP- Severe COVID-19	CD8 T cell, EM-like	7008	2006
GACCCAGAGTCAGCGA-1	nCoV1	CHIP- Severe COVID-19	Monocyte, classical	12006	3126
GACCCAGCACCCTTGT-1	nCoV1	CHIP- Severe COVID-19	Monocyte, classical	1744	879
GACCCAGGTCATCAGT-1	nCoV1	CHIP- Severe COVID-19	Platelet	1523	602
GACCCAGGTGTCCCTT-1	nCoV1	CHIP- Severe COVID-19	Bcell, IgG-	4873	1556
GACCCTTAGGCCTTGC-1	nCoV1	CHIP- Severe COVID-19	Bcell, IgG-	4551	1338
GACCCTTAGGGAGGGT-1	nCoV1	CHIP- Severe COVID-19	Monocyte, classical	7336	2273
GACCCTTAGGGAGTTC-1	nCoV1	CHIP- Severe COVID-19	CD4 T cell, EM-like	7631	1744
GACCCTTCAGAACTCT-1	nCoV1	CHIP- Severe COVID-19	Monocyte, classical	13575	3345
GACCCTTCAGCTACAT-1	nCoV1	CHIP- Severe COVID-19	CD4 T cell, EM-like	12256	2574
GACCCTTGTATGAGAT-1	nCoV1	CHIP- Severe COVID-19	CD4 T cell, non-EM-like	6468	1465
GACCGTGAGGTTACCT-1	nCoV1	CHIP- Severe COVID-19	Monocyte, classical	8086	2505
GACCGTGCAGTAACGG-1	nCoV1	CHIP- Severe COVID-19	Monocyte, classical	1562	790
GACCGTGGTATTGAGA-1	nCoV1	CHIP- Severe COVID-19	Monocyte, classical	7975	2420
GACCGTGGTTCGGTCG-1	nCoV1	CHIP- Severe COVID-19	Monocyte, classical	9952	2879
GACCGTGTCTGGACTA-1	nCoV1	CHIP- Severe COVID-19	RBC	1698	757
GACCGTGTCTGGGAGA-1	nCoV1	CHIP- Severe COVID-19	Platelet	2404	726
GACCTTCAGTATGAGT-1	nCoV1	CHIP- Severe COVID-19	Bcell, IgG-	4754	1258
GACCTTCAGTCAACAA-1	nCoV1	CHIP- Severe COVID-19	Monocyte, classical	5388	1879
GACCTTCCATGGCCAC-1	nCoV1	CHIP- Severe COVID-19	RBC	2106	200
GACCTTCTCACCGGGT-1	nCoV1	CHIP- Severe COVID-19	CD4 T cell, EM-like	8616	2151
GACGCTGAGGATGCGT-1	nCoV1	CHIP- Severe COVID-19	Monocyte, classical	3419	1260
GACGCTGAGTAGTCCT-1	nCoV1	CHIP- Severe COVID-19	Bcell, IgG+	10593	2166
GACGCTGCAGTGCGCT-1	nCoV1	CHIP- Severe COVID-19	CD8 T cell, EM-like	6696	1931
GACGTTACAGTAACGG-1	nCoV1	CHIP- Severe COVID-19	RBC	2974	303
GACTATGAGGGAGGGT-1	nCoV1	CHIP- Severe COVID-19	RBC	2901	208
GACTATGCAGTCACGC-1	nCoV1	CHIP- Severe COVID-19	Monocyte, classical	13071	3398
GACTATGCATCCGAGC-1	nCoV1	CHIP- Severe COVID-19	Monocyte, classical	2637	1104
GACTCAACAATACCTG-1	nCoV1	CHIP- Severe COVID-19	Monocyte, classical	10807	2833
GACTCAAGTGCTCTCT-1	nCoV1	CHIP- Severe COVID-19	NK cell	2098	1004
GACTCAATCGCGTGAC-1	nCoV1	CHIP- Severe COVID-19	CD4 T cell, EM-like	7451	1867
GACTCTCGTACCGTCG-1	nCoV1	CHIP- Severe COVID-19	Monocyte, classical	3049	1273
GACTCTCGTGGCTTAT-1	nCoV1	CHIP- Severe COVID-19	Monocyte, classical	3527	1478
GACTGATCACTTCAAG-1	nCoV1	CHIP- Severe COVID-19	Bcell, IgG+	6584	1923
GACTTCCCAAAGGCAC-1	nCoV1	CHIP- Severe COVID-19	CD8 T cell, non-EM-like	6366	1750
GACTTCCCAGAGACTG-1	nCoV1	CHIP- Severe COVID-19	CD4 T cell, EM-like	6589	1918
GACTTCCCAGTTCCAA-1	nCoV1	CHIP- Severe COVID-19	CD8 T cell, non-EM-like	9252	2629
GACTTCCTCCTATTGT-1	nCoV1	CHIP- Severe COVID-19	CD8 T cell, non-EM-like	4733	1612
GACTTCCTCTATCGTT-1	nCoV1	CHIP- Severe COVID-19	Monocyte, classical	13425	3610
GAGAAATAGGGCCTCT-1	nCoV1	CHIP- Severe COVID-19	Monocyte, classical	9446	2724
GAGAAATCAAAGTATG-1	nCoV1	CHIP- Severe COVID-19	Monocyte, classical	7394	2396
GAGAAATCAGCACACC-1	nCoV1	CHIP- Severe COVID-19	Monocyte, classical	4489	1700
GAGAAATCAGCGTTGC-1	nCoV1	CHIP- Severe COVID-19	Monocyte, nonclassical	10877	2831
GAGAAATGTCCAGAAG-1	nCoV1	CHIP- Severe COVID-19	Platelet	1280	463
GAGAAATGTCGTACAT-1	nCoV1	CHIP- Severe COVID-19	Monocyte, classical	6373	2100
GAGACCCAGTTGCTGT-1	nCoV1	CHIP- Severe COVID-19	Monocyte, classical	4579	1612
GAGACCCCACAACGAG-1	nCoV1	CHIP- Severe COVID-19	CD4 T cell, non-EM-like	3291	1051
GAGACCCTCTCCTGAC-1	nCoV1	CHIP- Severe COVID-19	Bcell, IgG-	8117	2088
GAGACTTAGATAGTGT-1	nCoV1	CHIP- Severe COVID-19	Monocyte, classical	10950	2839
GAGACTTAGGGCAAGG-1	nCoV1	CHIP- Severe COVID-19	RBC	1559	225
GAGACTTAGTTCCGTA-1	nCoV1	CHIP- Severe COVID-19	Platelet	2942	868
GAGACTTCAATACAGA-1	nCoV1	CHIP- Severe COVID-19	CD4 T cell, EM-like	8771	2354
GAGACTTCAATTGCGT-1	nCoV1	CHIP- Severe COVID-19	Bcell, IgG+	7293	2000
GAGACTTCAGACAAAT-1	nCoV1	CHIP- Severe COVID-19	CD8 T cell, non-EM-like	1364	682
GAGACTTGTCCAGGTC-1	nCoV1	CHIP- Severe COVID-19	Bcell, IgG-	5365	1390
GAGACTTGTTCCAGGC-1	nCoV1	CHIP- Severe COVID-19	Monocyte, classical	7009	2348
GAGACTTTCTCTGAGA-1	nCoV1	CHIP- Severe COVID-19	NK cell	6877	2318
GAGACTTTCTTGAACG-1	nCoV1	CHIP- Severe COVID-19	CD4 T cell, non-EM-like	8585	1896
GAGAGGTAGAGTACCG-1	nCoV1	CHIP- Severe COVID-19	NK cell	7742	2270
GAGAGGTAGCCTATCA-1	nCoV1	CHIP- Severe COVID-19	Bcell, IgG+	8174	2011
GAGAGGTGTAGTCTGT-1	nCoV1	CHIP- Severe COVID-19	Monocyte, classical	8056	2290
GAGAGGTGTTACTCAG-1	nCoV1	CHIP- Severe COVID-19	NK cell	5747	1755
GAGAGGTGTTGGACTT-1	nCoV1	CHIP- Severe COVID-19	CD8 T cell, non-EM-like	8791	2471
GAGATGGGTATATGGA-1	nCoV1	CHIP- Severe COVID-19	Platelet	1014	408
GAGATGGTCAAAGAAC-1	nCoV1	CHIP- Severe COVID-19	RBC	1234	360
GAGATGGTCACAAGAA-1	nCoV1	CHIP- Severe COVID-19	Platelet	3932	792
GAGATGGTCATGCCAA-1	nCoV1	CHIP- Severe COVID-19	Uncategorized	4759	1792
GAGATGGTCCGAGCTG-1	nCoV1	CHIP- Severe COVID-19	CD4 T cell, EM-like	9898	2167
GAGATGGTCGCCGAAC-1	nCoV1	CHIP- Severe COVID-19	Bcell, IgG-	6199	1557
GAGCTGCAGGTTGAGC-1	nCoV1	CHIP- Severe COVID-19	RBC	7523	402
GAGCTGCCAGCCCACA-1	nCoV1	CHIP- Severe COVID-19	RBC	2594	296
GAGCTGCGTAAGCGGT-1	nCoV1	CHIP- Severe COVID-19	Monocyte, classical	13968	3486
GAGGCAAGTATCAGGG-1	nCoV1	CHIP- Severe COVID-19	NK cell	4856	1598
GAGGCAATCGGAATTC-1	nCoV1	CHIP- Severe COVID-19	CD4 T cell, non-EM-like	10753	2112
GAGGCCTAGACGCAGT-1	nCoV1	CHIP- Severe COVID-19	CD4 T cell, non-EM-like	7471	1728
GAGGCCTAGTAAGAGG-1	nCoV1	CHIP- Severe COVID-19	Platelet	2750	864
GAGGCCTCAACAGATA-1	nCoV1	CHIP- Severe COVID-19	Bcell, IgG-	2189	764
GAGGCCTCATACCGTA-1	nCoV1	CHIP- Severe COVID-19	Monocyte, classical	4760	1726
GAGGCCTGTTGTTGTG-1	nCoV1	CHIP- Severe COVID-19	RBC	5835	254
GAGGCCTTCAGGGATG-1	nCoV1	CHIP- Severe COVID-19	Bcell, IgG-	7617	1687
GAGGGATAGCGATGAC-1	nCoV1	CHIP- Severe COVID-19	Monocyte, nonclassical	8035	2316
GAGGGATGTCTTTCTA-1	nCoV1	CHIP- Severe COVID-19	CD4 T cell, EM-like	12101	2627
GAGGGATTCGAACGGA-1	nCoV1	CHIP- Severe COVID-19	CD8 T cell, non-EM-like	6615	2043
GAGGGATTCTAAGGAA-1	nCoV1	CHIP- Severe COVID-19	Bcell, IgG-	4124	1170
GAGGGTAAGACGTCGA-1	nCoV1	CHIP- Severe COVID-19	Monocyte, classical	1678	805
GAGGGTAGTTGCCGCA-1	nCoV1	CHIP- Severe COVID-19	Monocyte, classical	7675	2358
GAGGGTATCCGCGAGT-1	nCoV1	CHIP- Severe COVID-19	Bcell, IgG-	4660	1292
GAGGGTATCTTGAACG-1	nCoV1	CHIP- Severe COVID-19	NK cell	3635	1550
GAGTCATCACAGCATT-1	nCoV1	CHIP- Severe COVID-19	RBC	3221	236
GAGTCATTCCAACTAG-1	nCoV1	CHIP- Severe COVID-19	CD8 T cell, non-EM-like	10774	2915
GAGTCATTCTGTCTCG-1	nCoV1	CHIP- Severe COVID-19	NK cell	4329	1649
GAGTCTAGTCTTACTT-1	nCoV1	CHIP- Severe COVID-19	CD4 T cell, EM-like	9138	2057
GAGTCTAGTCTTGAGT-1	nCoV1	CHIP- Severe COVID-19	Bcell, IgG-	4333	1370
GAGTGAGCAAATGCGG-1	nCoV1	CHIP- Severe COVID-19	Bcell, IgG-	5620	1527
GAGTGAGCAGAGTGAC-1	nCoV1	CHIP- Severe COVID-19	Monocyte, classical	2136	939
GAGTGAGCATGACAGG-1	nCoV1	CHIP- Severe COVID-19	Bcell, IgG-	4442	1172
GAGTGTTAGACGGAAA-1	nCoV1	CHIP- Severe COVID-19	Bcell, IgG-	4970	1441
GAGTGTTGTAGTATAG-1	nCoV1	CHIP- Severe COVID-19	Monocyte, classical	11293	2909
GAGTTACGTCCGGATC-1	nCoV1	CHIP- Severe COVID-19	Bcell, IgG+	8416	2211
GAGTTGTAGGGACAGG-1	nCoV1	CHIP- Severe COVID-19	Monocyte, classical	4487	1633
GAGTTGTAGGTGCTAG-1	nCoV1	CHIP- Severe COVID-19	Bcell, IgG-	7393	1589
GAGTTGTGTGTCTAAC-1	nCoV1	CHIP- Severe COVID-19	Bcell, IgG-	7772	1868
GAGTTTGAGATGAATC-1	nCoV1	CHIP- Severe COVID-19	Bcell, IgG+	12098	2266
GAGTTTGCACCCAACG-1	nCoV1	CHIP- Severe COVID-19	Monocyte, classical	1935	852
GATAGAAAGAAACTAC-1	nCoV1	CHIP- Severe COVID-19	Monocyte, classical	6190	2081
GATAGAAAGAGTAACT-1	nCoV1	CHIP- Severe COVID-19	NK cell	3485	1493
GATAGAACAGGTTACT-1	nCoV1	CHIP- Severe COVID-19	Monocyte, classical	7739	2445
GATAGAATCATGCCAA-1	nCoV1	CHIP- Severe COVID-19	Bcell, IgG-	5733	1494
GATAGAATCGATGCAT-1	nCoV1	CHIP- Severe COVID-19	Monocyte, classical	4466	1647
GATAGCTAGACTCATC-1	nCoV1	CHIP- Severe COVID-19	RBC	5858	288
GATAGCTAGCACTGGA-1	nCoV1	CHIP- Severe COVID-19	Monocyte, classical	11292	3152
GATCACAAGACGAGCT-1	nCoV1	CHIP- Severe COVID-19	NK cell	10239	1738
GATCACAGTTCTCACC-1	nCoV1	CHIP- Severe COVID-19	Monocyte, classical	11265	3081
GATCAGTAGTGTACCT-1	nCoV1	CHIP- Severe COVID-19	CD4 T cell, EM-like	1443	685
GATCATGAGGTAAGGA-1	nCoV1	CHIP- Severe COVID-19	Monocyte, classical	4260	1615
GATCATGAGTTGGAAT-1	nCoV1	CHIP- Severe COVID-19	Monocyte, classical	7425	2304
GATCCCTAGAGTGTTA-1	nCoV1	CHIP- Severe COVID-19	Monocyte, classical	13425	3376
GATCCCTGTAACAGTA-1	nCoV1	CHIP- Severe COVID-19	Monocyte, classical	5386	1867
GATCCCTGTCCTACGG-1	nCoV1	CHIP- Severe COVID-19	Platelet	2554	826
GATCCCTGTCGCATGC-1	nCoV1	CHIP- Severe COVID-19	Bcell, IgG-	2345	811
GATCCCTGTGCATACT-1	nCoV1	CHIP- Severe COVID-19	NK cell	2136	1001
GATCCCTTCCGTGTCT-1	nCoV1	CHIP- Severe COVID-19	Monocyte, classical	4832	1678
GATGACTCATTACGGT-1	nCoV1	CHIP- Severe COVID-19	RBC	1032	387
GATGACTGTTAAGGGC-1	nCoV1	CHIP- Severe COVID-19	Bcell, IgG-	3947	1243
GATGACTTCTTCCGTG-1	nCoV1	CHIP- Severe COVID-19	CD8 T cell, non-EM-like	4749	1646
GATGAGGAGTAACCTC-1	nCoV1	CHIP- Severe COVID-19	Monocyte, classical	3984	1595
GATGAGGCAACCTATG-1	nCoV1	CHIP- Severe COVID-19	Bcell, IgG+	14205	3281
GATGAGGGTACGCGTC-1	nCoV1	CHIP- Severe COVID-19	Bcell, IgG-	3659	1111
GATGAGGGTTGATCGT-1	nCoV1	CHIP- Severe COVID-19	Bcell, IgG-	4302	1170
GATGATCGTTGGCCTG-1	nCoV1	CHIP- Severe COVID-19	NK cell	5597	1855
GATGCTAAGCCTATCA-1	nCoV1	CHIP- Severe COVID-19	CD8 T cell, EM-like	5057	1653
GATGCTAAGCGTGTCC-1	nCoV1	CHIP- Severe COVID-19	Uncategorized	13368	3463
GATGCTAAGGACTTCT-1	nCoV1	CHIP- Severe COVID-19	Monocyte, nonclassical	10545	2937
GATGCTACATCCTGTC-1	nCoV1	CHIP- Severe COVID-19	NK cell	3728	1452
GATGCTACATGACGTT-1	nCoV1	CHIP- Severe COVID-19	Bcell, IgG+	7798	2036
GATGCTAGTCTGCCTT-1	nCoV1	CHIP- Severe COVID-19	NK cell	6139	2118
GATGTTGAGCTGACAG-1	nCoV1	CHIP- Severe COVID-19	CD8 T cell, EM-like	5295	1976
GATGTTGTCGGTCAGC-1	nCoV1	CHIP- Severe COVID-19	Platelet	1154	535
GATGTTGTCTAGACCA-1	nCoV1	CHIP- Severe COVID-19	RBC	2706	320
GATTCGACATATACCG-1	nCoV1	CHIP- Severe COVID-19	CD4 T cell, EM-like	7048	1880
GATTCGACATCGTCCT-1	nCoV1	CHIP- Severe COVID-19	Platelet	1033	488
GATTCGAGTTCATCTT-1	nCoV1	CHIP- Severe COVID-19	CD8 T cell, EM-like	7000	2213
GATTCTTCAGCCATTA-1	nCoV1	CHIP- Severe COVID-19	Monocyte, classical	7727	2243
GATTCTTGTCGAGCTC-1	nCoV1	CHIP- Severe COVID-19	Monocyte, classical	6222	2168
GATTCTTTCGGTGTTA-1	nCoV1	CHIP- Severe COVID-19	Monocyte, classical	4890	1621
GATTGGTAGTGATAAC-1	nCoV1	CHIP- Severe COVID-19	RBC	3584	216
GATTGGTGTCGCATCG-1	nCoV1	CHIP- Severe COVID-19	NK cell	5240	1756
GATTGGTTCTCCAATT-1	nCoV1	CHIP- Severe COVID-19	Monocyte, classical	5461	1805
GATTTCTCACCACTGG-1	nCoV1	CHIP- Severe COVID-19	NK cell	5246	1615
GATTTCTTCGGCTTCT-1	nCoV1	CHIP- Severe COVID-19	Monocyte, classical	14680	3517
GCAACATAGATTCGAA-1	nCoV1	CHIP- Severe COVID-19	Monocyte, nonclassical	11157	3004
GCAACATGTCAAGTTC-1	nCoV1	CHIP- Severe COVID-19	NK cell	4470	1629
GCAACCGTCGCTGACG-1	nCoV1	CHIP- Severe COVID-19	CD4 T cell, non-EM-like	7266	1642
GCACGGTAGATCGGTG-1	nCoV1	CHIP- Severe COVID-19	Monocyte, classical	2896	1207
GCACGTGAGGGCAAGG-1	nCoV1	CHIP- Severe COVID-19	CD8 T cell, non-EM-like	6884	1895
GCACGTGAGTTGGCTT-1	nCoV1	CHIP- Severe COVID-19	CD8 T cell, EM-like	4941	1535
GCACGTGCAGCTCATA-1	nCoV1	CHIP- Severe COVID-19	Monocyte, classical	5522	1791
GCACGTGGTACTGCCG-1	nCoV1	CHIP- Severe COVID-19	Monocyte, nonclassical	12302	3152
GCACGTGGTGGTCTCG-1	nCoV1	CHIP- Severe COVID-19	NK cell	4670	1797
GCACTAAAGTATGACA-1	nCoV1	CHIP- Severe COVID-19	Monocyte, classical	12760	3206
GCACTAACAGATCCAT-1	nCoV1	CHIP- Severe COVID-19	Monocyte, classical	10226	2827
GCACTAATCCATTGGA-1	nCoV1	CHIP- Severe COVID-19	Bcell, IgG-	5887	1606
GCAGCCACACCCTTGT-1	nCoV1	CHIP- Severe COVID-19	Bcell, IgG+	5287	1487
GCAGCCAGTCAAATCC-1	nCoV1	CHIP- Severe COVID-19	Monocyte, classical	4056	1382
GCAGCCAGTGAGGCAT-1	nCoV1	CHIP- Severe COVID-19	Monocyte, classical	12319	3040
GCAGCCATCACTTGTT-1	nCoV1	CHIP- Severe COVID-19	CD8 T cell, EM-like	5973	1991
GCAGCCATCCATTTCA-1	nCoV1	CHIP- Severe COVID-19	Platelet	4369	1323
GCAGCCATCTGTAAGC-1	nCoV1	CHIP- Severe COVID-19	Bcell, IgG-	6495	1591
GCAGCTGCAGTTCCAA-1	nCoV1	CHIP- Severe COVID-19	Monocyte, classical	6189	1826
GCAGCTGGTAACCCGC-1	nCoV1	CHIP- Severe COVID-19	Platelet	2534	802
GCAGCTGTCGCCTCTA-1	nCoV1	CHIP- Severe COVID-19	CD8 T cell, non-EM-like	6084	1842
GCAGCTGTCTCATTTG-1	nCoV1	CHIP- Severe COVID-19	CD8 T cell, EM-like	5512	1802
GCAGGCTAGTCGAGGT-1	nCoV1	CHIP- Severe COVID-19	Monocyte, classical	2482	1124
GCAGGCTGTGATTAGA-1	nCoV1	CHIP- Severe COVID-19	Platelet	2033	554
GCAGGCTGTTTCCATT-1	nCoV1	CHIP- Severe COVID-19	NK cell	5318	1892
GCAGTTACAAATGCGG-1	nCoV1	CHIP- Severe COVID-19	CD8 T cell, non-EM-like	5496	1803
GCAGTTAGTAATACCC-1	nCoV1	CHIP- Severe COVID-19	CD8 T cell, non-EM-like	7767	2280
GCAGTTATCATATGGC-1	nCoV1	CHIP- Severe COVID-19	Platelet	4808	1176
GCATCGGGTCCACACG-1	nCoV1	CHIP- Severe COVID-19	CD8 T cell, EM-like	7618	1912
GCATCGGGTGATTCAC-1	nCoV1	CHIP- Severe COVID-19	RBC	9334	1732
GCATCTCAGTTCCGGC-1	nCoV1	CHIP- Severe COVID-19	NK cell	6153	1713
GCATCTCCACAATGCT-1	nCoV1	CHIP- Severe COVID-19	Monocyte, classical	11863	2987
GCATCTCCATTCACCC-1	nCoV1	CHIP- Severe COVID-19	Monocyte, classical	14003	3381
GCATCTCGTATCGAGG-1	nCoV1	CHIP- Severe COVID-19	NK cell	5490	2072
GCATCTCTCCCGAAAT-1	nCoV1	CHIP- Severe COVID-19	Bcell, IgG-	4763	1540
GCATCTCTCCTCTCTT-1	nCoV1	CHIP- Severe COVID-19	Monocyte, classical	10321	2895
GCATCTCTCTTGCAGA-1	nCoV1	CHIP- Severe COVID-19	RBC	3580	207
GCATGATAGTTTGGCT-1	nCoV1	CHIP- Severe COVID-19	Monocyte, nonclassical	7039	2377
GCATGATCATAGACTC-1	nCoV1	CHIP- Severe COVID-19	Monocyte, classical	1800	863
GCATGATGTGCAATAA-1	nCoV1	CHIP- Severe COVID-19	Monocyte, classical	10230	2815
GCATGATGTGGCAGAT-1	nCoV1	CHIP- Severe COVID-19	Bcell, IgG-	5632	1460
GCATTAGAGACGCCAA-1	nCoV1	CHIP- Severe COVID-19	Bcell, IgG+	9158	2165
GCATTAGTCGAGCCTG-1	nCoV1	CHIP- Severe COVID-19	Monocyte, classical	9970	2766
GCCAACGAGGCATCGA-1	nCoV1	CHIP- Severe COVID-19	CD4 T cell, EM-like	12234	2215
GCCAACGCAACGATTC-1	nCoV1	CHIP- Severe COVID-19	Monocyte, classical	9854	2715
GCCAACGCAGGAGACT-1	nCoV1	CHIP- Severe COVID-19	Monocyte, classical	7952	2317
GCCAACGCATAGTCAC-1	nCoV1	CHIP- Severe COVID-19	Bcell, IgG+	11308	2367
GCCAACGGTCCGGTCA-1	nCoV1	CHIP- Severe COVID-19	Bcell, IgG+	8517	2145
GCCAACGGTGCCTACG-1	nCoV1	CHIP- Severe COVID-19	Monocyte, classical	12025	2953
GCCAACGTCGCCTCTA-1	nCoV1	CHIP- Severe COVID-19	CD8 T cell, EM-like	12021	2890
GCCAACGTCTTCGCTG-1	nCoV1	CHIP- Severe COVID-19	CD8 T cell, non-EM-like	12554	2994
GCCAGCAAGGTACATA-1	nCoV1	CHIP- Severe COVID-19	Monocyte, classical	8119	2387
GCCAGCACAAGAATGT-1	nCoV1	CHIP- Severe COVID-19	NK cell	4328	1518
GCCAGCATCGATCCCT-1	nCoV1	CHIP- Severe COVID-19	Monocyte, classical	9216	2672
GCCAGGTAGAGCCGAT-1	nCoV1	CHIP- Severe COVID-19	NK cell	5670	1782
GCCAGGTAGTTGCCCG-1	nCoV1	CHIP- Severe COVID-19	RBC	2657	216
GCCAGGTCACAGCATT-1	nCoV1	CHIP- Severe COVID-19	CD8 T cell, non-EM-like	9976	2855
GCCAGGTCACGACCTG-1	nCoV1	CHIP- Severe COVID-19	Bcell, IgG-	2659	1050
GCCAGGTCAGAGGGTT-1	nCoV1	CHIP- Severe COVID-19	Bcell, IgG-	6410	1729
GCCAGGTGTATCCCTC-1	nCoV1	CHIP- Severe COVID-19	Monocyte, classical	8162	2373
GCCAGGTTCCTCTAAT-1	nCoV1	CHIP- Severe COVID-19	RBC	3487	447
GCCAGGTTCGCTAATG-1	nCoV1	CHIP- Severe COVID-19	RBC	3082	401
GCCAGTGAGCCTCAGC-1	nCoV1	CHIP- Severe COVID-19	CD4 T cell, EM-like	9187	1859
GCCAGTGCAGAGGTAC-1	nCoV1	CHIP- Severe COVID-19	Bcell, IgG-	7287	1603
GCCAGTGCATACCGTA-1	nCoV1	CHIP- Severe COVID-19	Bcell, IgG-	8977	2094
GCCAGTGGTACAATAG-1	nCoV1	CHIP- Severe COVID-19	CD4 T cell, EM-like	5601	1814
GCCATGGAGGGTCACA-1	nCoV1	CHIP- Severe COVID-19	Monocyte, classical	10956	2868
GCCATGGCAGAGAATT-1	nCoV1	CHIP- Severe COVID-19	Platelet	1657	483
GCCATGGGTAGGAGGG-1	nCoV1	CHIP- Severe COVID-19	CD4 T cell, EM-like	3288	1106
GCCATGGGTGAGATTA-1	nCoV1	CHIP- Severe COVID-19	CD8 T cell, non-EM-like	5548	1738
GCCATGGTCAGAGCAG-1	nCoV1	CHIP- Severe COVID-19	Monocyte, classical	1856	881
GCCATGGTCTGCGGAC-1	nCoV1	CHIP- Severe COVID-19	Monocyte, classical	4186	1522
GCCATTCAGCTGAGTG-1	nCoV1	CHIP- Severe COVID-19	CD4 T cell, EM-like	8258	1990
GCCATTCCAATAACGA-1	nCoV1	CHIP- Severe COVID-19	CD4 T cell, EM-like	8299	2076
GCCATTCTCAAGTTGC-1	nCoV1	CHIP- Severe COVID-19	CD4 T cell, EM-like	8250	2144
GCCCAGACATATCTGG-1	nCoV1	CHIP- Severe COVID-19	Bcell, IgG-	7836	1912
GCCCAGATCAGTGTGT-1	nCoV1	CHIP- Severe COVID-19	Monocyte, classical	1572	810
GCCCGAACAAAGCAAT-1	nCoV1	CHIP- Severe COVID-19	Monocyte, classical	1729	831
GCCCGAAGTGTCGATT-1	nCoV1	CHIP- Severe COVID-19	Monocyte, classical	5540	1937
GCCCGAATCAAGTGTC-1	nCoV1	CHIP- Severe COVID-19	CD4 T cell, EM-like	2581	984
GCCGATGGTTTCGACA-1	nCoV1	CHIP- Severe COVID-19	Monocyte, classical	5200	1756
GCCGATGTCCGCACTT-1	nCoV1	CHIP- Severe COVID-19	NK cell	1889	959
GCCGATGTCCTAAACG-1	nCoV1	CHIP- Severe COVID-19	Monocyte, classical	14421	3609
GCCGATGTCTTCCACG-1	nCoV1	CHIP- Severe COVID-19	Uncategorized	10332	3011
GCCTGTTAGTCATAGA-1	nCoV1	CHIP- Severe COVID-19	Monocyte, classical	4695	1875
GCCTGTTAGTTACGGG-1	nCoV1	CHIP- Severe COVID-19	Bcell, IgG-	5082	1534
[truncated: 40,080 more rows]

## Sheet: Supplementary Table 4. (cont'd)
Supplementary Table 4. Information of individual cell in scRNA seq
BarcodeID	Sample	Disease	Celltype	UMI_counts	Number_of_gene
AAACCCAAGCATTGTC-19	Normal4	Healthy donor	CD4 T cell, EM-like	7646	2294
AAACCCACACCTGCTT-19	Normal4	Healthy donor	CD8 T cell, EM-like	1764	952
AAACCCACATGTAACC-19	Normal4	Healthy donor	NK cell	4929	1730
AAACCCAGTCTCAGGC-19	Normal4	Healthy donor	Monocyte, classical	13148	3399
AAACGAAAGCGACTTT-19	Normal4	Healthy donor	Monocyte, nonclassical	7946	2510
AAACGAAAGGATCACG-19	Normal4	Healthy donor	NK cell	3681	1389
AAACGAAGTAAGGTCG-19	Normal4	Healthy donor	Monocyte, classical	8539	2848
AAACGAAGTCCAAATC-19	Normal4	Healthy donor	NK cell	5620	1820
AAACGAAGTGAAGCTG-19	Normal4	Healthy donor	CD8 T cell, non-EM-like	4376	1741
AAACGAAGTTTGAACC-19	Normal4	Healthy donor	CD4 T cell, EM-like	9568	2080
AAACGAATCTGTTGGA-19	Normal4	Healthy donor	CD4 T cell, EM-like	5374	1724
AAACGCTCATACGCAT-19	Normal4	Healthy donor	Monocyte, classical	8188	2435
AAACGCTGTCCAGGTC-19	Normal4	Healthy donor	NK cell	4784	1973
AAACGCTTCAAGCCAT-19	Normal4	Healthy donor	Monocyte, classical	4267	1825
AAAGAACCAAATGCTC-19	Normal4	Healthy donor	Monocyte, classical	3207	1284
AAAGAACCAACGATTC-19	Normal4	Healthy donor	CD8 T cell, non-EM-like	9362	2825
AAAGAACCAGATCATC-19	Normal4	Healthy donor	CD8 T cell, non-EM-like	4256	1480
AAAGAACGTCGTTTCC-19	Normal4	Healthy donor	NK cell	4812	1793
AAAGGATAGAAACACT-19	Normal4	Healthy donor	Monocyte, classical	4843	1832
AAAGGATAGAGGCTGT-19	Normal4	Healthy donor	CD4 T cell, non-EM-like	5827	1702
AAAGGATAGGCATTTC-19	Normal4	Healthy donor	NK cell	4436	1645
AAAGGATCATCGCTAA-19	Normal4	Healthy donor	NK cell	4476	1860
AAAGGATGTTGTCAGT-19	Normal4	Healthy donor	Monocyte, classical	9111	2714
AAAGGATTCCTATTGT-19	Normal4	Healthy donor	CD8 T cell, non-EM-like	4894	1845
AAAGGGCAGCACTTTG-19	Normal4	Healthy donor	NK cell	4464	1631
AAAGGGCAGGAAGTGA-19	Normal4	Healthy donor	Monocyte, classical	9951	3115
AAAGGGCCACCATATG-19	Normal4	Healthy donor	Bcell, IgG+	6086	1535
AAAGGTAAGAAACTCA-19	Normal4	Healthy donor	NK cell	9566	2978
AAAGGTAAGGTTGGTG-19	Normal4	Healthy donor	Uncategorized	4392	1551
AAAGGTACACTTACAG-19	Normal4	Healthy donor	Uncategorized	8576	2823
AAAGGTAGTCGTGCCA-19	Normal4	Healthy donor	Monocyte, classical	6358	2332
AAAGGTAGTGAGCTCC-19	Normal4	Healthy donor	CD4 T cell, EM-like	8596	1961
AAAGGTATCATTTGGG-19	Normal4	Healthy donor	NK cell	4339	1805
AAAGGTATCCACCTGT-19	Normal4	Healthy donor	CD4 T cell, EM-like	7357	2110
AAAGGTATCCATCGTC-19	Normal4	Healthy donor	Monocyte, classical	11244	3167
AAAGTCCAGCTGAAGC-19	Normal4	Healthy donor	Monocyte, classical	14635	3732
AAAGTCCAGGAGGCAG-19	Normal4	Healthy donor	NK cell	5237	1877
AAAGTCCGTGTTCGAT-19	Normal4	Healthy donor	CD4 T cell, non-EM-like	6172	1570
AAAGTGAAGCGTCAAG-19	Normal4	Healthy donor	NK cell	3673	1497
AAAGTGAGTGGTATGG-19	Normal4	Healthy donor	Monocyte, classical	5945	2168
AAATGGACAGTACTAC-19	Normal4	Healthy donor	Monocyte, classical	8157	2882
AAATGGATCATGAAAG-19	Normal4	Healthy donor	Bcell, IgG+	4344	1397
AACAAAGCACTGTCCT-19	Normal4	Healthy donor	CD4 T cell, non-EM-like	9656	2102
AACAAAGGTGCATACT-19	Normal4	Healthy donor	CD4 T cell, EM-like	5967	1702
AACAAAGGTGTCGATT-19	Normal4	Healthy donor	CD4 T cell, EM-like	8660	2004
AACAACCCACAGTACT-19	Normal4	Healthy donor	CD4 T cell, EM-like	6756	1977
AACAACCCACATATGC-19	Normal4	Healthy donor	CD4 T cell, non-EM-like	7029	1778
AACAACCTCGCAATGT-19	Normal4	Healthy donor	CD8 T cell, EM-like	5562	1936
AACAACCTCTGACAGT-19	Normal4	Healthy donor	Uncategorized	5653	2295
AACAAGAAGTATTAGG-19	Normal4	Healthy donor	Monocyte, nonclassical	4276	1729
AACAAGAGTGTACATC-19	Normal4	Healthy donor	NK cell	3995	1527
AACACACAGAGCAGCT-19	Normal4	Healthy donor	Monocyte, classical	5693	2193
AACACACCAGCGACAA-19	Normal4	Healthy donor	Bcell, IgG+	5709	1673
AACACACCATAGATCC-19	Normal4	Healthy donor	CD8 T cell, non-EM-like	4766	1734
AACACACTCTGAGGCC-19	Normal4	Healthy donor	NK cell	1291	641
AACAGGGAGATTGAGT-19	Normal4	Healthy donor	NK cell	6696	2240
AACAGGGAGCTCTATG-19	Normal4	Healthy donor	NK cell	4206	1585
AACAGGGAGTAATACG-19	Normal4	Healthy donor	Monocyte, classical	12478	3547
AACAGGGGTTTGGGAG-19	Normal4	Healthy donor	NK cell	4994	1696
AACCAACGTGACAGCA-19	Normal4	Healthy donor	Bcell, IgG+	5962	1541
AACCAACTCGCACTCT-19	Normal4	Healthy donor	Bcell, IgG+	7985	2169
AACCACAAGTCGTCTA-19	Normal4	Healthy donor	CD8 T cell, non-EM-like	5239	1593
AACCACAGTGGATACG-19	Normal4	Healthy donor	NK cell	4559	1635
AACCATGAGCCGGAAT-19	Normal4	Healthy donor	Monocyte, nonclassical	12001	3069
AACCATGCACTGCATA-19	Normal4	Healthy donor	CD4 T cell, EM-like	7782	2398
AACCATGTCAGCGCGT-19	Normal4	Healthy donor	Monocyte, classical	3231	1432
AACCATGTCGCATTGA-19	Normal4	Healthy donor	CD8 T cell, non-EM-like	5050	1836
AACCCAAAGCACTCCG-19	Normal4	Healthy donor	CD4 T cell, EM-like	4710	1679
AACCCAAGTAGTCTGT-19	Normal4	Healthy donor	Monocyte, classical	9868	2921
AACCTGAAGTCAGCGA-19	Normal4	Healthy donor	NK cell	4614	1638
AACCTGACATATGGCT-19	Normal4	Healthy donor	NK cell	5889	2057
AACCTTTAGACTCTTG-19	Normal4	Healthy donor	Monocyte, classical	14905	3738
AACCTTTAGCCTCATA-19	Normal4	Healthy donor	Bcell, IgG+	10669	2502
AACCTTTCAGAGACTG-19	Normal4	Healthy donor	CD4 T cell, EM-like	5327	1605
AACCTTTCAGCGAACA-19	Normal4	Healthy donor	NK cell	4155	1528
AACCTTTGTGTAGGAC-19	Normal4	Healthy donor	Bcell, IgG-	4082	1445
AACCTTTTCCTGTAAG-19	Normal4	Healthy donor	NK cell	5661	2125
AACGAAAAGGACGCAT-19	Normal4	Healthy donor	Bcell, IgG-	6149	1568
AACGAAAAGTGGTCAG-19	Normal4	Healthy donor	Bcell, IgG-	4090	1208
AACGAAACAGAGAATT-19	Normal4	Healthy donor	Monocyte, classical	14539	3327
AACGAAATCGTTCTGC-19	Normal4	Healthy donor	NK cell	3880	1526
AACGGGAAGAGTGAAG-19	Normal4	Healthy donor	CD8 T cell, EM-like	5588	1580
AACGGGACAAGCGCTC-19	Normal4	Healthy donor	Monocyte, nonclassical	12327	3176
AACGGGAGTGTGTGTT-19	Normal4	Healthy donor	NK cell	3854	1559
AACGGGATCATCGCAA-19	Normal4	Healthy donor	Bcell, IgG+	3240	1106
AACGGGATCTCATTTG-19	Normal4	Healthy donor	NK cell	6331	2446
AACGGGATCTGCTCTG-19	Normal4	Healthy donor	CD8 T cell, EM-like	4676	1589
AACGTCAAGGAATTAC-19	Normal4	Healthy donor	NK cell	4508	1652
AACGTCACAAGCGAGT-19	Normal4	Healthy donor	Bcell, IgG+	8155	1953
AACGTCACAGCGATTT-19	Normal4	Healthy donor	CD4 T cell, non-EM-like	6167	1471
AACGTCATCCCTCGTA-19	Normal4	Healthy donor	NK cell	5987	2145
AACGTCATCTTCGATT-19	Normal4	Healthy donor	NK cell	5406	2046
AACTTCTAGATTCGCT-19	Normal4	Healthy donor	Uncategorized	12546	3403
AACTTCTGTAACCCGC-19	Normal4	Healthy donor	NK cell	4625	1760
AAGAACAAGAAGGCTC-19	Normal4	Healthy donor	NK cell	4560	1619
AAGAACAGTTGGATCT-19	Normal4	Healthy donor	Bcell, IgG-	4623	1438
AAGAACATCACTGATG-19	Normal4	Healthy donor	Monocyte, classical	12687	3342
AAGACAAAGTCTAACC-19	Normal4	Healthy donor	Monocyte, classical	11073	2950
AAGACAACAATGCAGG-19	Normal4	Healthy donor	CD8 T cell, EM-like	6048	1731
AAGACTCAGATGGTAT-19	Normal4	Healthy donor	CD8 T cell, EM-like	6077	1851
AAGACTCCAAGGCAAC-19	Normal4	Healthy donor	Bcell, IgG+	9452	2226
AAGACTCCACATTCGA-19	Normal4	Healthy donor	CD4 T cell, EM-like	8881	2227
AAGACTCTCTGTCCGT-19	Normal4	Healthy donor	NK cell	5266	1980
AAGATAGAGCGCGTTC-19	Normal4	Healthy donor	Monocyte, classical	12055	3395
AAGATAGCAAATGGTA-19	Normal4	Healthy donor	CD4 T cell, EM-like	9769	2485
AAGATAGCAGCGACAA-19	Normal4	Healthy donor	NK cell	4546	1662
AAGATAGCATAGCTGT-19	Normal4	Healthy donor	NK cell	4018	1463
AAGATAGCATGGAATA-19	Normal4	Healthy donor	Monocyte, classical	5181	1778
AAGATAGGTAGACAAT-19	Normal4	Healthy donor	Monocyte, classical	11079	3029
AAGATAGGTCTATGAC-19	Normal4	Healthy donor	Monocyte, classical	10226	2952
AAGATAGGTGCCCACA-19	Normal4	Healthy donor	Monocyte, classical	6699	2349
AAGATAGTCCGTAGTA-19	Normal4	Healthy donor	Uncategorized	11989	3103
AAGCATCAGCAGTACG-19	Normal4	Healthy donor	NK cell	4430	1676
AAGCATCAGTCGCTAT-19	Normal4	Healthy donor	Monocyte, classical	8126	2599
AAGCATCCATGATGCT-19	Normal4	Healthy donor	NK cell	4881	1860
AAGCATCTCAACACCA-19	Normal4	Healthy donor	Bcell, IgG-	7438	2060
AAGCATCTCGGTATGT-19	Normal4	Healthy donor	NK cell	4626	1811
AAGCATCTCGTGGAAG-19	Normal4	Healthy donor	Bcell, IgG+	11850	2837
AAGCCATAGCGCTTCG-19	Normal4	Healthy donor	CD4 T cell, non-EM-like	7003	1618
AAGCCATAGTCAACAA-19	Normal4	Healthy donor	NK cell	4870	1786
AAGCCATCATCGGAAG-19	Normal4	Healthy donor	Monocyte, classical	14525	3688
AAGCCATGTGGCCACT-19	Normal4	Healthy donor	NK cell	5244	1872
AAGCCATTCTAGGAAA-19	Normal4	Healthy donor	NK cell	4880	1611
AAGCGAGAGTCGTTAC-19	Normal4	Healthy donor	Monocyte, classical	8233	2661
AAGCGAGCACACACGC-19	Normal4	Healthy donor	Monocyte, classical	12859	3348
AAGCGTTAGTTATGGA-19	Normal4	Healthy donor	CD4 T cell, EM-like	5013	1480
AAGCGTTCAAGAAACT-19	Normal4	Healthy donor	NK cell	4171	1653
AAGCGTTCAGTCAGCC-19	Normal4	Healthy donor	NK cell	4723	1713
AAGCGTTGTTAATGAG-19	Normal4	Healthy donor	NK cell	3842	1480
AAGCGTTTCTAAGCCA-19	Normal4	Healthy donor	NK cell	4294	1584
AAGGAATAGGTCGTAG-19	Normal4	Healthy donor	NK cell	3969	1456
AAGGAATAGTCCCTAA-19	Normal4	Healthy donor	NK cell	3829	1523
AAGGAATCACACGGAA-19	Normal4	Healthy donor	Monocyte, classical	11381	3158
AAGGAATCACGCTGCA-19	Normal4	Healthy donor	Monocyte, classical	7996	2606
AAGGAATGTCCATACA-19	Normal4	Healthy donor	Bcell, IgG+	4396	1573
AAGGAATGTTCCACGG-19	Normal4	Healthy donor	NK cell	4671	1758
AAGGAATTCCGCTGTT-19	Normal4	Healthy donor	Uncategorized	5230	2190
AAGGAATTCTCGCAGG-19	Normal4	Healthy donor	Platelet	2011	652
AAGGTAACAACCCTAA-19	Normal4	Healthy donor	NK cell	3662	1707
AAGGTAACACATGGTT-19	Normal4	Healthy donor	Monocyte, classical	9991	2966
AAGGTAATCTCCTGTG-19	Normal4	Healthy donor	Monocyte, classical	9907	3010
AAGTACCCATGGATCT-19	Normal4	Healthy donor	Monocyte, classical	12250	3373
AAGTACCGTCGATTAC-19	Normal4	Healthy donor	Monocyte, nonclassical	11473	3117
AAGTCGTAGTGAGTTA-19	Normal4	Healthy donor	Monocyte, classical	4274	1606
AAGTCGTCACAAGTTC-19	Normal4	Healthy donor	Bcell, IgG+	12775	3268
AAGTCGTGTGAGATTA-19	Normal4	Healthy donor	Monocyte, classical	14179	3657
AAGTCGTGTTGCGGCT-19	Normal4	Healthy donor	Bcell, IgG-	2644	1005
AAGTGAAGTTCCATTT-19	Normal4	Healthy donor	NK cell	3599	1390
AAGTGAATCCACGGAC-19	Normal4	Healthy donor	CD4 T cell, EM-like	8538	1979
AAGTGAATCTTAGGAC-19	Normal4	Healthy donor	NK cell	4255	1578
AAGTTCGAGTGTACAA-19	Normal4	Healthy donor	NK cell	4581	1770
AAGTTCGCACTATCGA-19	Normal4	Healthy donor	NK cell	4298	1616
AAGTTCGGTGCGCTCA-19	Normal4	Healthy donor	RBC	4892	592
AAGTTCGTCCGTGCGA-19	Normal4	Healthy donor	NK cell	4339	1539
AATAGAGCAAATGGTA-19	Normal4	Healthy donor	Bcell, IgG+	6227	1620
AATAGAGGTCCAAAGG-19	Normal4	Healthy donor	Bcell, IgG+	7013	2145
AATCACGCAACCGTGC-19	Normal4	Healthy donor	Bcell, IgG+	8957	2141
AATCACGCACTTTAGG-19	Normal4	Healthy donor	Monocyte, classical	12348	3287
AATCGACAGACATAGT-19	Normal4	Healthy donor	NK cell	4920	1692
AATCGACGTAGACGTG-19	Normal4	Healthy donor	NK cell	4862	1854
AATCGACTCATGCAGT-19	Normal4	Healthy donor	CD8 T cell, non-EM-like	4191	1679
AATCGACTCGTGGCGT-19	Normal4	Healthy donor	Monocyte, classical	9085	2648
AATCGTGAGCCGGAAT-19	Normal4	Healthy donor	NK cell	4492	1675
AATCGTGAGGGTCAAC-19	Normal4	Healthy donor	Uncategorized	11533	3068
AATCGTGCACTAGGCC-19	Normal4	Healthy donor	NK cell	5760	1906
AATCGTGCATGACGAG-19	Normal4	Healthy donor	Monocyte, classical	6504	2210
AATCGTGGTGCTATTG-19	Normal4	Healthy donor	Monocyte, classical	9123	2653
AATCGTGGTTTACGTG-19	Normal4	Healthy donor	Bcell, IgG-	6527	1827
AATCGTGTCCATTTGT-19	Normal4	Healthy donor	Bcell, IgG-	3204	1198
AATCGTGTCGAGCACC-19	Normal4	Healthy donor	NK cell	4165	1588
AATGAAGGTGGATTTC-19	Normal4	Healthy donor	Monocyte, classical	6914	2349
AATGACCAGCAGCCCT-19	Normal4	Healthy donor	Monocyte, classical	12708	3353
AATGACCTCCCGTGAG-19	Normal4	Healthy donor	Monocyte, classical	5289	1879
AATGACCTCCTATTGT-19	Normal4	Healthy donor	NK cell	4783	1970
AATGACCTCCTCTCTT-19	Normal4	Healthy donor	NK cell	5195	1921
AATGCCAAGCAAATGT-19	Normal4	Healthy donor	Monocyte, classical	3515	1523
AATGCCAAGCCTCACG-19	Normal4	Healthy donor	NK cell	5911	2061
AATGCCAAGTTGTAGA-19	Normal4	Healthy donor	NK cell	4439	1716
AATGCCACACTGGATT-19	Normal4	Healthy donor	Monocyte, classical	14394	3722
AATGCCAGTATCGAGG-19	Normal4	Healthy donor	CD4 T cell, EM-like	8412	2065
AATGCCATCCCTCTAG-19	Normal4	Healthy donor	NK cell	6716	2491
AATGCCATCCGCACGA-19	Normal4	Healthy donor	Monocyte, classical	11529	3238
AATGGAAAGCAGCAGT-19	Normal4	Healthy donor	Bcell, IgG-	6297	1827
AATGGAAAGTATTGCC-19	Normal4	Healthy donor	Monocyte, classical	13876	3431
AATGGAATCGTCCATC-19	Normal4	Healthy donor	Monocyte, classical	6003	1990
AATGGCTAGCCAGAGT-19	Normal4	Healthy donor	CD4 T cell, EM-like	3001	1276
AATGGCTAGGCGTTAG-19	Normal4	Healthy donor	Monocyte, classical	12812	3218
AATGGCTCAGTTGGTT-19	Normal4	Healthy donor	Monocyte, classical	4522	1546
AATGGCTGTAATGCTC-19	Normal4	Healthy donor	Uncategorized	1409	706
AATGGCTGTGCAACAG-19	Normal4	Healthy donor	NK cell	4720	1652
AATGGCTTCATTGCCC-19	Normal4	Healthy donor	NK cell	5844	2114
AATGGCTTCCGTTGGG-19	Normal4	Healthy donor	NK cell	10856	2917
AATTCCTGTGGGATTG-19	Normal4	Healthy donor	Monocyte, classical	10749	3129
AATTTCCGTCTTACTT-19	Normal4	Healthy donor	CD4 T cell, non-EM-like	6353	1555
AATTTCCGTGACACGA-19	Normal4	Healthy donor	NK cell	5331	1999
AATTTCCGTGTAGCAG-19	Normal4	Healthy donor	NK cell	3501	1247
ACAAAGAAGGGCAACT-19	Normal4	Healthy donor	Monocyte, classical	5610	1997
ACAAAGACACAGTACT-19	Normal4	Healthy donor	Monocyte, classical	14647	3542
ACAAAGACATAGCACT-19	Normal4	Healthy donor	Bcell, IgG-	9113	2165
ACAAAGACATAGGCGA-19	Normal4	Healthy donor	Uncategorized	11209	3260
ACAAAGAGTAGCGTAG-19	Normal4	Healthy donor	CD4 T cell, EM-like	5561	1736
ACAAAGAGTTGCGGAA-19	Normal4	Healthy donor	NK cell	4142	1686
ACAACCAAGAGTAACT-19	Normal4	Healthy donor	Monocyte, classical	12935	3223
ACAACCACAGCGATTT-19	Normal4	Healthy donor	NK cell	4689	1642
ACAACCACAGTTACCA-19	Normal4	Healthy donor	NK cell	4732	1756
ACAACCAGTAGTTACC-19	Normal4	Healthy donor	Bcell, IgG-	7089	2058
ACAAGCTCACACGGAA-19	Normal4	Healthy donor	Monocyte, classical	3082	1316
ACAAGCTCACGCGCTA-19	Normal4	Healthy donor	Bcell, IgG-	7723	2036
ACAAGCTGTTCTCGTC-19	Normal4	Healthy donor	NK cell	8299	2486
ACACAGTTCAGAACCT-19	Normal4	Healthy donor	Monocyte, classical	11075	3179
ACACAGTTCATGGATC-19	Normal4	Healthy donor	NK cell	4154	1535
ACACAGTTCCGAAATC-19	Normal4	Healthy donor	NK cell	4557	1798
ACACCAAAGTAGTGCG-19	Normal4	Healthy donor	CD8 T cell, EM-like	4844	1679
ACACCAAAGTATTAGG-19	Normal4	Healthy donor	NK cell	4393	1388
ACACCAACAAGTGTCT-19	Normal4	Healthy donor	RBC	3941	277
ACACCAACATATCTGG-19	Normal4	Healthy donor	Monocyte, classical	5814	2291
ACACCAACATCTGGGC-19	Normal4	Healthy donor	Bcell, IgG+	12896	2712
ACACCAATCTTAGCCC-19	Normal4	Healthy donor	Monocyte, classical	14320	3582
ACACGCGCATACTGTG-19	Normal4	Healthy donor	NK cell	4527	1798
ACACGCGGTGGCGCTT-19	Normal4	Healthy donor	NK cell	4213	1522
ACACGCGTCGTCAACA-19	Normal4	Healthy donor	Monocyte, nonclassical	7755	2204
ACACGCGTCTCATTTG-19	Normal4	Healthy donor	CD4 T cell, EM-like	6277	1780
ACACGCGTCTGGTGCG-19	Normal4	Healthy donor	Monocyte, classical	12172	3250
ACACTGAAGACATCCT-19	Normal4	Healthy donor	NK cell	5240	1978
ACACTGAAGACGGTCA-19	Normal4	Healthy donor	CD4 T cell, EM-like	8639	2162
ACACTGAAGCGACCCT-19	Normal4	Healthy donor	Bcell, IgG-	5315	1378
ACACTGAAGTCTTCCC-19	Normal4	Healthy donor	Uncategorized	12929	3465
ACACTGACAACGTATC-19	Normal4	Healthy donor	NK cell	4296	1590
ACACTGACAGCGTGAA-19	Normal4	Healthy donor	Monocyte, classical	14519	3469
ACACTGAGTCATCGCG-19	Normal4	Healthy donor	CD4 T cell, non-EM-like	7803	1985
ACACTGAGTCTTGGTA-19	Normal4	Healthy donor	Bcell, IgG-	5455	1599
ACAGAAAAGCCTCCAG-19	Normal4	Healthy donor	NK cell	4886	1910
ACAGAAAGTCACCCTT-19	Normal4	Healthy donor	CD8 T cell, non-EM-like	4423	1723
ACAGAAAGTCTAGTGT-19	Normal4	Healthy donor	NK cell	3846	1453
ACAGAAAGTTGCATAC-19	Normal4	Healthy donor	Bcell, IgG+	10232	2627
ACAGAAATCAAACTGC-19	Normal4	Healthy donor	NK cell	5165	1792
ACAGAAATCCTTCACG-19	Normal4	Healthy donor	Bcell, IgG+	11145	2551
ACAGAAATCTTGGATG-19	Normal4	Healthy donor	NK cell	3756	1469
ACAGCCGAGCCATTCA-19	Normal4	Healthy donor	Monocyte, classical	14126	3799
ACAGCCGTCCGCAAAT-19	Normal4	Healthy donor	NK cell	4374	1597
ACAGCCGTCGAGGCAA-19	Normal4	Healthy donor	CD8 T cell, EM-like	6641	1735
ACAGGGAGTAGCCCTG-19	Normal4	Healthy donor	CD4 T cell, non-EM-like	4950	1353
ACATCCCAGGTTGGTG-19	Normal4	Healthy donor	Monocyte, nonclassical	13310	3433
ACATCCCCAGTAGGAC-19	Normal4	Healthy donor	Monocyte, classical	6097	2293
ACATCCCGTTCGGCGT-19	Normal4	Healthy donor	NK cell	4271	1441
ACATCCCTCTCAATCT-19	Normal4	Healthy donor	Bcell, IgG+	10145	2785
ACATCGAAGCATCTTG-19	Normal4	Healthy donor	NK cell	4246	1683
ACATCGACACTACCGG-19	Normal4	Healthy donor	NK cell	4374	1672
ACATCGAGTGAGGAAA-19	Normal4	Healthy donor	NK cell	4478	1718
ACATCGATCCTTTGAT-19	Normal4	Healthy donor	Monocyte, nonclassical	12119	2933
ACATGCAAGCGATCGA-19	Normal4	Healthy donor	NK cell	4597	1710
ACATTTCCAACACGAG-19	Normal4	Healthy donor	NK cell	5750	2128
ACATTTCGTGCACAAG-19	Normal4	Healthy donor	Monocyte, classical	13208	3384
ACCAAACCAGGCGATA-19	Normal4	Healthy donor	Monocyte, classical	8376	2724
ACCAAACTCCGCATAA-19	Normal4	Healthy donor	NK cell	3066	1320
ACCAACAAGAAACACT-19	Normal4	Healthy donor	Monocyte, classical	7410	2502
ACCAACAGTGAGTCAG-19	Normal4	Healthy donor	Uncategorized	13843	3743
ACCAACAGTTTCCAAG-19	Normal4	Healthy donor	NK cell	4736	1698
ACCAACATCCGTGGTG-19	Normal4	Healthy donor	Monocyte, classical	14958	3430
ACCACAAAGGCCTAAG-19	Normal4	Healthy donor	CD4 T cell, EM-like	5508	1643
ACCACAACAAGTGCAG-19	Normal4	Healthy donor	Uncategorized	1993	978
ACCACAACAATCCAGT-19	Normal4	Healthy donor	CD4 T cell, non-EM-like	4656	1566
ACCACAAGTGACAACG-19	Normal4	Healthy donor	NK cell	5305	1898
ACCACAATCCCGAGTG-19	Normal4	Healthy donor	NK cell	5179	1800
ACCATTTAGCTGTACT-19	Normal4	Healthy donor	Monocyte, classical	14770	3470
ACCATTTCACAAGCAG-19	Normal4	Healthy donor	Bcell, IgG+	6868	1889
ACCATTTCACGAAGAC-19	Normal4	Healthy donor	NK cell	4126	1664
ACCATTTGTACCATAC-19	Normal4	Healthy donor	Monocyte, classical	11566	3085
ACCATTTTCCAGTGTA-19	Normal4	Healthy donor	Uncategorized	14347	3682
ACCCAAAAGTCAGCCC-19	Normal4	Healthy donor	Monocyte, classical	10598	2984
ACCCAAAGTCCGGTCA-19	Normal4	Healthy donor	NK cell	4893	1907
ACCCAAAGTCGGATTT-19	Normal4	Healthy donor	CD8 T cell, EM-like	4866	1605
ACCCTCAAGAAATGGG-19	Normal4	Healthy donor	Bcell, IgG+	7244	2012
ACCCTCAAGGTTCCGC-19	Normal4	Healthy donor	NK cell	4785	1735
ACCCTCAGTCACCGAC-19	Normal4	Healthy donor	Monocyte, classical	14760	3540
ACCCTCAGTTCGATTG-19	Normal4	Healthy donor	Bcell, IgG+	9330	2058
ACCCTTGCAAGGCCTC-19	Normal4	Healthy donor	Bcell, IgG+	8682	2093
ACCCTTGGTTACACTG-19	Normal4	Healthy donor	Monocyte, classical	14380	3683
ACCCTTGGTTCGGCGT-19	Normal4	Healthy donor	Monocyte, classical	10499	3041
ACCGTTCAGTTACTCG-19	Normal4	Healthy donor	Uncategorized	1851	901
ACCGTTCCACAGTCGC-19	Normal4	Healthy donor	Monocyte, classical	11702	3138
ACCTACCAGAAGAGCA-19	Normal4	Healthy donor	CD4 T cell, EM-like	7023	1582
ACCTACCAGATAGGGA-19	Normal4	Healthy donor	NK cell	4058	1607
ACCTACCCATCGGAGA-19	Normal4	Healthy donor	RBC	5474	608
ACCTACCGTACTGACT-19	Normal4	Healthy donor	NK cell	2874	1301
ACCTACCTCCGAACGC-19	Normal4	Healthy donor	NK cell	6435	2290
ACCTGAACAGACTCTA-19	Normal4	Healthy donor	CD8 T cell, EM-like	6483	2088
ACCTGAACAGGGCTTC-19	Normal4	Healthy donor	NK cell	3980	1425
ACCTGAATCGTAGCTA-19	Normal4	Healthy donor	CD8 T cell, non-EM-like	3692	1593
ACCTGTCCAACGGTAG-19	Normal4	Healthy donor	CD4 T cell, EM-like	9369	2200
ACGATCACAGAGTTCT-19	Normal4	Healthy donor	NK cell	5039	1756
ACGATCACAGGCTACC-19	Normal4	Healthy donor	Bcell, IgG-	6610	1838
ACGATCAGTACAAAGT-19	Normal4	Healthy donor	Uncategorized	4420	1761
ACGATCATCAAATAGG-19	Normal4	Healthy donor	NK cell	4542	1898
ACGATGTCATGGGATG-19	Normal4	Healthy donor	Bcell, IgG+	7662	2008
ACGCACGGTTATGACC-19	Normal4	Healthy donor	Monocyte, classical	7546	2637
ACGCACGTCTAGGCCG-19	Normal4	Healthy donor	Uncategorized	7907	2344
ACGGAAGCAGCGGTCT-19	Normal4	Healthy donor	NK cell	3908	1720
ACGGAAGCATCCGGTG-19	Normal4	Healthy donor	NK cell	4368	1669
ACGGAAGGTTGGACTT-19	Normal4	Healthy donor	Monocyte, classical	6432	2394
ACGGGTCGTAACATGA-19	Normal4	Healthy donor	NK cell	5473	1717
ACGGGTCGTGCATTTG-19	Normal4	Healthy donor	CD8 T cell, non-EM-like	4899	1694
ACGGTCGCACGACAAG-19	Normal4	Healthy donor	CD4 T cell, EM-like	7496	1911
ACGGTCGCAGGTGAGT-19	Normal4	Healthy donor	NK cell	5321	1805
ACGGTCGGTATATGGA-19	Normal4	Healthy donor	Monocyte, classical	10664	3021
ACGGTCGGTCCTCCTA-19	Normal4	Healthy donor	Monocyte, classical	10366	3043
ACGGTCGTCAGTGTCA-19	Normal4	Healthy donor	Monocyte, classical	8299	2688
ACGGTCGTCTAGCCTC-19	Normal4	Healthy donor	Bcell, IgG-	3707	1177
ACGGTTAAGGAGCTGT-19	Normal4	Healthy donor	Uncategorized	12230	3274
ACGGTTACAAAGGCTG-19	Normal4	Healthy donor	Monocyte, nonclassical	11201	3045
ACGGTTACACCGTCGA-19	Normal4	Healthy donor	CD8 T cell, EM-like	2009	1031
ACGGTTAGTCTCAGAT-19	Normal4	Healthy donor	Monocyte, classical	14555	3760
ACGTAACAGCACCCAC-19	Normal4	Healthy donor	Bcell, IgG+	7320	2181
ACGTAACAGCCGGATA-19	Normal4	Healthy donor	Monocyte, classical	11760	3173
ACGTAACAGGCCTAAG-19	Normal4	Healthy donor	Monocyte, classical	13776	3455
ACGTAACCAACGTATC-19	Normal4	Healthy donor	NK cell	4554	1814
ACGTAACGTGCACAAG-19	Normal4	Healthy donor	NK cell	4831	1807
ACGTAACTCGTGTTCC-19	Normal4	Healthy donor	NK cell	5240	1824
ACGTACAGTCTTAGTG-19	Normal4	Healthy donor	Monocyte, classical	5808	1812
ACGTACAGTTGCAAGG-19	Normal4	Healthy donor	Monocyte, nonclassical	2206	1111
ACGTACATCCGAACGC-19	Normal4	Healthy donor	CD8 T cell, EM-like	4779	1671
ACGTAGTAGGCACTCC-19	Normal4	Healthy donor	Bcell, IgG-	9277	2494
ACGTAGTAGGTTAAAC-19	Normal4	Healthy donor	NK cell	2460	1132
ACGTAGTCAAGCGCTC-19	Normal4	Healthy donor	Monocyte, classical	13569	3417
ACGTCCTAGACAAGCC-19	Normal4	Healthy donor	Monocyte, classical	11770	3291
ACGTCCTAGGTACAAT-19	Normal4	Healthy donor	NK cell	5400	1905
ACGTCCTGTGAGATTA-19	Normal4	Healthy donor	NK cell	3891	1552
ACGTCCTGTTACAGCT-19	Normal4	Healthy donor	CD8 T cell, non-EM-like	4630	1703
ACGTCCTTCTGAGAGG-19	Normal4	Healthy donor	Monocyte, classical	7923	2632
ACGTTCCAGGCGTCCT-19	Normal4	Healthy donor	Monocyte, classical	7543	2583
ACGTTCCCAATCACGT-19	Normal4	Healthy donor	Monocyte, classical	9732	2911
ACGTTCCCACAAGGTG-19	Normal4	Healthy donor	CD8 T cell, EM-like	5178	1673
ACGTTCCGTATAGCTC-19	Normal4	Healthy donor	Monocyte, classical	11199	3058
ACGTTCCTCGACCACG-19	Normal4	Healthy donor	CD8 T cell, non-EM-like	4368	1520
ACTATCTCACCGTACG-19	Normal4	Healthy donor	Monocyte, classical	10080	2816
ACTATCTCAGAGCGTA-19	Normal4	Healthy donor	Uncategorized	4537	1662
ACTATCTCATGCCATA-19	Normal4	Healthy donor	NK cell	5037	1844
ACTATCTGTTCACCGG-19	Normal4	Healthy donor	Monocyte, classical	13185	3612
ACTATCTTCGCCACTT-19	Normal4	Healthy donor	NK cell	6916	2597
ACTATCTTCTTCTTCC-19	Normal4	Healthy donor	Monocyte, classical	9365	2855
ACTATGGAGAAATTCG-19	Normal4	Healthy donor	CD4 T cell, non-EM-like	3299	1171
ACTATGGTCCTGTAGA-19	Normal4	Healthy donor	Uncategorized	1953	999
ACTATTCAGCCGAATG-19	Normal4	Healthy donor	NK cell	6294	2151
ACTATTCCAACTGCTA-19	Normal4	Healthy donor	CD4 T cell, non-EM-like	5034	1421
ACTATTCCACTCCACT-19	Normal4	Healthy donor	Monocyte, classical	3872	1647
ACTCCCACAAGGACAC-19	Normal4	Healthy donor	NK cell	2255	1070
ACTCCCACACCAACAT-19	Normal4	Healthy donor	NK cell	4576	1849
ACTCCCATCCTCTAGC-19	Normal4	Healthy donor	Monocyte, classical	5395	2124
ACTCTCGAGCACGGAT-19	Normal4	Healthy donor	Monocyte, classical	3250	1349
ACTCTCGGTAATACCC-19	Normal4	Healthy donor	Uncategorized	8562	2794
ACTGATGAGGCAGCTA-19	Normal4	Healthy donor	Monocyte, classical	9242	3058
ACTGATGGTCGTGCCA-19	Normal4	Healthy donor	NK cell	4541	1566
ACTGATGGTTGCAAGG-19	Normal4	Healthy donor	Monocyte, classical	11366	3224
ACTGATGTCATGAGTC-19	Normal4	Healthy donor	Monocyte, classical	4424	1799
ACTGATGTCCGTGTGG-19	Normal4	Healthy donor	Monocyte, classical	11601	3145
ACTGCAAAGAGGCGGA-19	Normal4	Healthy donor	CD4 T cell, EM-like	7873	1963
ACTGCAACACTGCACG-19	Normal4	Healthy donor	NK cell	1809	923
ACTGCAACAGGACTAG-19	Normal4	Healthy donor	NK cell	4417	1473
ACTGCAAGTCAGCTTA-19	Normal4	Healthy donor	NK cell	4250	1619
ACTGTCCAGCCAAGGT-19	Normal4	Healthy donor	NK cell	4693	1681
ACTGTCCCAGCTGTTA-19	Normal4	Healthy donor	Monocyte, classical	6418	2310
ACTGTCCTCCGCGGAT-19	Normal4	Healthy donor	Monocyte, classical	4439	1643
ACTGTGATCGACCACG-19	Normal4	Healthy donor	Monocyte, classical	9375	2692
ACTGTGATCGCACGAC-19	Normal4	Healthy donor	NK cell	4512	1741
ACTTAGGAGCGGTAAC-19	Normal4	Healthy donor	CD4 T cell, EM-like	6347	1609
ACTTAGGAGCTCCACG-19	Normal4	Healthy donor	CD8 T cell, EM-like	7059	2013
ACTTAGGAGTTGGAGC-19	Normal4	Healthy donor	CD4 T cell, non-EM-like	6047	1360
ACTTAGGCAATGAGCG-19	Normal4	Healthy donor	Monocyte, classical	13214	3320
ACTTAGGCAGATGCGA-19	Normal4	Healthy donor	Monocyte, classical	12715	3215
ACTTAGGCATCGCTCT-19	Normal4	Healthy donor	CD8 T cell, non-EM-like	6402	2115
ACTTATCCAATTGCAC-19	Normal4	Healthy donor	CD4 T cell, EM-like	5007	1619
ACTTATCGTCACTCAA-19	Normal4	Healthy donor	Monocyte, classical	9010	2826
ACTTATCGTCGCGTTG-19	Normal4	Healthy donor	Uncategorized	6133	2139
ACTTCCGAGCTCTTCC-19	Normal4	Healthy donor	NK cell	5148	1921
ACTTCCGCAGCGAGTA-19	Normal4	Healthy donor	CD4 T cell, EM-like	8190	2184
ACTTCCGCAGCGCGTT-19	Normal4	Healthy donor	Monocyte, nonclassical	10847	2957
ACTTCCGCATCGGAAG-19	Normal4	Healthy donor	NK cell	3817	1572
ACTTCGCGTCAAACGG-19	Normal4	Healthy donor	Monocyte, classical	3965	1537
ACTTCGCTCCACGGAC-19	Normal4	Healthy donor	Uncategorized	6231	2224
ACTTCGCTCGCTGTTC-19	Normal4	Healthy donor	NK cell	4486	1503
ACTTCGCTCTGCACCT-19	Normal4	Healthy donor	Uncategorized	8189	2943
ACTTTCAAGGAATTAC-19	Normal4	Healthy donor	Monocyte, classical	10379	3026
ACTTTCAAGGACAAGA-19	Normal4	Healthy donor	NK cell	5089	1959
ACTTTCACAAATACAG-19	Normal4	Healthy donor	Monocyte, classical	11088	3156
ACTTTCACAGTCGGTC-19	Normal4	Healthy donor	NK cell	5020	1702
ACTTTGTAGCGTTACT-19	Normal4	Healthy donor	Monocyte, classical	11490	3021
AGAAATGGTCCGGTGT-19	Normal4	Healthy donor	NK cell	5046	1895
AGAAATGTCACCTGTC-19	Normal4	Healthy donor	NK cell	4842	1791
AGAAATGTCGACATAC-19	Normal4	Healthy donor	NK cell	8001	2445
AGAACAAAGCGTGCTC-19	Normal4	Healthy donor	Monocyte, classical	10673	3117
AGAACAAGTTCATCTT-19	Normal4	Healthy donor	NK cell	4609	1584
AGAACCTAGCAGCGAT-19	Normal4	Healthy donor	NK cell	4138	1496
AGAACCTAGCTAGATA-19	Normal4	Healthy donor	Monocyte, nonclassical	8637	2608
AGAACCTAGGCATCTT-19	Normal4	Healthy donor	CD4 T cell, non-EM-like	6597	1649
AGAACCTCAAATGAGT-19	Normal4	Healthy donor	NK cell	5303	1978
AGAACCTCAGCGTAGA-19	Normal4	Healthy donor	CD8 T cell, EM-like	4907	1655
AGAACCTGTCAAGCGA-19	Normal4	Healthy donor	Bcell, IgG-	5544	1586
AGAACCTTCGGACCAC-19	Normal4	Healthy donor	NK cell	4711	1715
AGAAGCGAGGACGGAG-19	Normal4	Healthy donor	Monocyte, classical	9345	2823
AGAAGTACACGGGCTT-19	Normal4	Healthy donor	NK cell	4412	1649
AGAAGTACACTAGAGG-19	Normal4	Healthy donor	Uncategorized	12132	3472
AGAAGTACAGTCAGTT-19	Normal4	Healthy donor	Bcell, IgG+	8097	2073
AGAAGTAGTGGAGGTT-19	Normal4	Healthy donor	NK cell	6010	2002
AGAAGTATCTAGGCCG-19	Normal4	Healthy donor	CD8 T cell, EM-like	5449	1650
AGACAAAAGGAACGAA-19	Normal4	Healthy donor	CD4 T cell, EM-like	4448	1427
AGACAAACAATTCGTG-19	Normal4	Healthy donor	CD4 T cell, EM-like	8040	1950
AGACAAAGTACGCTAT-19	Normal4	Healthy donor	CD4 T cell, EM-like	8265	2208
AGACAAATCATAGCAC-19	Normal4	Healthy donor	Uncategorized	9262	2893
AGACAAATCCCTTGTG-19	Normal4	Healthy donor	NK cell	4670	1739
AGACAAATCGGTATGT-19	Normal4	Healthy donor	Bcell, IgG+	6929	1753
AGACAAATCTGGGTCG-19	Normal4	Healthy donor	NK cell	4428	1526
AGACACTAGTTTGAGA-19	Normal4	Healthy donor	Monocyte, classical	7691	2634
AGACACTCACCTCGTT-19	Normal4	Healthy donor	Uncategorized	5575	2173
AGACACTTCGGCTGGT-19	Normal4	Healthy donor	NK cell	5371	2057
AGACAGGAGTCTGGTT-19	Normal4	Healthy donor	Monocyte, nonclassical	3116	1385
AGACAGGCACCGTGGT-19	Normal4	Healthy donor	Uncategorized	5363	1864
AGACAGGCATGGGATG-19	Normal4	Healthy donor	Monocyte, classical	8637	2842
AGACAGGGTACTCCCT-19	Normal4	Healthy donor	NK cell	4716	1836
AGACAGGGTGCCGGTT-19	Normal4	Healthy donor	Monocyte, classical	11986	3378
AGACAGGTCCCAGCGA-19	Normal4	Healthy donor	NK cell	5656	2071
AGACAGGTCCGGACGT-19	Normal4	Healthy donor	CD4 T cell, non-EM-like	8888	1919
AGACCATAGTCTACCA-19	Normal4	Healthy donor	CD8 T cell, EM-like	4684	1667
AGACCATCACTGGCCA-19	Normal4	Healthy donor	NK cell	4058	1530
AGACCATGTACTGCGC-19	Normal4	Healthy donor	Monocyte, classical	14485	3479
AGACCATGTTGCCGCA-19	Normal4	Healthy donor	CD4 T cell, EM-like	6127	1729
AGACCATTCCCTTTGG-19	Normal4	Healthy donor	NK cell	4167	1630
AGACCCGAGGGTACAC-19	Normal4	Healthy donor	CD4 T cell, EM-like	7551	1868
AGACCCGAGTGGACGT-19	Normal4	Healthy donor	Monocyte, classical	10353	3052
AGACCCGCACAGAAGC-19	Normal4	Healthy donor	Uncategorized	12304	3260
AGACTCAAGGACCCAA-19	Normal4	Healthy donor	Monocyte, classical	1821	924
AGACTCAAGTAATCCC-19	Normal4	Healthy donor	NK cell	4672	1895
AGACTCACAACAAAGT-19	Normal4	Healthy donor	NK cell	5297	1852
AGAGAATCACAGACGA-19	Normal4	Healthy donor	NK cell	4077	1572
AGAGAATCATAAGCGG-19	Normal4	Healthy donor	NK cell	5089	1672
AGAGAATTCCAGCTCT-19	Normal4	Healthy donor	Monocyte, classical	14391	3480
AGAGAGCAGGGCTAAC-19	Normal4	Healthy donor	Monocyte, classical	13802	3522
AGAGAGCCAATCTAGC-19	Normal4	Healthy donor	NK cell	5052	1902
AGAGAGCCAATGTTGC-19	Normal4	Healthy donor	NK cell	5171	1844
AGAGAGCCACAGCTGC-19	Normal4	Healthy donor	NK cell	4278	1587
AGAGAGCGTTCGTACA-19	Normal4	Healthy donor	CD4 T cell, EM-like	5759	1563
AGAGCAGCACAGTCCG-19	Normal4	Healthy donor	Uncategorized	5344	2157
AGAGCAGGTATGTCAC-19	Normal4	Healthy donor	NK cell	3879	1606
AGAGCAGGTCTAACTG-19	Normal4	Healthy donor	CD4 T cell, non-EM-like	7367	1814
AGAGCAGTCCTACGGG-19	Normal4	Healthy donor	Bcell, IgG+	6158	1721
AGAGCCCAGAGCAGAA-19	Normal4	Healthy donor	Monocyte, classical	14937	3448
AGAGCCCTCGAGAATA-19	Normal4	Healthy donor	CD8 T cell, non-EM-like	4199	1400
AGATAGAGTCAGGAGT-19	Normal4	Healthy donor	NK cell	4110	1599
AGATAGATCCTTATAC-19	Normal4	Healthy donor	CD4 T cell, EM-like	5240	1688
AGATAGATCTAGTACG-19	Normal4	Healthy donor	Monocyte, classical	9803	2932
AGATCCACACAGTCAT-19	Normal4	Healthy donor	NK cell	5279	1936
AGATCCACAGGCTTGC-19	Normal4	Healthy donor	CD4 T cell, EM-like	7299	1968
AGATCGTAGCTAAGTA-19	Normal4	Healthy donor	NK cell	5126	1940
AGATCGTCACAGCGCT-19	Normal4	Healthy donor	NK cell	2940	1184
AGATCGTGTCTACACA-19	Normal4	Healthy donor	NK cell	1215	700
AGATCGTGTCTGCGCA-19	Normal4	Healthy donor	CD4 T cell, EM-like	6336	1557
AGATCGTGTTAGGCCC-19	Normal4	Healthy donor	Monocyte, classical	7054	2302
AGATCGTTCGTGGGTC-19	Normal4	Healthy donor	Bcell, IgG+	5941	1608
AGATGAAAGGGAGGTG-19	Normal4	Healthy donor	NK cell	4707	1753
AGATGCTCACGGCTAC-19	Normal4	Healthy donor	NK cell	3145	1434
AGATGCTGTGGGCTCT-19	Normal4	Healthy donor	NK cell	5255	1846
AGATGCTTCTCAGTCC-19	Normal4	Healthy donor	NK cell	4410	1758
AGCATCAAGGGACACT-19	Normal4	Healthy donor	Monocyte, classical	10394	3045
AGCATCAAGGTGCTGA-19	Normal4	Healthy donor	Uncategorized	7264	2407
AGCATCAGTCTGTAAC-19	Normal4	Healthy donor	NK cell	1147	644
AGCATCAGTGGTAATA-19	Normal4	Healthy donor	NK cell	1822	994
AGCATCATCCGGACGT-19	Normal4	Healthy donor	Monocyte, nonclassical	14161	3421
AGCATCATCGTGGGAA-19	Normal4	Healthy donor	NK cell	4605	1718
AGCCAATAGGGAGTTC-19	Normal4	Healthy donor	CD8 T cell, EM-like	4360	1508
AGCCAATCAAGGTTGG-19	Normal4	Healthy donor	Monocyte, nonclassical	14032	3449
AGCCAATCATAGGCGA-19	Normal4	Healthy donor	NK cell	5184	1897
AGCCAATTCCATCACC-19	Normal4	Healthy donor	NK cell	4381	1608
AGCCACGAGACTACGG-19	Normal4	Healthy donor	NK cell	4874	1791
AGCCACGAGGGTCAAC-19	Normal4	Healthy donor	Bcell, IgG-	5462	1507
AGCCACGAGTTTGAGA-19	Normal4	Healthy donor	NK cell	4478	1538
AGCCACGTCGCCAGTG-19	Normal4	Healthy donor	NK cell	5142	1876
AGCCACGTCGTGTGAT-19	Normal4	Healthy donor	Monocyte, classical	4286	1700
AGCCAGCGTGCAACGA-19	Normal4	Healthy donor	Monocyte, classical	11503	3305
AGCCAGCTCTAGAGCT-19	Normal4	Healthy donor	NK cell	5704	1997
AGCGATTCAAGACCTT-19	Normal4	Healthy donor	Bcell, IgG-	6777	1807
AGCGATTCATCTTTCA-19	Normal4	Healthy donor	Monocyte, nonclassical	13456	3468
AGCGATTCATGCCGAC-19	Normal4	Healthy donor	NK cell	4917	1813
AGCGATTGTCGCTCGA-19	Normal4	Healthy donor	NK cell	5417	1940
AGCGATTGTGCCTACG-19	Normal4	Healthy donor	NK cell	4823	1922
AGCGCCACACTTGGCG-19	Normal4	Healthy donor	Monocyte, classical	11271	3245
AGCGCCACAGACTGCC-19	Normal4	Healthy donor	CD8 T cell, EM-like	4644	1546
AGCGCCAGTATTTCCT-19	Normal4	Healthy donor	NK cell	2214	1090
AGCGCCATCCGTATAG-19	Normal4	Healthy donor	NK cell	4273	1621
AGCGCCATCCGTGGGT-19	Normal4	Healthy donor	NK cell	5018	1721
AGCGCCATCTCGTCGT-19	Normal4	Healthy donor	NK cell	3921	1414
AGCGCTGCACATGAAA-19	Normal4	Healthy donor	Bcell, IgG+	7304	1843
AGCGCTGCACCCAACG-19	Normal4	Healthy donor	Monocyte, classical	9466	3065
AGCGCTGCAGGATCTT-19	Normal4	Healthy donor	Monocyte, classical	4391	1765
AGCGCTGGTCCTGAAT-19	Normal4	Healthy donor	Bcell, IgG+	6468	1845
AGCGCTGTCAGAACCT-19	Normal4	Healthy donor	Monocyte, classical	5566	2015
AGCGTATAGCCTCAAT-19	Normal4	Healthy donor	NK cell	4555	1814
AGCGTATCACAATGTC-19	Normal4	Healthy donor	Monocyte, classical	5026	1947
AGCTACAAGTTGGACG-19	Normal4	Healthy donor	NK cell	5278	1812
AGCTACACATGGCACC-19	Normal4	Healthy donor	Monocyte, classical	12760	3374
AGCTACATCCCATTTA-19	Normal4	Healthy donor	Bcell, IgG-	6042	1702
AGCTACATCTGGGATT-19	Normal4	Healthy donor	Monocyte, classical	10537	3142
AGCTCAAAGGCGTCCT-19	Normal4	Healthy donor	Monocyte, classical	7021	2484
AGCTCAAAGTGTAGAT-19	Normal4	Healthy donor	Uncategorized	13253	3439
AGCTTCCAGAGATTCA-19	Normal4	Healthy donor	NK cell	4688	1866
AGCTTCCCAGTCACGC-19	Normal4	Healthy donor	CD4 T cell, EM-like	7827	2069
AGCTTCCCATACCATG-19	Normal4	Healthy donor	Monocyte, classical	11416	3344
AGCTTCCGTGGGCTTC-19	Normal4	Healthy donor	NK cell	4469	1566
AGGAAATCATTCCTCG-19	Normal4	Healthy donor	Monocyte, classical	2282	1120
AGGAAATGTGTGTCCG-19	Normal4	Healthy donor	NK cell	4093	1580
AGGAAATTCCACAGCG-19	Normal4	Healthy donor	CD4 T cell, non-EM-like	6878	1593
AGGAAATTCCGGCAGT-19	Normal4	Healthy donor	NK cell	9582	3015
AGGAATAAGCAACCAG-19	Normal4	Healthy donor	Bcell, IgG+	6486	1675
AGGAATAAGGGCAGAG-19	Normal4	Healthy donor	CD4 T cell, non-EM-like	4146	1110
AGGAATAAGTTGCTGT-19	Normal4	Healthy donor	CD8 T cell, EM-like	5101	1760
AGGAATAAGTTGGAGC-19	Normal4	Healthy donor	Monocyte, classical	8605	2735
AGGAATACACCCTTAC-19	Normal4	Healthy donor	Monocyte, classical	8080	2350
AGGAATACAGGCGATA-19	Normal4	Healthy donor	NK cell	4200	1563
AGGAATAGTGTCTTAG-19	Normal4	Healthy donor	NK cell	4033	1450
AGGACTTAGTTACGGG-19	Normal4	Healthy donor	NK cell	4651	1695
AGGACTTCATACATCG-19	Normal4	Healthy donor	Monocyte, classical	7593	2545
AGGACTTGTCACCCTT-19	Normal4	Healthy donor	NK cell	5250	1932
AGGACTTTCCGTGGTG-19	Normal4	Healthy donor	Uncategorized	5271	1988
AGGACTTTCCTGCTAC-19	Normal4	Healthy donor	NK cell	4624	1719
AGGAGGTAGCGTTGTT-19	Normal4	Healthy donor	Monocyte, classical	7430	2525
AGGAGGTCATGGAGAC-19	Normal4	Healthy donor	Bcell, IgG+	6465	1739
AGGATAAAGACGGTCA-19	Normal4	Healthy donor	CD4 T cell, EM-like	7721	2133
AGGATAAAGGAACTAT-19	Normal4	Healthy donor	NK cell	6096	2023
AGGATAACAAGTGGTG-19	Normal4	Healthy donor	Monocyte, nonclassical	12908	3010
AGGATAAGTACTCGAT-19	Normal4	Healthy donor	Monocyte, nonclassical	11427	3101
AGGATAATCTCGGCTT-19	Normal4	Healthy donor	NK cell	4364	1701
AGGATAATCTCTAGGA-19	Normal4	Healthy donor	CD4 T cell, non-EM-like	3259	1341
AGGATAATCTTACGGA-19	Normal4	Healthy donor	NK cell	10585	3001
AGGATAATCTTAGCCC-19	Normal4	Healthy donor	CD4 T cell, non-EM-like	6732	1653
AGGATCTAGCTGGCCT-19	Normal4	Healthy donor	Monocyte, classical	8309	2626
AGGATCTCAAGCGAGT-19	Normal4	Healthy donor	NK cell	4656	1652
AGGATCTCAGAAGCGT-19	Normal4	Healthy donor	Monocyte, classical	13248	3377
AGGATCTCAGTGCCTG-19	Normal4	Healthy donor	Monocyte, classical	13190	3475
AGGCATTGTAGGACTG-19	Normal4	Healthy donor	CD8 T cell, non-EM-like	4710	1766
AGGCATTTCATTTGGG-19	Normal4	Healthy donor	CD8 T cell, non-EM-like	5686	2017
AGGCTGCAGAAGTCAT-19	Normal4	Healthy donor	CD4 T cell, EM-like	9057	1995
AGGCTGCCAAGCTGTT-19	Normal4	Healthy donor	Uncategorized	14127	3547
AGGCTGCCAATGTTGC-19	Normal4	Healthy donor	NK cell	4631	1710
AGGGAGTCATTGAGCT-19	Normal4	Healthy donor	NK cell	4612	1673
AGGGAGTGTCCTGTCT-19	Normal4	Healthy donor	Bcell, IgG+	8127	2122
AGGGAGTTCCGTTGGG-19	Normal4	Healthy donor	NK cell	3241	1282
AGGGAGTTCTACCCAC-19	Normal4	Healthy donor	NK cell	4649	1620
AGGGCCTGTAACGCGA-19	Normal4	Healthy donor	NK cell	6815	2151
AGGGCCTGTGACTCGC-19	Normal4	Healthy donor	NK cell	5154	1913
AGGGCCTGTTCCTACC-19	Normal4	Healthy donor	NK cell	4766	1737
AGGGCTCAGCTACTAC-19	Normal4	Healthy donor	Bcell, IgG-	8908	2087
AGGGCTCCAACCGCTG-19	Normal4	Healthy donor	Monocyte, classical	5192	1928
AGGGCTCGTTAGGAGC-19	Normal4	Healthy donor	NK cell	4153	1539
AGGGCTCGTTGTTTGG-19	Normal4	Healthy donor	Monocyte, classical	11648	3249
AGGGCTCTCCGCCTAT-19	Normal4	Healthy donor	NK cell	5402	1882
AGGGTCCAGGTCCGAA-19	Normal4	Healthy donor	CD8 T cell, EM-like	4979	1563
AGGGTCCCAAAGGTTA-19	Normal4	Healthy donor	NK cell	4109	1391
AGGGTCCGTCGAGCTC-19	Normal4	Healthy donor	NK cell	3388	1296
AGGGTCCGTGACTATC-19	Normal4	Healthy donor	NK cell	4360	1727
AGGGTGAAGGGTAGCT-19	Normal4	Healthy donor	CD8 T cell, EM-like	5445	1636
AGGGTGAAGTGGATAT-19	Normal4	Healthy donor	CD8 T cell, EM-like	9010	2170
AGGGTGACACCGTGAC-19	Normal4	Healthy donor	Monocyte, nonclassical	13805	3290
AGGGTTTAGGCTTAAA-19	Normal4	Healthy donor	CD4 T cell, EM-like	8310	1960
AGGTAGGAGGACTAAT-19	Normal4	Healthy donor	Monocyte, classical	4121	1713
AGGTAGGCAGAGACTG-19	Normal4	Healthy donor	Monocyte, classical	8609	2700
AGGTCTACAATACGAA-19	Normal4	Healthy donor	Monocyte, classical	7235	2416
AGGTCTACACTACCCT-19	Normal4	Healthy donor	NK cell	5050	1945
AGGTCTAGTCATCTAG-19	Normal4	Healthy donor	Uncategorized	6869	2384
AGGTCTAGTCGTACAT-19	Normal4	Healthy donor	NK cell	3820	1475
AGGTCTATCTGCGATA-19	Normal4	Healthy donor	NK cell	3272	1311
AGGTGTTCAGCGTGAA-19	Normal4	Healthy donor	NK cell	3978	1429
AGGTGTTGTAGCTGAG-19	Normal4	Healthy donor	Monocyte, classical	10396	3044
AGGTGTTGTCGTACAT-19	Normal4	Healthy donor	Monocyte, classical	4935	1828
AGGTGTTGTTTCACAG-19	Normal4	Healthy donor	Bcell, IgG-	5516	1441
AGGTGTTTCACCATAG-19	Normal4	Healthy donor	CD8 T cell, non-EM-like	5052	1765
AGGTGTTTCGTCTAAG-19	Normal4	Healthy donor	Uncategorized	11163	2842
AGGTTGTGTAAGCGGT-19	Normal4	Healthy donor	Monocyte, nonclassical	9594	2651
AGGTTGTGTTGGAGGT-19	Normal4	Healthy donor	NK cell	4201	1570
AGTAACCAGAAGTCTA-19	Normal4	Healthy donor	Uncategorized	11772	3349
AGTAACCAGACTACCT-19	Normal4	Healthy donor	Monocyte, classical	7523	2875
AGTAACCCATCTAACG-19	Normal4	Healthy donor	NK cell	4604	1704
AGTAACCTCTCGCAGG-19	Normal4	Healthy donor	NK cell	4852	1800
AGTACCAAGCGTCAAG-19	Normal4	Healthy donor	NK cell	4039	1511
AGTACCAAGTGAGGCT-19	Normal4	Healthy donor	Bcell, IgG-	6327	1651
AGTACCACATGATGCT-19	Normal4	Healthy donor	NK cell	3885	1504
AGTACCATCGTTATCT-19	Normal4	Healthy donor	Monocyte, classical	10138	3015
AGTACTGCACTACCCT-19	Normal4	Healthy donor	Monocyte, classical	8634	2782
AGTAGCTCAAGTTCGT-19	Normal4	Healthy donor	NK cell	4738	1714
AGTAGCTCATTAGGCT-19	Normal4	Healthy donor	NK cell	6045	2101
AGTAGCTGTGGTAATA-19	Normal4	Healthy donor	Monocyte, classical	8315	2413
AGTAGTCCAAGACGAC-19	Normal4	Healthy donor	Bcell, IgG+	6810	1772
AGTCAACAGTCACTGT-19	Normal4	Healthy donor	Monocyte, classical	2839	1347
AGTCAACCAAAGGGTC-19	Normal4	Healthy donor	NK cell	4856	1795
AGTCAACTCAAGAATG-19	Normal4	Healthy donor	NK cell	3872	1567
AGTCACAAGCTCCCTT-19	Normal4	Healthy donor	Monocyte, classical	9232	2877
AGTCACACAATGGGTG-19	Normal4	Healthy donor	NK cell	5041	1899
AGTCACACACCATAAC-19	Normal4	Healthy donor	Monocyte, classical	12376	3334
AGTCATGAGGATGCGT-19	Normal4	Healthy donor	NK cell	4262	1673
AGTCATGCACTCCTGT-19	Normal4	Healthy donor	NK cell	6037	1920
AGTCATGCAGAGAAAG-19	Normal4	Healthy donor	NK cell	4426	1712
AGTCATGTCCACATAG-19	Normal4	Healthy donor	CD4 T cell, EM-like	7990	1849
AGTCATGTCCGATCGG-19	Normal4	Healthy donor	CD8 T cell, EM-like	6317	1670
AGTCATGTCGGTGAAG-19	Normal4	Healthy donor	Uncategorized	13266	3392
AGTCATGTCGTTCCCA-19	Normal4	Healthy donor	Monocyte, nonclassical	11606	3093
AGTCTCCAGCTTAAGA-19	Normal4	Healthy donor	Monocyte, classical	2076	1030
AGTCTCCCAGACCATT-19	Normal4	Healthy donor	CD4 T cell, EM-like	8254	2170
AGTCTCCCATCATCCC-19	Normal4	Healthy donor	Monocyte, classical	9330	2841
AGTCTCCGTTTACCTT-19	Normal4	Healthy donor	Uncategorized	1230	705
AGTCTCCTCCACAGGC-19	Normal4	Healthy donor	NK cell	5108	1877
AGTCTCCTCCGCAAAT-19	Normal4	Healthy donor	CD8 T cell, non-EM-like	5895	1931
AGTCTCCTCGTCAGAT-19	Normal4	Healthy donor	Monocyte, classical	12444	3466
AGTGACTCAATGCAGG-19	Normal4	Healthy donor	NK cell	5681	2065
AGTGACTGTAGTCTTG-19	Normal4	Healthy donor	Monocyte, nonclassical	14714	3541
AGTGACTGTGATAGTA-19	Normal4	Healthy donor	Monocyte, classical	6469	2047
AGTGACTGTGGCAACA-19	Normal4	Healthy donor	CD4 T cell, EM-like	7345	1886
AGTGACTTCACGGGCT-19	Normal4	Healthy donor	Monocyte, nonclassical	13127	3144
AGTGATCAGGCTTAGG-19	Normal4	Healthy donor	CD4 T cell, EM-like	8738	2644
AGTGATCAGTTGGACG-19	Normal4	Healthy donor	Monocyte, nonclassical	7069	2514
AGTGATCCAGGTTTAC-19	Normal4	Healthy donor	NK cell	4665	1708
AGTGATCCATACAGCT-19	Normal4	Healthy donor	Bcell, IgG+	11337	2636
AGTGATCTCTTGTGCC-19	Normal4	Healthy donor	NK cell	4310	1592
AGTGCCGGTCGTCAGC-19	Normal4	Healthy donor	NK cell	5368	1781
AGTGTTGAGGGACCAT-19	Normal4	Healthy donor	NK cell	4825	1645
AGTGTTGGTACTCGCG-19	Normal4	Healthy donor	NK cell	4097	1641
AGTGTTGGTTAGGGTG-19	Normal4	Healthy donor	NK cell	4985	1757
AGTGTTGGTTTCACAG-19	Normal4	Healthy donor	CD8 T cell, non-EM-like	4667	1685
AGTTAGCCAATAAGGT-19	Normal4	Healthy donor	CD4 T cell, EM-like	9592	2076
AGTTAGCCAATTCGTG-19	Normal4	Healthy donor	Monocyte, classical	12142	3178
AGTTAGCTCCGCACTT-19	Normal4	Healthy donor	Monocyte, classical	9753	3024
AGTTCCCAGTTATGGA-19	Normal4	Healthy donor	NK cell	3816	1530
AGTTCCCCACCATATG-19	Normal4	Healthy donor	Monocyte, classical	4985	1712
AGTTCCCTCATTGTGG-19	Normal4	Healthy donor	Bcell, IgG+	8171	2275
AGTTCCCTCCAATGCA-19	Normal4	Healthy donor	Monocyte, classical	7583	2557
AGTTCGACAAAGGCGT-19	Normal4	Healthy donor	Uncategorized	10895	3157
AGTTCGAGTAGATCGG-19	Normal4	Healthy donor	Monocyte, classical	6678	2365
ATACCGACAATACCTG-19	Normal4	Healthy donor	NK cell	4377	1759
ATACCGAGTGAGTAAT-19	Normal4	Healthy donor	Monocyte, classical	13871	3419
ATACCGATCGCATTAG-19	Normal4	Healthy donor	CD4 T cell, EM-like	6433	1810
ATACCTTCACCAGACC-19	Normal4	Healthy donor	CD4 T cell, non-EM-like	7635	1765
ATACCTTGTCATTGCA-19	Normal4	Healthy donor	Bcell, IgG+	7940	2142
ATACCTTGTGTGAGCA-19	Normal4	Healthy donor	CD8 T cell, EM-like	5574	1807
ATACCTTTCCCTTGTG-19	Normal4	Healthy donor	Monocyte, classical	9727	3104
ATACTTCAGGCTTTCA-19	Normal4	Healthy donor	Monocyte, classical	9704	3080
ATACTTCAGTATGACA-19	Normal4	Healthy donor	NK cell	3583	1605
ATACTTCCAACCACGC-19	Normal4	Healthy donor	Monocyte, classical	9134	2704
ATACTTCCAAGATGGC-19	Normal4	Healthy donor	NK cell	4657	1812
ATACTTCCATACTGTG-19	Normal4	Healthy donor	NK cell	5401	1996
ATACTTCCATTGCTGA-19	Normal4	Healthy donor	NK cell	4322	1606
ATACTTCGTCACATTG-19	Normal4	Healthy donor	Monocyte, nonclassical	8549	2690
ATACTTCGTTAAGCAA-19	Normal4	Healthy donor	CD8 T cell, non-EM-like	4398	1813
ATACTTCTCTTTCGAT-19	Normal4	Healthy donor	Monocyte, classical	10741	3071
ATAGACCAGGTATTGA-19	Normal4	Healthy donor	Monocyte, classical	8126	2739
ATAGACCAGTTACGGG-19	Normal4	Healthy donor	NK cell	10418	3048
ATAGACCTCAGTCCGG-19	Normal4	Healthy donor	Monocyte, classical	8978	3003
ATAGAGAAGTGGCCTC-19	Normal4	Healthy donor	Monocyte, classical	13108	3418
ATAGAGACACTCCTTG-19	Normal4	Healthy donor	NK cell	5676	2139
ATAGAGAGTGCCTAAT-19	Normal4	Healthy donor	Monocyte, classical	5106	1890
ATAGAGAGTTCAAAGA-19	Normal4	Healthy donor	Monocyte, nonclassical	4062	1664
ATAGGCTCATCCGCGA-19	Normal4	Healthy donor	Monocyte, classical	14393	3575
ATATCCTAGGACGCTA-19	Normal4	Healthy donor	Monocyte, nonclassical	14142	3295
ATATCCTGTGTCATTG-19	Normal4	Healthy donor	CD8 T cell, non-EM-like	4281	1595
ATATCCTGTTAGGCCC-19	Normal4	Healthy donor	Monocyte, classical	11149	3173
ATCACAGGTCTCGCGA-19	Normal4	Healthy donor	NK cell	3928	1505
ATCACGAAGCCACTCG-19	Normal4	Healthy donor	Uncategorized	1073	636
ATCACGACATCATTTC-19	Normal4	Healthy donor	Bcell, IgG-	6349	1817
ATCACGAGTCCCTCAT-19	Normal4	Healthy donor	Bcell, IgG-	5263	1650
ATCACGAGTGACTGAG-19	Normal4	Healthy donor	NK cell	4638	1713
ATCACGAGTGAGTTGG-19	Normal4	Healthy donor	NK cell	3893	1531
ATCACTTAGGGAGAAT-19	Normal4	Healthy donor	NK cell	1691	917
ATCACTTAGGTGCTAG-19	Normal4	Healthy donor	Bcell, IgG-	5950	1632
ATCACTTCAAGGGCAT-19	Normal4	Healthy donor	Monocyte, classical	4626	1754
ATCACTTCAATGTGGG-19	Normal4	Healthy donor	CD4 T cell, EM-like	9959	2249
ATCAGGTAGTAACGAT-19	Normal4	Healthy donor	CD4 T cell, non-EM-like	5569	1526
ATCAGGTCATCTCAAG-19	Normal4	Healthy donor	NK cell	5004	1810
ATCAGGTTCCCTATTA-19	Normal4	Healthy donor	NK cell	4297	1609
ATCAGGTTCGATAACC-19	Normal4	Healthy donor	CD4 T cell, EM-like	7090	2168
ATCATTCCAAAGGCAC-19	Normal4	Healthy donor	CD8 T cell, non-EM-like	5569	1929
ATCATTCGTCGTGGTC-19	Normal4	Healthy donor	NK cell	3716	1419
ATCATTCGTGGTACAG-19	Normal4	Healthy donor	CD8 T cell, non-EM-like	3934	1690
ATCATTCTCGAAGCCC-19	Normal4	Healthy donor	Monocyte, classical	7900	2756
ATCATTCTCGACCACG-19	Normal4	Healthy donor	Bcell, IgG-	6665	1814
ATCCACCCAAGTATAG-19	Normal4	Healthy donor	Bcell, IgG+	10970	2778
ATCCACCCAATGTCTG-19	Normal4	Healthy donor	CD4 T cell, EM-like	7010	2125
ATCCATTAGTGATTCC-19	Normal4	Healthy donor	Bcell, IgG-	7460	2000
ATCCATTCAAGTTGGG-19	Normal4	Healthy donor	CD4 T cell, non-EM-like	2437	1050
ATCCATTCAGGTGTTT-19	Normal4	Healthy donor	NK cell	4900	1910
ATCCATTGTGTGATGG-19	Normal4	Healthy donor	CD8 T cell, EM-like	6924	2077
ATCCATTTCCTTACCG-19	Normal4	Healthy donor	NK cell	5700	1831
ATCCATTTCTTCTAAC-19	Normal4	Healthy donor	NK cell	5120	1914
ATCCCTGAGTGCAACG-19	Normal4	Healthy donor	Monocyte, classical	13827	3529
ATCCCTGGTGAGAGGG-19	Normal4	Healthy donor	Monocyte, nonclassical	12004	2950
ATCCCTGTCCGTGGGT-19	Normal4	Healthy donor	Monocyte, classical	9999	3106
ATCCGTCAGGCAGGTT-19	Normal4	Healthy donor	Monocyte, classical	13166	3372
ATCCGTCGTCGTATTG-19	Normal4	Healthy donor	Monocyte, classical	7507	2532
ATCCGTCTCCTGGGAC-19	Normal4	Healthy donor	NK cell	6206	2390
ATCCGTCTCGGTTGTA-19	Normal4	Healthy donor	Bcell, IgG+	12548	3317
ATCCTATAGACCTCAT-19	Normal4	Healthy donor	NK cell	5104	1907
ATCCTATAGTTGAAAC-19	Normal4	Healthy donor	Monocyte, classical	13288	3227
ATCCTATCAAGACTGG-19	Normal4	Healthy donor	Monocyte, classical	4427	1813
ATCCTATCACGACCTG-19	Normal4	Healthy donor	Bcell, IgG-	7755	2070
ATCCTATCAGCACCCA-19	Normal4	Healthy donor	Bcell, IgG-	9830	2485
ATCCTATCAGTAACCT-19	Normal4	Healthy donor	Monocyte, classical	13153	3503
ATCCTATGTCGTAATC-19	Normal4	Healthy donor	NK cell	3709	1524
ATCGATGTCCTCTCTT-19	Normal4	Healthy donor	Uncategorized	2104	1045
ATCGCCTAGTACCCTA-19	Normal4	Healthy donor	Monocyte, classical	13211	3481
ATCGCCTCAGAAATTG-19	Normal4	Healthy donor	Uncategorized	5559	2017
ATCGGATAGCCGTTGC-19	Normal4	Healthy donor	Uncategorized	13223	3394
ATCGGATAGCTTCTAG-19	Normal4	Healthy donor	NK cell	3773	1546
ATCGGATGTAGTCTTG-19	Normal4	Healthy donor	NK cell	3962	1609
ATCGGATTCAACCCGG-19	Normal4	Healthy donor	CD4 T cell, non-EM-like	5123	1331
ATCGGCGCAGACAATA-19	Normal4	Healthy donor	NK cell	4225	1572
ATCGGCGGTTGCCGAC-19	Normal4	Healthy donor	Monocyte, nonclassical	13124	3296
ATCGTAGGTATTTCCT-19	Normal4	Healthy donor	Monocyte, classical	3019	1300
ATCGTGAAGGCTCCCA-19	Normal4	Healthy donor	NK cell	3092	1294
ATCGTGACAACGGCTC-19	Normal4	Healthy donor	Monocyte, classical	11205	3103
ATCTCTATCGAATCCA-19	Normal4	Healthy donor	CD4 T cell, EM-like	7077	2100
ATCTCTATCGCACTCT-19	Normal4	Healthy donor	NK cell	5303	2012
ATCTTCAAGCCAACCC-19	Normal4	Healthy donor	Monocyte, classical	4903	1896
ATCTTCACATTGAGGG-19	Normal4	Healthy donor	Monocyte, classical	14792	3545
ATCTTCAGTCGAAGCA-19	Normal4	Healthy donor	CD8 T cell, EM-like	6805	1904
ATGAAAGAGAACTTCC-19	Normal4	Healthy donor	NK cell	3894	1477
ATGAAAGAGACAACTA-19	Normal4	Healthy donor	Bcell, IgG-	5868	1694
ATGAAAGAGGAGGTTC-19	Normal4	Healthy donor	CD4 T cell, non-EM-like	6317	1525
ATGAAAGAGGCTGGAT-19	Normal4	Healthy donor	CD8 T cell, EM-like	5285	1810
ATGAAAGCAACACAGG-19	Normal4	Healthy donor	NK cell	5049	1690
ATGACCAAGACAGCGT-19	Normal4	Healthy donor	Monocyte, classical	11005	3112
ATGACCACAAATGGAT-19	Normal4	Healthy donor	CD8 T cell, non-EM-like	4515	1788
ATGACCACAGCACCCA-19	Normal4	Healthy donor	Bcell, IgG-	7154	1972
ATGACCACAGGTTACT-19	Normal4	Healthy donor	NK cell	4619	1849
ATGACCACAGTCAGCC-19	Normal4	Healthy donor	CD4 T cell, EM-like	8625	1920
ATGAGGGAGACGACGT-19	Normal4	Healthy donor	NK cell	4324	1685
ATGAGGGAGCATGATA-19	Normal4	Healthy donor	Monocyte, classical	10428	2946
ATGAGGGCACGGTGAA-19	Normal4	Healthy donor	Uncategorized	8080	2472
ATGAGGGTCGTGGAAG-19	Normal4	Healthy donor	Monocyte, classical	5798	2150
ATGAGTCAGATGCCGA-19	Normal4	Healthy donor	NK cell	3536	1332
ATGAGTCAGCTACTAC-19	Normal4	Healthy donor	Monocyte, classical	12293	3570
ATGAGTCGTCAACACT-19	Normal4	Healthy donor	CD4 T cell, EM-like	7521	1933
ATGAGTCGTCTTACTT-19	Normal4	Healthy donor	NK cell	5682	1947
ATGATCGCAGCGTTGC-19	Normal4	Healthy donor	NK cell	5800	1919
ATGATCGCATAATGAG-19	Normal4	Healthy donor	NK cell	4126	1476
ATGATCGTCACTACTT-19	Normal4	Healthy donor	NK cell	4416	1714
ATGATCGTCCCATACC-19	Normal4	Healthy donor	Monocyte, nonclassical	3949	1722
ATGCATGGTACCCGAC-19	Normal4	Healthy donor	CD4 T cell, EM-like	6823	2125
ATGCATGGTACTCGTA-19	Normal4	Healthy donor	CD4 T cell, non-EM-like	6572	1598
ATGCATGGTGCCTACG-19	Normal4	Healthy donor	NK cell	4321	1671
ATGCATGTCAACGTGT-19	Normal4	Healthy donor	NK cell	5063	1881
ATGCATGTCGGCAGTC-19	Normal4	Healthy donor	Monocyte, classical	5379	2022
ATGCCTCCACAACGAG-19	Normal4	Healthy donor	NK cell	4100	1618
ATGCCTCGTGAGCAGT-19	Normal4	Healthy donor	CD4 T cell, EM-like	12336	2654
ATGCCTCGTTTCCAAG-19	Normal4	Healthy donor	NK cell	4034	1510
ATGCGATAGACAGCGT-19	Normal4	Healthy donor	Monocyte, classical	2286	1151
ATGCGATAGGGCAATC-19	Normal4	Healthy donor	Bcell, IgG+	5086	1636
ATGCGATCAATGCTCA-19	Normal4	Healthy donor	Monocyte, classical	14156	3517
ATGCGATCATACACCA-19	Normal4	Healthy donor	Monocyte, classical	12930	3479
ATGCGATGTCCGTACG-19	Normal4	Healthy donor	Uncategorized	7563	2066
ATGCGATGTGGATCAG-19	Normal4	Healthy donor	Monocyte, classical	7502	2580
ATGCGATTCAAATGAG-19	Normal4	Healthy donor	Monocyte, classical	9423	2749
ATGGAGGGTCATCGGC-19	Normal4	Healthy donor	Monocyte, classical	12349	3369
ATGGAGGGTTCGATTG-19	Normal4	Healthy donor	CD8 T cell, non-EM-like	4295	1475
ATGGATCAGTGTTCCA-19	Normal4	Healthy donor	Monocyte, classical	14981	3541
ATGGATCGTCCATAGT-19	Normal4	Healthy donor	NK cell	4042	1474
ATGGATCGTGCCTAAT-19	Normal4	Healthy donor	NK cell	3698	1438
ATGGGAGAGGGCTAAC-19	Normal4	Healthy donor	Bcell, IgG+	6759	1804
ATGGGAGGTTAGGAGC-19	Normal4	Healthy donor	Monocyte, nonclassical	11909	3105
ATGGGAGGTTGAGGAC-19	Normal4	Healthy donor	CD8 T cell, EM-like	4357	1332
ATGGGAGTCTTCGGAA-19	Normal4	Healthy donor	Monocyte, classical	6890	2312
ATGGGTTAGGCCACTC-19	Normal4	Healthy donor	Monocyte, nonclassical	13433	3259
ATGGTTGAGCCACTCG-19	Normal4	Healthy donor	NK cell	4781	1696
ATGGTTGCATGGAAGC-19	Normal4	Healthy donor	Bcell, IgG-	5093	1470
ATGGTTGTCCGACGGT-19	Normal4	Healthy donor	NK cell	4365	1749
ATGGTTGTCGGCAGTC-19	Normal4	Healthy donor	Monocyte, classical	10751	2986
ATGTCCCAGTCATGGG-19	Normal4	Healthy donor	CD4 T cell, non-EM-like	5489	1370
ATGTCCCCAATACGAA-19	Normal4	Healthy donor	CD8 T cell, non-EM-like	5313	1888
ATGTCCCCAATTGGTC-19	Normal4	Healthy donor	Bcell, IgG-	8018	2207
ATGTCCCGTAGACACG-19	Normal4	Healthy donor	NK cell	4727	1693
ATGTCTTAGATGTTAG-19	Normal4	Healthy donor	Uncategorized	7736	2617
ATGTCTTAGGGACAGG-19	Normal4	Healthy donor	Monocyte, classical	9765	2979
ATGTCTTGTCCTTTGC-19	Normal4	Healthy donor	CD4 T cell, EM-like	4795	1322
ATGTCTTGTTACGATC-19	Normal4	Healthy donor	CD8 T cell, non-EM-like	8205	2657
ATTACCTAGGGCAGTT-19	Normal4	Healthy donor	NK cell	4200	1701
ATTACCTAGTATAGGT-19	Normal4	Healthy donor	Monocyte, classical	6554	2372
ATTACCTCAAGGCTTT-19	Normal4	Healthy donor	Monocyte, classical	13668	3521
ATTACCTGTCTACGTA-19	Normal4	Healthy donor	NK cell	4977	1953
ATTACCTGTGCAAGAC-19	Normal4	Healthy donor	Monocyte, classical	14012	3596
ATTACCTTCACGACTA-19	Normal4	Healthy donor	CD4 T cell, EM-like	10050	2390
ATTACCTTCAGCGCAC-19	Normal4	Healthy donor	NK cell	3937	1622
ATTACTCCATGGCTAT-19	Normal4	Healthy donor	Monocyte, classical	13636	3566
ATTATCCAGAAACACT-19	Normal4	Healthy donor	Bcell, IgG+	7633	1853
ATTATCCCAACCGCCA-19	Normal4	Healthy donor	CD8 T cell, non-EM-like	4736	1842
ATTATCCGTATTCCTT-19	Normal4	Healthy donor	NK cell	1608	990
ATTCACTAGTTGGAGC-19	Normal4	Healthy donor	Monocyte, classical	6743	2213
ATTCACTCATGACGAG-19	Normal4	Healthy donor	NK cell	5392	1942
ATTCACTTCCGTGACG-19	Normal4	Healthy donor	NK cell	10700	3209
ATTCACTTCGAACCTA-19	Normal4	Healthy donor	CD4 T cell, EM-like	9021	2212
ATTCAGGCAGAATTCC-19	Normal4	Healthy donor	Monocyte, classical	2483	1182
ATTCATCAGCGAATGC-19	Normal4	Healthy donor	Platelet	5294	1932
ATTCATCCAATCAGCT-19	Normal4	Healthy donor	CD4 T cell, EM-like	4831	1613
ATTCATCCATCGCTCT-19	Normal4	Healthy donor	Monocyte, classical	14432	3800
ATTCATCTCTGGAAGG-19	Normal4	Healthy donor	NK cell	4122	1507
ATTCCATAGACATAGT-19	Normal4	Healthy donor	Monocyte, classical	11379	3190
ATTCCATAGTCAGCCC-19	Normal4	Healthy donor	NK cell	5014	1960
ATTCCATGTTCCTAGA-19	Normal4	Healthy donor	NK cell	4341	1714
ATTCCATTCAACGTGT-19	Normal4	Healthy donor	Monocyte, classical	9588	2946
ATTCCCGAGACAACTA-19	Normal4	Healthy donor	CD4 T cell, non-EM-like	6499	1748
ATTCCCGAGTATTAGG-19	Normal4	Healthy donor	NK cell	5128	1853
ATTCCCGCAAGGTACG-19	Normal4	Healthy donor	NK cell	5563	2078
ATTCCCGCACATGAAA-19	Normal4	Healthy donor	Monocyte, classical	2710	1221
ATTCCCGTCGTGGAAG-19	Normal4	Healthy donor	NK cell	3722	1404
ATTCCTATCCCTTGTG-19	Normal4	Healthy donor	NK cell	6016	2219
ATTCGTTCACGTGAGA-19	Normal4	Healthy donor	CD8 T cell, non-EM-like	5477	1927
ATTCGTTCACTGGATT-19	Normal4	Healthy donor	NK cell	5631	2042
ATTCGTTGTACACGCC-19	Normal4	Healthy donor	NK cell	4974	1850
ATTCGTTGTCCTGGGT-19	Normal4	Healthy donor	Monocyte, classical	3048	1377
ATTCGTTGTTGCCGAC-19	Normal4	Healthy donor	Monocyte, classical	8705	2779
ATTCTACAGACGGAAA-19	Normal4	Healthy donor	CD8 T cell, non-EM-like	6272	1748
ATTCTTGAGGAGATAG-19	Normal4	Healthy donor	Monocyte, classical	5223	1872
ATTCTTGGTATACCCA-19	Normal4	Healthy donor	NK cell	4147	1758
ATTCTTGGTGATGGCA-19	Normal4	Healthy donor	CD8 T cell, EM-like	5453	1734
ATTCTTGGTTTCTATC-19	Normal4	Healthy donor	NK cell	4795	1926
ATTCTTGTCAGACATC-19	Normal4	Healthy donor	CD8 T cell, non-EM-like	10847	3259
ATTCTTGTCTCTTAAC-19	Normal4	Healthy donor	NK cell	4107	1747
ATTGGGTCACAACCGC-19	Normal4	Healthy donor	Monocyte, classical	11010	3114
ATTGGGTGTCGTTTCC-19	Normal4	Healthy donor	NK cell	4310	1700
ATTGGGTGTTGTTTGG-19	Normal4	Healthy donor	Bcell, IgG+	6741	1743
ATTGGGTTCTGCATAG-19	Normal4	Healthy donor	NK cell	4965	2042
ATTGTTCAGCATGCAG-19	Normal4	Healthy donor	Monocyte, classical	11290	3130
ATTGTTCCACGCGGTT-19	Normal4	Healthy donor	NK cell	5411	1734
ATTGTTCGTCGTTTCC-19	Normal4	Healthy donor	NK cell	4484	1607
ATTGTTCGTTCTTGCC-19	Normal4	Healthy donor	Bcell, IgG+	9517	2567
ATTTACCAGCGATGCA-19	Normal4	Healthy donor	NK cell	4727	1604
ATTTACCCACGCGTCA-19	Normal4	Healthy donor	Monocyte, nonclassical	14940	3664
ATTTACCCACTGAATC-19	Normal4	Healthy donor	Monocyte, nonclassical	13893	3834
ATTTACCGTGAGGCAT-19	Normal4	Healthy donor	CD4 T cell, non-EM-like	3940	1563
ATTTCACCAACTACGT-19	Normal4	Healthy donor	CD8 T cell, EM-like	5709	1679
ATTTCACCAATCAAGA-19	Normal4	Healthy donor	Monocyte, classical	11904	3201
ATTTCACGTTGCGGCT-19	Normal4	Healthy donor	Uncategorized	13788	3679
ATTTCACTCCGTGCGA-19	Normal4	Healthy donor	NK cell	5003	1884
ATTTCTGCAGCTTCGG-19	Normal4	Healthy donor	NK cell	5008	1876
ATTTCTGCAGGACGAT-19	Normal4	Healthy donor	CD4 T cell, EM-like	5900	1934
ATTTCTGGTCCACTCT-19	Normal4	Healthy donor	CD4 T cell, EM-like	2857	1018
ATTTCTGTCGGTTGTA-19	Normal4	Healthy donor	NK cell	5167	1946
CAAAGAAGTAGTCCTA-19	Normal4	Healthy donor	NK cell	4423	1652
CAAAGAATCGCAGTGC-19	Normal4	Healthy donor	Monocyte, classical	10526	3071
CAACAACAGGCCTAGA-19	Normal4	Healthy donor	Monocyte, classical	12629	3455
CAACAACCAGACACAG-19	Normal4	Healthy donor	NK cell	4146	1532
CAACAGTAGATTCGAA-19	Normal4	Healthy donor	NK cell	5012	1764
CAACAGTAGGGTACGT-19	Normal4	Healthy donor	Monocyte, classical	2192	1144
CAACAGTAGGTCTACT-19	Normal4	Healthy donor	Bcell, IgG-	5977	1842
CAACAGTCACTTGAGT-19	Normal4	Healthy donor	NK cell	5700	2087
CAACAGTCAGGTATGG-19	Normal4	Healthy donor	Monocyte, nonclassical	13746	3136
CAACAGTCATAGCACT-19	Normal4	Healthy donor	Bcell, IgG-	9012	2355
CAACAGTTCGCCAATA-19	Normal4	Healthy donor	Monocyte, classical	5653	1927
CAACCAAAGTAACAGT-19	Normal4	Healthy donor	Bcell, IgG-	2291	1047
CAACCAACAAGACCGA-19	Normal4	Healthy donor	NK cell	5152	1892
CAACCAACAAGCGAAC-19	Normal4	Healthy donor	CD8 T cell, non-EM-like	7943	1988
CAACCTCAGAAAGTCT-19	Normal4	Healthy donor	NK cell	3952	1506
CAACCTCCAGCAGTCC-19	Normal4	Healthy donor	Monocyte, classical	8632	2858
CAACCTCTCCACGGGT-19	Normal4	Healthy donor	NK cell	5484	1947
CAACCTCTCGTTCATT-19	Normal4	Healthy donor	Monocyte, classical	5164	1979
CAACCTCTCTCAACCC-19	Normal4	Healthy donor	CD4 T cell, EM-like	5804	1904
CAACGATAGTTAACAG-19	Normal4	Healthy donor	Monocyte, nonclassical	10276	2969
CAACGATGTAAGGAGA-19	Normal4	Healthy donor	NK cell	5110	1847
CAACGGCAGTCCTGCG-19	Normal4	Healthy donor	NK cell	4658	1627
CAACGGCCATTAGGCT-19	Normal4	Healthy donor	CD4 T cell, non-EM-like	3432	1255
CAAGACTTCGCTTGAA-19	Normal4	Healthy donor	Monocyte, nonclassical	4374	1763
CAAGAGGAGCTTGTGT-19	Normal4	Healthy donor	Monocyte, classical	11825	3189
CAAGAGGGTAAGTAGT-19	Normal4	Healthy donor	CD4 T cell, non-EM-like	5704	1585
CAAGCTACACACCGAC-19	Normal4	Healthy donor	NK cell	6188	2275
CAAGGGAAGCGATGCA-19	Normal4	Healthy donor	Monocyte, nonclassical	6721	2373
CAAGGGAGTGGACCAA-19	Normal4	Healthy donor	NK cell	4478	1733
CAAGGGATCAGCTCTC-19	Normal4	Healthy donor	Monocyte, nonclassical	12905	3305
CAAGGGATCCCGAACG-19	Normal4	Healthy donor	CD4 T cell, EM-like	5109	1780
CAATACGCATCGATAC-19	Normal4	Healthy donor	Monocyte, classical	8623	2922
CAATACGTCCAAGCAT-19	Normal4	Healthy donor	Monocyte, classical	9824	3073
CAATACGTCTTTCAGT-19	Normal4	Healthy donor	NK cell	4808	1800
CAATCGAAGGGAGGGT-19	Normal4	Healthy donor	NK cell	3889	1480
CAATCGAAGTGCCGAA-19	Normal4	Healthy donor	Monocyte, classical	12677	3077
CAATCGAGTGTTTACG-19	Normal4	Healthy donor	NK cell	4773	1727
CAATCGATCCCTCAAC-19	Normal4	Healthy donor	Monocyte, classical	6132	2189
CAATCGATCTCTCAAT-19	Normal4	Healthy donor	Bcell, IgG+	13223	2999
CAATGACAGAGGTGCT-19	Normal4	Healthy donor	NK cell	1524	846
CAATTTCGTTAAGTCC-19	Normal4	Healthy donor	CD8 T cell, non-EM-like	4331	1727
CAATTTCTCTAATTCC-19	Normal4	Healthy donor	CD8 T cell, EM-like	6199	1947
CACAACAAGTTTCGAC-19	Normal4	Healthy donor	Uncategorized	11856	3223
CACAACACACGATAGG-19	Normal4	Healthy donor	NK cell	10260	2878
CACAACACATTACGGT-19	Normal4	Healthy donor	Bcell, IgG-	6808	1880
CACAACAGTACGTAGG-19	Normal4	Healthy donor	CD8 T cell, EM-like	5635	1997
CACACAAAGCATGGGT-19	Normal4	Healthy donor	CD8 T cell, non-EM-like	3673	1493
CACACAAAGCTCTATG-19	Normal4	Healthy donor	NK cell	5578	1810
CACACAAGTTAGGCTT-19	Normal4	Healthy donor	Uncategorized	10795	3104
CACAGATAGATTGGGC-19	Normal4	Healthy donor	Monocyte, classical	13321	3384
CACAGATCAAGAGGTC-19	Normal4	Healthy donor	Monocyte, classical	5233	1833
CACAGATCAGCCATTA-19	Normal4	Healthy donor	NK cell	4078	1588
CACAGATGTCGTAATC-19	Normal4	Healthy donor	Bcell, IgG+	9660	2123
CACAGATGTGACTGTT-19	Normal4	Healthy donor	CD8 T cell, EM-like	7017	1947
CACAGATGTTTCGGCG-19	Normal4	Healthy donor	Monocyte, classical	10173	2913
CACAGATTCACCGCTT-19	Normal4	Healthy donor	Monocyte, classical	8115	2535
CACAGGCAGGGAGTTC-19	Normal4	Healthy donor	Bcell, IgG+	5991	1589
CACAGGCCAATAACCC-19	Normal4	Healthy donor	CD4 T cell, EM-like	10223	2621
CACAGGCGTAGGAGTC-19	Normal4	Healthy donor	Monocyte, classical	9322	2797
CACAGGCTCGCGATCG-19	Normal4	Healthy donor	NK cell	3771	1558
CACATGAAGGCTCTAT-19	Normal4	Healthy donor	NK cell	4559	1766
CACATGAGTTGGACCC-19	Normal4	Healthy donor	Monocyte, classical	2508	1181
CACATGATCTGTGTGA-19	Normal4	Healthy donor	Bcell, IgG+	12820	2622
CACCAAAGTAGTCGTT-19	Normal4	Healthy donor	Monocyte, classical	11564	2935
CACCGTTAGAAGGCTC-19	Normal4	Healthy donor	NK cell	3969	1576
CACCGTTCAGGTGACA-19	Normal4	Healthy donor	NK cell	4659	1672
CACCGTTGTGTTTACG-19	Normal4	Healthy donor	Bcell, IgG-	3838	1263
CACGAATAGTCGTCTA-19	Normal4	Healthy donor	NK cell	3757	1513
CACGAATCACAAGCTT-19	Normal4	Healthy donor	Monocyte, nonclassical	3775	1541
CACGGGTAGAGAGTTT-19	Normal4	Healthy donor	CD8 T cell, non-EM-like	4100	1562
CACGGGTAGCACAAAT-19	Normal4	Healthy donor	NK cell	5569	1841
CACGGGTAGTCTGTAC-19	Normal4	Healthy donor	Monocyte, classical	7239	2328
CACGGGTCATGTCTAG-19	Normal4	Healthy donor	NK cell	4618	1654
CACGGGTGTTGCGGCT-19	Normal4	Healthy donor	Monocyte, nonclassical	11751	2723
CACGGGTTCTCACTCG-19	Normal4	Healthy donor	NK cell	4388	1720
CACGGGTTCTCGAGTA-19	Normal4	Healthy donor	Monocyte, classical	7125	2563
CACGTGGGTTGCGAAG-19	Normal4	Healthy donor	Monocyte, classical	10427	2840
CACGTTCAGCACCGTC-19	Normal4	Healthy donor	CD4 T cell, EM-like	7039	1953
CACGTTCAGCGAACTG-19	Normal4	Healthy donor	NK cell	4315	1595
CACTAAGAGTGCTCAT-19	Normal4	Healthy donor	NK cell	3965	1477
CACTAAGTCGCGTGAC-19	Normal4	Healthy donor	NK cell	4585	1629
CACTAAGTCTACCCAC-19	Normal4	Healthy donor	Bcell, IgG-	6388	1775
CACTGAAAGTGCTAGG-19	Normal4	Healthy donor	Monocyte, classical	8364	2645
CACTGAAAGTGGTTAA-19	Normal4	Healthy donor	NK cell	5179	1979
CACTGAATCGAATGCT-19	Normal4	Healthy donor	NK cell	6706	1983
CACTGGGAGAAACTGT-19	Normal4	Healthy donor	Uncategorized	8106	2677
CACTGGGAGATGTTAG-19	Normal4	Healthy donor	Monocyte, classical	3307	1429
CACTGGGAGCTGGCCT-19	Normal4	Healthy donor	Monocyte, classical	7574	2525
CACTGGGCAGTCAACT-19	Normal4	Healthy donor	Monocyte, classical	13899	3576
CACTGTCAGCTGGCCT-19	Normal4	Healthy donor	NK cell	5542	1997
CACTGTCGTAGCACGA-19	Normal4	Healthy donor	Monocyte, nonclassical	12256	2900
CACTGTCTCTCTGAGA-19	Normal4	Healthy donor	CD8 T cell, EM-like	5162	1748
CACTTCGCAAGTGGGT-19	Normal4	Healthy donor	NK cell	3962	1497
CAGAGCCAGATGTTCC-19	Normal4	Healthy donor	Monocyte, nonclassical	6303	2069
CAGAGCCCAGGCAATG-19	Normal4	Healthy donor	NK cell	4037	1593
CAGAGCCGTAGATCCT-19	Normal4	Healthy donor	Monocyte, classical	10682	2899
CAGAGCCGTTCTTGTT-19	Normal4	Healthy donor	NK cell	3558	1400
CAGAGCCTCTGCGATA-19	Normal4	Healthy donor	Monocyte, classical	5352	1845
CAGATACTCTTGCAGA-19	Normal4	Healthy donor	Monocyte, classical	12373	3367
CAGATCACATGACTCA-19	Normal4	Healthy donor	NK cell	4988	1823
CAGATCAGTCGCATCG-19	Normal4	Healthy donor	Bcell, IgG+	10534	2319
CAGATCATCACTGTTT-19	Normal4	Healthy donor	CD8 T cell, non-EM-like	5697	1908
CAGATCATCCTGATAG-19	Normal4	Healthy donor	Uncategorized	12891	3585
CAGATTGAGGTCGTGA-19	Normal4	Healthy donor	NK cell	3986	1587
CAGCAATCAATCTCGA-19	Normal4	Healthy donor	Bcell, IgG-	13751	3119
CAGCAATGTTGAAGTA-19	Normal4	Healthy donor	NK cell	5380	2028
CAGCAATTCGGTTCAA-19	Normal4	Healthy donor	Monocyte, classical	6958	2148
CAGCACGGTAGACGTG-19	Normal4	Healthy donor	Bcell, IgG+	6846	1804
CAGCACGTCAAGCCCG-19	Normal4	Healthy donor	NK cell	4105	1654
CAGCAGCAGAAACTAC-19	Normal4	Healthy donor	NK cell	5075	1766
CAGCAGCGTTGCGGCT-19	Normal4	Healthy donor	Monocyte, classical	13872	3502
CAGCCAGCAGCTGAAG-19	Normal4	Healthy donor	Monocyte, nonclassical	13492	3616
CAGCCAGCATCGGTTA-19	Normal4	Healthy donor	NK cell	4075	1633
CAGCCAGGTAACGATA-19	Normal4	Healthy donor	CD8 T cell, EM-like	7360	2185
CAGCGTGAGACATAGT-19	Normal4	Healthy donor	Bcell, IgG-	1501	768
CAGCGTGAGATGTAGT-19	Normal4	Healthy donor	NK cell	4257	1651
CAGCGTGCAATCGTCA-19	Normal4	Healthy donor	NK cell	4185	1603
CAGCGTGCACAATGTC-19	Normal4	Healthy donor	Uncategorized	8990	2707
CAGCGTGCAGCAAGAC-19	Normal4	Healthy donor	Monocyte, classical	12591	3378
CAGCGTGTCCTGTTGC-19	Normal4	Healthy donor	Bcell, IgG-	3867	1389
CAGCGTGTCGAACCAT-19	Normal4	Healthy donor	Monocyte, classical	4914	1694
CAGCGTGTCTCATGCC-19	Normal4	Healthy donor	NK cell	3911	1651
CAGGCCAAGCTACAAA-19	Normal4	Healthy donor	NK cell	4134	1630
CAGGCCACATGGAGAC-19	Normal4	Healthy donor	Bcell, IgG+	13863	3036
CAGGCCAGTATGACAA-19	Normal4	Healthy donor	NK cell	4450	1481
CAGGCCATCACCATGA-19	Normal4	Healthy donor	CD4 T cell, non-EM-like	8163	1802
CAGGGCTGTTCCGGTG-19	Normal4	Healthy donor	CD4 T cell, EM-like	5268	1691
CAGGTATCAACGTAAA-19	Normal4	Healthy donor	Monocyte, classical	12536	3360
CAGGTATCACCTAAAC-19	Normal4	Healthy donor	CD4 T cell, EM-like	5930	1828
CAGGTATGTTCTCCTG-19	Normal4	Healthy donor	NK cell	3940	1513
CAGGTATTCCGTCCTA-19	Normal4	Healthy donor	CD4 T cell, EM-like	8268	2111
CAGGTATTCGCTACGG-19	Normal4	Healthy donor	Bcell, IgG+	6388	1567
CAGTGCGAGGATTCCT-19	Normal4	Healthy donor	NK cell	4565	1780
CAGTGCGAGGGCAGTT-19	Normal4	Healthy donor	Monocyte, classical	3074	1235
CAGTGCGAGTTTGAGA-19	Normal4	Healthy donor	CD8 T cell, non-EM-like	5410	1776
CAGTGCGGTAGCGTCC-19	Normal4	Healthy donor	NK cell	3423	1364
CAGTGCGGTGCCCGTA-19	Normal4	Healthy donor	CD8 T cell, EM-like	5950	2011
CAGTTAGCAGACACAG-19	Normal4	Healthy donor	Bcell, IgG+	7107	1995
CAGTTAGCATTGCTTT-19	Normal4	Healthy donor	NK cell	4932	1914
CAGTTAGGTATGGTTC-19	Normal4	Healthy donor	Monocyte, classical	7969	2687
CAGTTAGTCTGCTAGA-19	Normal4	Healthy donor	Monocyte, classical	12776	3580
CAGTTAGTCTTTGCTA-19	Normal4	Healthy donor	Monocyte, classical	3409	1434
CAGTTCCCATGGAATA-19	Normal4	Healthy donor	CD4 T cell, non-EM-like	6449	1675
CAGTTCCTCATCCCGT-19	Normal4	Healthy donor	Monocyte, classical	10183	2954
CAGTTCCTCCCGATCT-19	Normal4	Healthy donor	CD8 T cell, EM-like	5992	2148
CATAAGCAGGATGAGA-19	Normal4	Healthy donor	Monocyte, classical	10512	3041
CATAAGCAGGTTAAAC-19	Normal4	Healthy donor	Monocyte, classical	8484	2671
CATAAGCCACATGACT-19	Normal4	Healthy donor	Monocyte, classical	3862	1602
CATAAGCCATTGCTTT-19	Normal4	Healthy donor	Monocyte, classical	2350	1146
CATACAGGTAAGGCTG-19	Normal4	Healthy donor	NK cell	1715	866
CATACAGTCTCTCGAC-19	Normal4	Healthy donor	NK cell	5027	1886
CATACCCAGCTAGATA-19	Normal4	Healthy donor	NK cell	5222	1946
CATACCCCAGATACCT-19	Normal4	Healthy donor	NK cell	5144	1958
CATACCCCATTGTGCA-19	Normal4	Healthy donor	NK cell	3997	1666
CATACCCGTATCTCTT-19	Normal4	Healthy donor	Monocyte, nonclassical	4774	1884
CATACCCTCGCAGTTA-19	Normal4	Healthy donor	NK cell	5716	1997
CATACCCTCTAGTTCT-19	Normal4	Healthy donor	NK cell	5745	2205
CATACTTAGGTCTGGA-19	Normal4	Healthy donor	Bcell, IgG-	5089	1548
CATACTTCACGCGGTT-19	Normal4	Healthy donor	Monocyte, classical	8232	2593
CATACTTCACGGCCAT-19	Normal4	Healthy donor	CD4 T cell, non-EM-like	7834	1882
CATACTTCAGCAGTCC-19	Normal4	Healthy donor	Bcell, IgG+	9685	2485
CATAGACAGTAGTCAA-19	Normal4	Healthy donor	Monocyte, classical	2100	1031
CATAGACCAAGACAAT-19	Normal4	Healthy donor	NK cell	5319	1873
CATAGACTCAGCGCGT-19	Normal4	Healthy donor	Monocyte, nonclassical	12624	3109
CATAGACTCCCATACC-19	Normal4	Healthy donor	Bcell, IgG+	12208	2690
CATCAAGCACTCACTC-19	Normal4	Healthy donor	Monocyte, classical	9060	3076
CATCAAGGTATCGTTG-19	Normal4	Healthy donor	CD8 T cell, EM-like	6961	2088
CATCCACAGATGAAGG-19	Normal4	Healthy donor	CD4 T cell, EM-like	4587	1341
CATCCACAGCTCGCAC-19	Normal4	Healthy donor	CD8 T cell, non-EM-like	5410	1893
CATCCACTCGTGGAAG-19	Normal4	Healthy donor	CD4 T cell, non-EM-like	6804	1542
CATCCCAAGTTCTACG-19	Normal4	Healthy donor	CD8 T cell, non-EM-like	4008	1602
CATCCCACAAATGAGT-19	Normal4	Healthy donor	Monocyte, nonclassical	13277	3101
CATCCCATCTCCAATT-19	Normal4	Healthy donor	Bcell, IgG-	7680	2063
CATCCGTAGACTCAAA-19	Normal4	Healthy donor	CD8 T cell, EM-like	4750	1577
CATCCGTCAAATCAAG-19	Normal4	Healthy donor	NK cell	6472	2306
CATCCGTCAGCTATTG-19	Normal4	Healthy donor	NK cell	4675	1857
CATCCGTTCGCTAAAC-19	Normal4	Healthy donor	NK cell	6830	2565
CATCGCTAGCTTAAGA-19	Normal4	Healthy donor	CD4 T cell, EM-like	7053	1985
CATCGCTCAATCGAAA-19	Normal4	Healthy donor	NK cell	5179	1925
CATCGCTCACAAACGG-19	Normal4	Healthy donor	NK cell	5409	2005
CATCGGGAGTGTTCCA-19	Normal4	Healthy donor	CD8 T cell, EM-like	5159	1576
CATCGTCCAACCGCTG-19	Normal4	Healthy donor	Monocyte, classical	6126	2301
CATCGTCCACTAAACC-19	Normal4	Healthy donor	Bcell, IgG+	8428	2310
CATCGTCTCGCCGAGT-19	Normal4	Healthy donor	NK cell	4931	1839
CATGAGTCATGACGTT-19	Normal4	Healthy donor	NK cell	5391	1858
CATGAGTTCCGAAATC-19	Normal4	Healthy donor	NK cell	5643	2056
CATGAGTTCCGACGGT-19	Normal4	Healthy donor	Monocyte, classical	13184	3473
CATGCAAAGAGATGCC-19	Normal4	Healthy donor	Monocyte, classical	13378	3524
CATGCAAGTCAAACGG-19	Normal4	Healthy donor	Monocyte, classical	7510	2485
CATGCCTAGCGGTATG-19	Normal4	Healthy donor	NK cell	3927	1598
CATGCCTAGTTGCCTA-19	Normal4	Healthy donor	Monocyte, classical	14286	3949
CATGCCTGTCATCAGT-19	Normal4	Healthy donor	NK cell	4143	1733
CATGCCTGTCATCCGG-19	Normal4	Healthy donor	Monocyte, classical	2739	1274
CATGCCTGTTTAAGGA-19	Normal4	Healthy donor	Monocyte, classical	12290	3042
CATGCCTTCTCACTCG-19	Normal4	Healthy donor	Monocyte, classical	9529	2916
CATGCGGGTACTGGGA-19	Normal4	Healthy donor	Monocyte, classical	13791	3312
CATGCTCCAGCTGGTC-19	Normal4	Healthy donor	NK cell	9864	3005
CATGCTCGTGGACCAA-19	Normal4	Healthy donor	Uncategorized	8275	2599
CATGGATAGAAGGGAT-19	Normal4	Healthy donor	CD4 T cell, EM-like	7422	1772
CATGGATAGCAATTAG-19	Normal4	Healthy donor	Uncategorized	10955	3055
CATGGATAGGCGATAC-19	Normal4	Healthy donor	NK cell	4274	1603
CATGGATCACGCCACA-19	Normal4	Healthy donor	Monocyte, classical	12673	3435
CATGGATGTTCCGGTG-19	Normal4	Healthy donor	CD4 T cell, EM-like	6546	1998
CATGGTAAGAGTCGAC-19	Normal4	Healthy donor	NK cell	5809	2086
CATGGTAGTGAACTAA-19	Normal4	Healthy donor	Monocyte, classical	14032	3421
CATGGTATCTCCTGTG-19	Normal4	Healthy donor	NK cell	4503	1867
CATGGTATCTGAGAAA-19	Normal4	Healthy donor	CD8 T cell, non-EM-like	6366	1840
CATTCCGAGCTTCGTA-19	Normal4	Healthy donor	NK cell	3986	1500
CATTCCGAGTGCCTCG-19	Normal4	Healthy donor	NK cell	4273	1739
CATTCCGGTTCTCAGA-19	Normal4	Healthy donor	Bcell, IgG+	8281	2027
CATTCTAAGCCGGAAT-19	Normal4	Healthy donor	Monocyte, classical	9250	2896
CATTCTAAGGTCGCCT-19	Normal4	Healthy donor	NK cell	3826	1513
CATTCTACAGCTTTCC-19	Normal4	Healthy donor	NK cell	5199	1962
CATTCTATCACACGAT-19	Normal4	Healthy donor	CD4 T cell, non-EM-like	5733	1427
CATTGAGCAACTGAAA-19	Normal4	Healthy donor	CD8 T cell, non-EM-like	5467	1873
CATTGAGGTGGAGGTT-19	Normal4	Healthy donor	Monocyte, classical	10590	2784
CATTGAGTCCTCACCA-19	Normal4	Healthy donor	Bcell, IgG+	9441	2441
CATTGCCGTACAGTAA-19	Normal4	Healthy donor	NK cell	6399	2226
CATTGCCGTAGCGCTC-19	Normal4	Healthy donor	Monocyte, classical	11255	3227
CATTGCCGTTTATGCG-19	Normal4	Healthy donor	NK cell	3584	1337
CATTGTTAGTAGCATA-19	Normal4	Healthy donor	NK cell	4843	1809
CATTTCAAGGTGAGAA-19	Normal4	Healthy donor	NK cell	4714	1668
CATTTCATCCCAGGAC-19	Normal4	Healthy donor	NK cell	5587	1991
CCAAGCGAGGGTTAAT-19	Normal4	Healthy donor	CD4 T cell, EM-like	6841	1755
CCAAGCGCAGGTGAGT-19	Normal4	Healthy donor	NK cell	3884	1479
CCAAGCGTCCGATCGG-19	Normal4	Healthy donor	CD4 T cell, EM-like	8987	2538
CCAATGAGTACCTAGT-19	Normal4	Healthy donor	NK cell	5566	2088
CCAATGAGTGACCGAA-19	Normal4	Healthy donor	CD8 T cell, non-EM-like	4448	1702
CCAATGAGTTGTCATG-19	Normal4	Healthy donor	CD4 T cell, EM-like	8869	2045
CCAATGATCTTGCGCT-19	Normal4	Healthy donor	Bcell, IgG-	5559	1620
CCAATTTGTCACGCTG-19	Normal4	Healthy donor	Monocyte, nonclassical	12507	2986
CCAATTTGTCATCTAG-19	Normal4	Healthy donor	NK cell	7286	2560
CCAATTTGTGCCGTTG-19	Normal4	Healthy donor	NK cell	5158	1982
CCAATTTGTGTAGCAG-19	Normal4	Healthy donor	NK cell	4779	1883
CCACAAACAGAAGCGT-19	Normal4	Healthy donor	Monocyte, classical	5825	2091
CCACAAAGTCACATTG-19	Normal4	Healthy donor	Monocyte, classical	10311	2945
CCACACTCAGACGATG-19	Normal4	Healthy donor	NK cell	6178	2151
CCACACTGTAGCTTTG-19	Normal4	Healthy donor	NK cell	4636	1924
CCACACTGTCGTGCCA-19	Normal4	Healthy donor	NK cell	4134	1545
CCACACTGTTCGCGTG-19	Normal4	Healthy donor	Monocyte, classical	6206	2214
CCACACTGTTTACCTT-19	Normal4	Healthy donor	Uncategorized	10622	3249
CCACACTTCAGATGCT-19	Normal4	Healthy donor	Monocyte, classical	1643	813
CCACCATAGGGATCTG-19	Normal4	Healthy donor	CD8 T cell, non-EM-like	8244	2550
CCACCATAGTGGGAAA-19	Normal4	Healthy donor	Monocyte, classical	13794	3509
CCACCATCATTGACTG-19	Normal4	Healthy donor	NK cell	5574	2036
CCACCATGTCTATGAC-19	Normal4	Healthy donor	NK cell	1840	1016
CCACCATTCAGCTTGA-19	Normal4	Healthy donor	CD4 T cell, non-EM-like	8519	2020
CCACGAGCATTGCCTC-19	Normal4	Healthy donor	CD4 T cell, EM-like	9815	2381
CCACGAGGTCAGATTC-19	Normal4	Healthy donor	Monocyte, classical	13539	3440
CCACGTTAGCCATTCA-19	Normal4	Healthy donor	NK cell	6055	2199
CCACGTTAGGAACGTC-19	Normal4	Healthy donor	Uncategorized	11531	3135
CCACGTTCAGCACGAA-19	Normal4	Healthy donor	Monocyte, classical	6229	2289
CCACGTTCAGCGTACC-19	Normal4	Healthy donor	CD4 T cell, non-EM-like	5912	1494
CCACGTTCAGTTCTAG-19	Normal4	Healthy donor	NK cell	5325	2042
CCACGTTGTTATGTCG-19	Normal4	Healthy donor	CD8 T cell, non-EM-like	4585	1508
CCACTTGAGAGTGTGC-19	Normal4	Healthy donor	NK cell	4240	1651
CCACTTGTCATCCTGC-19	Normal4	Healthy donor	Bcell, IgG-	8370	2161
CCACTTGTCGCCAGAC-19	Normal4	Healthy donor	Monocyte, classical	6897	2325
CCATAAGGTCTATGAC-19	Normal4	Healthy donor	NK cell	5154	1648
CCATAAGTCAACCCGG-19	Normal4	Healthy donor	Monocyte, classical	12161	3274
CCATCACCAGAACCGA-19	Normal4	Healthy donor	CD8 T cell, EM-like	5987	1943
CCATCACGTCATATGC-19	Normal4	Healthy donor	NK cell	4737	1811
CCATCACGTTGTCTAG-19	Normal4	Healthy donor	Monocyte, classical	11242	3156
CCATCACGTTTGACAC-19	Normal4	Healthy donor	Monocyte, classical	9873	2999
CCATCACTCGGTAAGG-19	Normal4	Healthy donor	NK cell	3930	1505
CCCAACTAGATGTAGT-19	Normal4	Healthy donor	NK cell	3381	1434
CCCAACTGTTTATGCG-19	Normal4	Healthy donor	NK cell	4765	1929
CCCATTGAGAGTGTTA-19	Normal4	Healthy donor	Monocyte, classical	10332	2973
CCCATTGTCGACACCG-19	Normal4	Healthy donor	Monocyte, classical	11268	3165
CCCGAAGAGGAACGTC-19	Normal4	Healthy donor	Monocyte, classical	8561	2808
CCCGAAGCACACGGAA-19	Normal4	Healthy donor	CD4 T cell, non-EM-like	7347	1641
CCCGAAGTCAGCCCAG-19	Normal4	Healthy donor	CD8 T cell, non-EM-like	8379	2560
CCCGGAACACCTCTAC-19	Normal4	Healthy donor	NK cell	4807	1771
CCCGGAACATCACCAA-19	Normal4	Healthy donor	CD4 T cell, EM-like	8641	2228
CCCTAACAGGCTCTCG-19	Normal4	Healthy donor	CD4 T cell, EM-like	7074	2013
CCCTAACGTGATAGAT-19	Normal4	Healthy donor	Monocyte, classical	9875	2862
CCCTCAAAGGTCCCTG-19	Normal4	Healthy donor	Uncategorized	7613	2746
CCCTCAAGTTCGAAGG-19	Normal4	Healthy donor	NK cell	5133	1864
CCCTCAAGTTTGGAAA-19	Normal4	Healthy donor	NK cell	4184	1604
CCCTCAATCACACGAT-19	Normal4	Healthy donor	Bcell, IgG-	8500	2410
CCCTCTCGTCTGCAAT-19	Normal4	Healthy donor	CD8 T cell, EM-like	4417	1743
CCCTCTCTCCGTGGGT-19	Normal4	Healthy donor	NK cell	4673	1813
CCCTCTCTCTCATTTG-19	Normal4	Healthy donor	NK cell	6906	2532
CCCTCTCTCTGGAAGG-19	Normal4	Healthy donor	NK cell	4675	1838
CCCTGATCACGTCGTG-19	Normal4	Healthy donor	Monocyte, classical	9468	2832
CCCTGATCATAAGCGG-19	Normal4	Healthy donor	Monocyte, classical	8561	2617
CCCTGATGTCTTCTAT-19	Normal4	Healthy donor	Monocyte, classical	11741	3243
CCCTTAGCATCTTCGC-19	Normal4	Healthy donor	NK cell	5968	2250
CCCTTAGCATGGCTAT-19	Normal4	Healthy donor	CD4 T cell, EM-like	5220	1749
CCCTTAGTCAAGTCTG-19	Normal4	Healthy donor	Monocyte, classical	8414	2659
CCGAACGAGGCCTAGA-19	Normal4	Healthy donor	Bcell, IgG-	8087	1933
CCGAACGCATGAAGCG-19	Normal4	Healthy donor	Bcell, IgG+	6350	1708
CCGATCTAGAATCCCT-19	Normal4	Healthy donor	NK cell	3272	1445
CCGATCTAGAGCATCG-19	Normal4	Healthy donor	Bcell, IgG-	3162	968
CCGATCTGTACAAGCG-19	Normal4	Healthy donor	NK cell	4158	1639
CCGATGGAGCACCTGC-19	Normal4	Healthy donor	Monocyte, classical	11246	3036
CCGATGGGTACGCGTC-19	Normal4	Healthy donor	Monocyte, classical	6849	2373
CCGCAAGAGGTTGAGC-19	Normal4	Healthy donor	Monocyte, classical	14703	3408
CCGCAAGCAATAGTAG-19	Normal4	Healthy donor	NK cell	4631	1680
CCGCAAGTCTGATTCT-19	Normal4	Healthy donor	Bcell, IgG-	3818	1234
CCGGACACACACGTGC-19	Normal4	Healthy donor	Monocyte, nonclassical	12186	3250
CCGGACAGTACCGGAA-19	Normal4	Healthy donor	CD8 T cell, non-EM-like	5447	1919
CCGGACAGTGCTCCGA-19	Normal4	Healthy donor	CD4 T cell, EM-like	4527	1492
CCGGGTAAGTAAGGGA-19	Normal4	Healthy donor	NK cell	4403	1537
CCGGGTACAATAGTCC-19	Normal4	Healthy donor	NK cell	5019	1852
CCGGGTAGTCTAATCG-19	Normal4	Healthy donor	Monocyte, classical	14333	3776
CCGGGTAGTGAGCGAT-19	Normal4	Healthy donor	Bcell, IgG+	4562	1348
CCGGGTATCGTCTACC-19	Normal4	Healthy donor	Platelet	4324	1693
CCGGGTATCTGGTCAA-19	Normal4	Healthy donor	NK cell	8988	2684
CCGGTAGCAACACAAA-19	Normal4	Healthy donor	CD4 T cell, EM-like	8990	2123
CCGGTAGCACACCGCA-19	Normal4	Healthy donor	Monocyte, classical	11443	3270
CCGGTAGCAGGTTCCG-19	Normal4	Healthy donor	NK cell	5259	2015
CCGGTGAAGTAGTGCG-19	Normal4	Healthy donor	Monocyte, classical	5339	1964
CCGGTGACACATAACC-19	Normal4	Healthy donor	NK cell	4619	1580
CCGGTGAGTGAGACCA-19	Normal4	Healthy donor	Monocyte, classical	11060	3088
CCGTAGGAGACATCCT-19	Normal4	Healthy donor	NK cell	5037	2011
CCGTAGGCACCTTCGT-19	Normal4	Healthy donor	NK cell	5133	1789
CCGTAGGCACGAGGTA-19	Normal4	Healthy donor	Uncategorized	5179	2009
CCGTAGGCACGTAGAG-19	Normal4	Healthy donor	Bcell, IgG-	6286	1751
CCGTAGGGTCACAATC-19	Normal4	Healthy donor	CD8 T cell, EM-like	6216	1974
CCGTGAGGTTACCCAA-19	Normal4	Healthy donor	Uncategorized	2321	1272
CCGTGAGTCATGTCAG-19	Normal4	Healthy donor	NK cell	4457	1698
CCGTGAGTCTCCTGCA-19	Normal4	Healthy donor	Monocyte, nonclassical	13151	3125
CCGTTCAAGACTAGAT-19	Normal4	Healthy donor	NK cell	4017	1830
CCGTTCAAGGTGGTTG-19	Normal4	Healthy donor	Monocyte, classical	4956	1904
CCGTTCATCCCAGGCA-19	Normal4	Healthy donor	Monocyte, classical	2749	1311
CCTAACCAGACCAAAT-19	Normal4	Healthy donor	NK cell	5703	2096
CCTAACCAGAGCATTA-19	Normal4	Healthy donor	NK cell	2881	1329
CCTAACCCAGCTACTA-19	Normal4	Healthy donor	Uncategorized	6676	2488
CCTAACCGTGGATCGA-19	Normal4	Healthy donor	NK cell	4031	1516
CCTAAGAAGGAACTAT-19	Normal4	Healthy donor	NK cell	4288	1638
CCTAAGAAGGATACGC-19	Normal4	Healthy donor	Monocyte, classical	10531	3010
CCTAAGACACCAATTG-19	Normal4	Healthy donor	Monocyte, classical	4131	1639
CCTAAGATCACACGAT-19	Normal4	Healthy donor	NK cell	4793	1804
CCTACGTAGCGACATG-19	Normal4	Healthy donor	Monocyte, classical	4094	1630
CCTACGTCAACATCGT-19	Normal4	Healthy donor	Monocyte, nonclassical	11667	3099
CCTATCGGTTCAAGTC-19	Normal4	Healthy donor	CD8 T cell, EM-like	1230	675
CCTATCGTCAAAGGAT-19	Normal4	Healthy donor	Bcell, IgG-	7728	1898
CCTCAACAGCGTATAA-19	Normal4	Healthy donor	Monocyte, classical	7249	2234
CCTCAACGTGAATGAT-19	Normal4	Healthy donor	Uncategorized	3641	1587
CCTCAACTCATCAGTG-19	Normal4	Healthy donor	NK cell	4698	1857
CCTCACACAAACGGCA-19	Normal4	Healthy donor	Bcell, IgG-	7150	1946
CCTCAGTAGAGAGCGG-19	Normal4	Healthy donor	NK cell	4993	1745
CCTCAGTAGATTAGAC-19	Normal4	Healthy donor	CD4 T cell, non-EM-like	4339	1390
CCTCATGCACGCAGTC-19	Normal4	Healthy donor	CD8 T cell, non-EM-like	4662	1745
CCTCATGGTACGTGTT-19	Normal4	Healthy donor	NK cell	4611	1816
CCTCATGGTCCCTAAA-19	Normal4	Healthy donor	NK cell	5851	2245
CCTCCAAAGACAGCTG-19	Normal4	Healthy donor	Monocyte, classical	3890	1716
CCTCCAAAGGTGGTTG-19	Normal4	Healthy donor	NK cell	4497	1675
CCTCCAACATCATCTT-19	Normal4	Healthy donor	Bcell, IgG+	9132	2483
CCTCCAATCACCCTGT-19	Normal4	Healthy donor	Uncategorized	8802	3100
CCTCCAATCCCTTGGT-19	Normal4	Healthy donor	Bcell, IgG+	7958	1994
CCTCCAATCGTGTTCC-19	Normal4	Healthy donor	CD4 T cell, EM-like	9223	2060
CCTCCTCAGACGGATC-19	Normal4	Healthy donor	NK cell	4600	1726
CCTCCTCAGAGGTATT-19	Normal4	Healthy donor	Monocyte, classical	4033	1714
CCTCCTCAGTCCCGAC-19	Normal4	Healthy donor	RBC	5041	226
CCTCCTCAGTTCATGC-19	Normal4	Healthy donor	Bcell, IgG+	11509	2787
CCTCCTCGTCTCGGGT-19	Normal4	Healthy donor	Monocyte, classical	2395	1259
CCTCTAGAGCCAACCC-19	Normal4	Healthy donor	NK cell	4907	1904
CCTCTAGGTAACAGTA-19	Normal4	Healthy donor	CD4 T cell, EM-like	8668	2301
CCTCTCCCATGGCTAT-19	Normal4	Healthy donor	CD8 T cell, EM-like	4727	1679
CCTGCATAGATTAGCA-19	Normal4	Healthy donor	Monocyte, nonclassical	10691	2771
CCTGCATGTGTCCAAT-19	Normal4	Healthy donor	Monocyte, classical	9837	3060
CCTGCATTCTGGGAGA-19	Normal4	Healthy donor	NK cell	4796	1723
CCTGTTGAGATCCGAG-19	Normal4	Healthy donor	CD8 T cell, EM-like	6020	1848
CCTGTTGAGCGTGAGT-19	Normal4	Healthy donor	NK cell	4799	1726
CCTGTTGCAACGATTC-19	Normal4	Healthy donor	NK cell	5655	2054
CCTGTTGCATCGAACT-19	Normal4	Healthy donor	Uncategorized	7596	2639
CCTGTTGGTAGGTGCA-19	Normal4	Healthy donor	CD8 T cell, non-EM-like	4679	1702
CCTGTTGGTCCTACGG-19	Normal4	Healthy donor	Monocyte, classical	12718	3341
CCTGTTGGTTGGACTT-19	Normal4	Healthy donor	Monocyte, classical	6072	2140
CCTGTTGTCAGGAACG-19	Normal4	Healthy donor	NK cell	4270	1560
CCTTGTGAGTCGTCTA-19	Normal4	Healthy donor	Bcell, IgG-	9189	2222
CCTTGTGCACATCATG-19	Normal4	Healthy donor	NK cell	5123	1915
CCTTGTGCAGGTTCGC-19	Normal4	Healthy donor	Bcell, IgG+	7460	2031
CCTTGTGGTAAGCTCT-19	Normal4	Healthy donor	Monocyte, classical	6460	2312
CCTTGTGTCAGCGCGT-19	Normal4	Healthy donor	CD4 T cell, non-EM-like	2206	1008
CCTTTGGAGGGCAGAG-19	Normal4	Healthy donor	Monocyte, nonclassical	9621	2796
CCTTTGGGTGCCGTAC-19	Normal4	Healthy donor	Monocyte, classical	6102	1988
CCTTTGGGTGTCCTAA-19	Normal4	Healthy donor	NK cell	5100	1936
CCTTTGGTCTGGGCCA-19	Normal4	Healthy donor	Bcell, IgG+	7421	2062
CGAAGGAGTACAATAG-19	Normal4	Healthy donor	Monocyte, classical	12222	3269
CGAAGTTCAGAGCCCT-19	Normal4	Healthy donor	Monocyte, classical	5840	2026
CGAAGTTCATGAAGGC-19	Normal4	Healthy donor	Monocyte, nonclassical	11344	3017
CGAAGTTGTACGGGAT-19	Normal4	Healthy donor	NK cell	5075	1865
CGAAGTTGTATGGAAT-19	Normal4	Healthy donor	CD4 T cell, EM-like	6414	1631
CGAAGTTTCAACTACG-19	Normal4	Healthy donor	Monocyte, classical	12563	3393
CGAAGTTTCAGACAAA-19	Normal4	Healthy donor	Monocyte, classical	7741	2611
CGAAGTTTCGACATAC-19	Normal4	Healthy donor	CD4 T cell, EM-like	10106	2368
CGAATTGAGCTTAGTC-19	Normal4	Healthy donor	Monocyte, classical	10306	2802
CGAATTGGTCGAAGCA-19	Normal4	Healthy donor	CD8 T cell, non-EM-like	5500	1594
CGAATTGGTTGCATTG-19	Normal4	Healthy donor	CD4 T cell, EM-like	10365	2363
CGAATTGTCCACACAA-19	Normal4	Healthy donor	Monocyte, classical	9216	2801
CGAATTGTCGGTATGT-19	Normal4	Healthy donor	NK cell	5345	1880
CGACAGCAGGTAGTCG-19	Normal4	Healthy donor	Monocyte, classical	8757	2821
CGACAGCCAGCAGTAG-19	Normal4	Healthy donor	Monocyte, classical	5078	1794
CGACAGCGTGCAACAG-19	Normal4	Healthy donor	NK cell	5334	2004
CGAGAAGAGAGCAAGA-19	Normal4	Healthy donor	Monocyte, nonclassical	10711	3170
CGAGAAGCAGATCCAT-19	Normal4	Healthy donor	Monocyte, classical	11703	3180
CGAGAAGTCCGGTAAT-19	Normal4	Healthy donor	NK cell	3253	1276
CGAGGAACAAAGACGC-19	Normal4	Healthy donor	CD4 T cell, EM-like	6846	1764
CGAGGAACAATGCAAA-19	Normal4	Healthy donor	CD8 T cell, non-EM-like	4378	1546
CGAGGAACAGGCGAAT-19	Normal4	Healthy donor	NK cell	4166	1474
CGAGGAACATACTGTG-19	Normal4	Healthy donor	NK cell	2857	1164
CGAGGCTGTTCGGCGT-19	Normal4	Healthy donor	NK cell	3706	1580
CGAGGCTTCACTTCTA-19	Normal4	Healthy donor	NK cell	4976	1948
CGAGGCTTCGCGTAGC-19	Normal4	Healthy donor	Uncategorized	11162	2987
CGAGTGCGTTACGTAC-19	Normal4	Healthy donor	CD4 T cell, non-EM-like	7065	1555
CGAGTTAAGCGTTACT-19	Normal4	Healthy donor	Monocyte, classical	14603	3569
CGAGTTAAGTCATACC-19	Normal4	Healthy donor	CD8 T cell, EM-like	5095	1621
CGAGTTACAACACTAC-19	Normal4	Healthy donor	Monocyte, classical	8914	2640
CGAGTTACAGACCGCT-19	Normal4	Healthy donor	NK cell	4096	1688
CGAGTTACATCAGTGT-19	Normal4	Healthy donor	CD8 T cell, EM-like	5037	1581
CGAGTTAGTTCGGCGT-19	Normal4	Healthy donor	CD4 T cell, EM-like	7649	1943
CGAGTTAGTTTCTATC-19	Normal4	Healthy donor	Monocyte, classical	10955	3036
CGAGTTATCTCTTGCG-19	Normal4	Healthy donor	Monocyte, nonclassical	12414	3408
CGATCGGAGCACTAAA-19	Normal4	Healthy donor	Bcell, IgG-	6409	1732
CGATCGGCACACACTA-19	Normal4	Healthy donor	CD4 T cell, EM-like	13746	3233
CGATCGGGTACCTGTA-19	Normal4	Healthy donor	Monocyte, classical	8385	2381
CGATGCGAGGCTGAAC-19	Normal4	Healthy donor	Bcell, IgG-	5673	1718
CGATGCGTCGGACAAG-19	Normal4	Healthy donor	CD4 T cell, non-EM-like	1761	845
CGATGGCAGCCTGTGC-19	Normal4	Healthy donor	Bcell, IgG+	2532	1081
CGATGGCAGTGAGGCT-19	Normal4	Healthy donor	Monocyte, nonclassical	10977	2777
CGATGGCTCCGTGGCA-19	Normal4	Healthy donor	Monocyte, nonclassical	12483	2947
CGCAGGTAGGCGTTAG-19	Normal4	Healthy donor	NK cell	4661	1749
CGCAGGTGTATTGAGA-19	Normal4	Healthy donor	NK cell	4558	1825
CGCAGGTGTTAGAAGT-19	Normal4	Healthy donor	Monocyte, classical	6933	2255
CGCAGGTTCTGTCCGT-19	Normal4	Healthy donor	CD8 T cell, EM-like	4035	1461
CGCAGGTTCTGTCGTC-19	Normal4	Healthy donor	CD4 T cell, EM-like	7626	1933
CGCATAACACAACGAG-19	Normal4	Healthy donor	Bcell, IgG-	8367	2066
CGCATAACAGACATCT-19	Normal4	Healthy donor	NK cell	4767	1790
CGCATGGAGGGTAGCT-19	Normal4	Healthy donor	CD4 T cell, non-EM-like	5847	1490
CGCATGGAGTCGAATA-19	Normal4	Healthy donor	Monocyte, classical	10786	2806
CGCATGGCACAAGCTT-19	Normal4	Healthy donor	CD4 T cell, EM-like	6010	1814
CGCATGGCACGGGCTT-19	Normal4	Healthy donor	NK cell	3945	1509
CGCATGGCAGCTCTGG-19	Normal4	Healthy donor	CD8 T cell, non-EM-like	5663	1729
CGCATGGCATTGACCA-19	Normal4	Healthy donor	NK cell	4625	1605
CGCATGGTCATTCTTG-19	Normal4	Healthy donor	CD4 T cell, non-EM-like	8281	1979
CGCATGGTCGGACCAC-19	Normal4	Healthy donor	CD4 T cell, EM-like	6094	1727
CGCCAGACATGACGGA-19	Normal4	Healthy donor	NK cell	4224	1428
CGCCAGAGTGTGACCC-19	Normal4	Healthy donor	Platelet	1487	537
CGCCAGATCCGCAAAT-19	Normal4	Healthy donor	CD8 T cell, EM-like	5441	1657
CGCCATTGTAAGATAC-19	Normal4	Healthy donor	CD4 T cell, non-EM-like	8217	1966
CGCCATTTCGCAGTCG-19	Normal4	Healthy donor	Monocyte, classical	7518	2463
CGCGTGAAGAGGATCC-19	Normal4	Healthy donor	NK cell	4165	1650
CGCGTGAAGTCTCGTA-19	Normal4	Healthy donor	Uncategorized	4144	1499
CGCGTGAGTACGGATG-19	Normal4	Healthy donor	Monocyte, classical	4001	1549
CGCGTGATCCTACCGT-19	Normal4	Healthy donor	CD4 T cell, EM-like	9309	2610
CGGAACCAGTTTCTTC-19	Normal4	Healthy donor	NK cell	4547	1711
CGGAACCCACTGCATA-19	Normal4	Healthy donor	NK cell	5657	2177
CGGAACCGTGACAACG-19	Normal4	Healthy donor	NK cell	3847	1411
CGGAACCGTTAGTCGT-19	Normal4	Healthy donor	NK cell	4961	1807
CGGAACCTCATCACCC-19	Normal4	Healthy donor	Monocyte, classical	9450	2813
CGGAATTAGTTCATCG-19	Normal4	Healthy donor	NK cell	4666	1711
CGGAATTTCATCACAG-19	Normal4	Healthy donor	CD4 T cell, EM-like	7805	1945
CGGAATTTCGCCGTGA-19	Normal4	Healthy donor	CD8 T cell, non-EM-like	3044	1205
CGGAATTTCTGGACTA-19	Normal4	Healthy donor	CD8 T cell, EM-like	4750	1444
CGGACACAGAATTGCA-19	Normal4	Healthy donor	NK cell	10648	3062
CGGACACAGGTAAGAG-19	Normal4	Healthy donor	NK cell	4770	1659
CGGACACCAAGCGCTC-19	Normal4	Healthy donor	NK cell	11237	2860
CGGACACCAAGCTACT-19	Normal4	Healthy donor	Monocyte, classical	10794	2900
CGGACACGTGGGATTG-19	Normal4	Healthy donor	NK cell	3297	1266
CGGAGAAAGCGTGTCC-19	Normal4	Healthy donor	NK cell	5406	1881
CGGAGAACATTCTGTT-19	Normal4	Healthy donor	Monocyte, classical	9574	3015
CGGAGAAGTCGGCCTA-19	Normal4	Healthy donor	NK cell	4062	1484
CGGCAGTCAACGGTAG-19	Normal4	Healthy donor	NK cell	6284	2090
CGGCAGTCACTCAAGT-19	Normal4	Healthy donor	CD8 T cell, EM-like	7112	2179
CGGCAGTGTACCGTCG-19	Normal4	Healthy donor	NK cell	4808	1910
CGGCAGTGTCGTGATT-19	Normal4	Healthy donor	NK cell	4054	1676
CGGCAGTGTTCCCACT-19	Normal4	Healthy donor	NK cell	4189	1578
CGGCAGTTCGGCTTGG-19	Normal4	Healthy donor	CD4 T cell, non-EM-like	7760	1604
CGGGACTAGGCAGGGA-19	Normal4	Healthy donor	Monocyte, classical	12813	3111
CGGGACTAGGCTCAAG-19	Normal4	Healthy donor	Monocyte, classical	10910	3042
CGGGACTCAGTCCCGA-19	Normal4	Healthy donor	NK cell	4586	1532
CGGGACTCATAGATCC-19	Normal4	Healthy donor	RBC	8812	1758
CGGGACTGTAGCGAGT-19	Normal4	Healthy donor	Monocyte, classical	14258	3668
CGGGACTTCTACACAG-19	Normal4	Healthy donor	Monocyte, classical	5742	2095
CGGGCATAGGATGAGA-19	Normal4	Healthy donor	CD8 T cell, EM-like	5045	1897
CGGGCATCACTAGTAC-19	Normal4	Healthy donor	Bcell, IgG-	3742	1154
CGGGCATGTACTTGTG-19	Normal4	Healthy donor	Uncategorized	1229	720
CGGGTCACAAATACGA-19	Normal4	Healthy donor	CD4 T cell, EM-like	8294	1997
CGGGTCACACAAGGTG-19	Normal4	Healthy donor	Bcell, IgG-	4147	1318
CGGGTCATCTCATTAC-19	Normal4	Healthy donor	Monocyte, classical	12099	3189
CGGGTGTAGCTGACTT-19	Normal4	Healthy donor	NK cell	4230	1691
CGGGTGTAGGACGCAT-19	Normal4	Healthy donor	Monocyte, classical	10497	3047
CGGGTGTCATGACTCA-19	Normal4	Healthy donor	NK cell	4320	1870
CGGGTGTTCAGGAAAT-19	Normal4	Healthy donor	Monocyte, classical	5370	2047
CGGTCAGAGCAGCAGT-19	Normal4	Healthy donor	CD8 T cell, non-EM-like	9381	2517
CGGTCAGCAGTTCCAA-19	Normal4	Healthy donor	NK cell	3873	1570
CGGTCAGCATACGCAT-19	Normal4	Healthy donor	Monocyte, classical	14040	3609
CGGTCAGCATTGCCGG-19	Normal4	Healthy donor	Monocyte, classical	7963	2604
CGGTCAGCATTGCCTC-19	Normal4	Healthy donor	NK cell	5861	1987
CGGTCAGTCCACGGGT-19	Normal4	Healthy donor	Bcell, IgG+	7216	2060
CGGTCAGTCGGACTGC-19	Normal4	Healthy donor	NK cell	2680	1352
CGTAAGTGTTCTCTCG-19	Normal4	Healthy donor	NK cell	3700	1362
CGTAAGTTCGCTGATA-19	Normal4	Healthy donor	Uncategorized	5138	1953
CGTAAGTTCTAGAGCT-19	Normal4	Healthy donor	NK cell	4080	1627
CGTAATGAGGAGACCT-19	Normal4	Healthy donor	CD4 T cell, non-EM-like	6414	1502
CGTAATGAGGTACAGC-19	Normal4	Healthy donor	Monocyte, classical	10363	2946
CGTAATGCATGTGTCA-19	Normal4	Healthy donor	Monocyte, classical	6862	2258
CGTAATGGTCAGACTT-19	Normal4	Healthy donor	CD4 T cell, EM-like	11746	2676
CGTAATGGTGCCCACA-19	Normal4	Healthy donor	CD8 T cell, non-EM-like	4915	1846
CGTAATGTCAGTGTTG-19	Normal4	Healthy donor	Monocyte, classical	4891	1791
CGTAGTAGTTCCCAAA-19	Normal4	Healthy donor	NK cell	4321	1679
CGTAGTATCCCGTTGT-19	Normal4	Healthy donor	NK cell	1771	931
CGTCAAACACAATGAA-19	Normal4	Healthy donor	CD4 T cell, EM-like	9236	2266
CGTCAAAGTTGAATCC-19	Normal4	Healthy donor	CD8 T cell, non-EM-like	6915	2394
CGTCAAATCACGGGCT-19	Normal4	Healthy donor	NK cell	4194	1596
CGTCAAATCCAGCCTT-19	Normal4	Healthy donor	Monocyte, classical	4532	1897
CGTCAAATCTAAGAAG-19	Normal4	Healthy donor	Monocyte, classical	3125	1310
CGTCAAATCTGAATCG-19	Normal4	Healthy donor	Monocyte, classical	12212	2971
CGTCCATAGTGGATAT-19	Normal4	Healthy donor	Monocyte, classical	11871	3051
CGTCCATCAAATCGTC-19	Normal4	Healthy donor	Uncategorized	11340	3313
CGTCCATCACTCCACT-19	Normal4	Healthy donor	Bcell, IgG+	7212	1882
CGTCCATCAGGTTCCG-19	Normal4	Healthy donor	NK cell	4609	1663
CGTGAATCAAGACGGT-19	Normal4	Healthy donor	NK cell	4116	1579
CGTGAATGTAACGTTC-19	Normal4	Healthy donor	CD4 T cell, non-EM-like	5804	1239
CGTGATAAGGCTCTCG-19	Normal4	Healthy donor	Monocyte, classical	10301	3028
CGTGATAAGGTTGGTG-19	Normal4	Healthy donor	Monocyte, classical	9422	2790
CGTGATACAGGAGGAG-19	Normal4	Healthy donor	NK cell	3606	1439
CGTGATACATGGGAAC-19	Normal4	Healthy donor	NK cell	3843	1364
CGTGATAGTCTCTCTG-19	Normal4	Healthy donor	NK cell	4406	1611
CGTGATATCGCGCCAA-19	Normal4	Healthy donor	CD4 T cell, non-EM-like	5041	1408
CGTGCTTAGACGCCAA-19	Normal4	Healthy donor	Uncategorized	1712	1043
CGTGCTTAGAGGCCAT-19	Normal4	Healthy donor	Monocyte, classical	4458	1737
CGTGCTTAGGCTCACC-19	Normal4	Healthy donor	Monocyte, classical	5049	1959
CGTGCTTAGTGAGTTA-19	Normal4	Healthy donor	NK cell	4346	1646
CGTGCTTCATGGGTCC-19	Normal4	Healthy donor	Monocyte, classical	7423	2513
CGTGCTTGTCAAATCC-19	Normal4	Healthy donor	CD4 T cell, EM-like	6083	1910
CGTGCTTGTTATCTGG-19	Normal4	Healthy donor	Monocyte, classical	9258	2938
CGTGCTTTCGCCAGAC-19	Normal4	Healthy donor	NK cell	4294	1607
CGTGTCTAGAGGTTAT-19	Normal4	Healthy donor	Monocyte, classical	10268	2957
CGTGTCTAGCAACAGC-19	Normal4	Healthy donor	NK cell	3725	1414
CGTGTCTAGGGATCTG-19	Normal4	Healthy donor	NK cell	3835	1436
CGTGTCTCATACCACA-19	Normal4	Healthy donor	Monocyte, classical	11272	3206
CGTGTCTGTTATCTGG-19	Normal4	Healthy donor	Monocyte, classical	12558	3249
CGTGTCTGTTCCTACC-19	Normal4	Healthy donor	Monocyte, nonclassical	11505	2951
CGTGTCTTCGAGTTGT-19	Normal4	Healthy donor	Uncategorized	10412	2963
CGTGTCTTCGTTAGAC-19	Normal4	Healthy donor	Platelet	5130	1273
CGTTAGAGTATTCCTT-19	Normal4	Healthy donor	Bcell, IgG-	4690	1401
CGTTCTGCAATCGCAT-19	Normal4	Healthy donor	CD4 T cell, EM-like	6988	1987
CGTTCTGCACTACTTT-19	Normal4	Healthy donor	CD4 T cell, EM-like	9689	2306
CGTTCTGCAGAACTCT-19	Normal4	Healthy donor	Monocyte, classical	13133	3519
CGTTCTGCATCGCCTT-19	Normal4	Healthy donor	CD4 T cell, EM-like	9214	2138
CGTTCTGTCAAGGCTT-19	Normal4	Healthy donor	Uncategorized	1639	811
CGTTGGGCACACAGAG-19	Normal4	Healthy donor	Monocyte, classical	14978	3604
CGTTGGGGTGCTGCAC-19	Normal4	Healthy donor	Bcell, IgG+	6457	1836
CGTTGGGTCCAGGACC-19	Normal4	Healthy donor	Bcell, IgG-	7052	1777
CGTTGGGTCTGCAGCG-19	Normal4	Healthy donor	Monocyte, classical	7154	2519
CTAACCCAGAAGGATG-19	Normal4	Healthy donor	NK cell	4081	1563
CTAACCCAGCATGCAG-19	Normal4	Healthy donor	NK cell	4720	1797
CTAACCCGTACGATTC-19	Normal4	Healthy donor	NK cell	5845	2084
CTAACCCGTCTTAGTG-19	Normal4	Healthy donor	Monocyte, classical	12026	3156
CTAACCCGTGACAGGT-19	Normal4	Healthy donor	Monocyte, classical	9219	2836
CTAACCCGTTTGTTGG-19	Normal4	Healthy donor	Monocyte, classical	11251	3090
CTAACCCTCATTCGGA-19	Normal4	Healthy donor	Bcell, IgG+	10815	2545
CTAACCCTCGGACCAC-19	Normal4	Healthy donor	NK cell	4779	1769
CTAACTTAGCGCTGCT-19	Normal4	Healthy donor	Bcell, IgG+	13156	3011
CTAACTTGTACTAACC-19	Normal4	Healthy donor	NK cell	4674	1806
CTAACTTGTAGGACCA-19	Normal4	Healthy donor	Monocyte, nonclassical	13670	3537
CTAAGTGGTATGGTAA-19	Normal4	Healthy donor	NK cell	4789	1703
CTAAGTGGTCCCTGAG-19	Normal4	Healthy donor	NK cell	4038	1554
CTACAGATCACATACG-19	Normal4	Healthy donor	Bcell, IgG-	8552	2272
CTACAGATCGGAGCAA-19	Normal4	Healthy donor	CD8 T cell, EM-like	8836	2419
CTACATTGTTCAATCG-19	Normal4	Healthy donor	NK cell	5159	1873
CTACCCAAGAAGTCCG-19	Normal4	Healthy donor	Monocyte, classical	13298	3438
CTACCCAAGAGCGACT-19	Normal4	Healthy donor	CD4 T cell, EM-like	4496	1253
CTACCCAAGTCCCAAT-19	Normal4	Healthy donor	Monocyte, classical	10219	3031
CTACCCATCAGCGGAA-19	Normal4	Healthy donor	NK cell	4242	1652
CTACCTGTCAGACTGT-19	Normal4	Healthy donor	NK cell	4871	1993
CTACGGGGTCGTACTA-19	Normal4	Healthy donor	NK cell	4750	1761
CTACGGGGTTAAGCAA-19	Normal4	Healthy donor	Monocyte, classical	11622	3120
CTACGGGTCCAGCTCT-19	Normal4	Healthy donor	NK cell	5190	2034
CTACGGGTCCCAGTGG-19	Normal4	Healthy donor	CD4 T cell, non-EM-like	9517	2098
CTACGGGTCGGTCAGC-19	Normal4	Healthy donor	Monocyte, classical	5684	2065
CTACTATCACACGGAA-19	Normal4	Healthy donor	Uncategorized	5879	2240
CTACTATGTGGTCTGC-19	Normal4	Healthy donor	CD4 T cell, EM-like	12248	3187
CTAGACAAGGACAAGA-19	Normal4	Healthy donor	CD4 T cell, non-EM-like	7183	1859
CTAGACAGTACAGAAT-19	Normal4	Healthy donor	CD4 T cell, EM-like	3746	1423
CTAGACAGTCCAGCAC-19	Normal4	Healthy donor	Bcell, IgG-	4555	1459
CTAGACAGTCCTCCTA-19	Normal4	Healthy donor	CD8 T cell, EM-like	5115	1681
CTAGACAGTGCTGTCG-19	Normal4	Healthy donor	Bcell, IgG-	4823	1503
CTAGACATCACTCCGT-19	Normal4	Healthy donor	NK cell	3756	1592
CTAGACATCACTTGTT-19	Normal4	Healthy donor	Monocyte, classical	14475	3878
CTAGGTACAACTCATG-19	Normal4	Healthy donor	Monocyte, classical	10761	3115
CTAGGTAGTTTATGCG-19	Normal4	Healthy donor	CD8 T cell, non-EM-like	4660	1586
CTAGGTATCCTTTAGT-19	Normal4	Healthy donor	Monocyte, classical	14885	3649
CTAGGTATCTCTCAAT-19	Normal4	Healthy donor	NK cell	4282	1776
CTATAGGAGACCAACG-19	Normal4	Healthy donor	NK cell	4220	1574
CTATAGGAGGAAGTGA-19	Normal4	Healthy donor	Monocyte, nonclassical	11995	3106
CTATAGGCACGGATCC-19	Normal4	Healthy donor	Monocyte, nonclassical	12744	3164
CTATAGGGTTATAGAG-19	Normal4	Healthy donor	NK cell	4454	1692
CTATCCGCAGGACTTT-19	Normal4	Healthy donor	NK cell	4330	1771
CTATCCGGTAGCTCGC-19	Normal4	Healthy donor	NK cell	5896	2187
CTATCTACATGAAGCG-19	Normal4	Healthy donor	CD4 T cell, non-EM-like	7985	1758
CTCAACCAGGGACTGT-19	Normal4	Healthy donor	Monocyte, classical	10195	3078
CTCAACCCAACAAAGT-19	Normal4	Healthy donor	NK cell	4477	1713
CTCAACCGTCCTACAA-19	Normal4	Healthy donor	NK cell	5608	2035
CTCAACCTCCTTACCG-19	Normal4	Healthy donor	NK cell	7434	2636
CTCAAGACACCGTGGT-19	Normal4	Healthy donor	CD4 T cell, EM-like	5142	1491
CTCAAGAGTACTCCGG-19	Normal4	Healthy donor	CD4 T cell, non-EM-like	6791	1419
CTCAAGAGTCATAACC-19	Normal4	Healthy donor	NK cell	5604	2123
CTCAATTAGACTTAAG-19	Normal4	Healthy donor	Monocyte, nonclassical	13995	3548
CTCAATTAGTCAGCGA-19	Normal4	Healthy donor	Monocyte, classical	11780	3248
CTCAATTGTGACTCTA-19	Normal4	Healthy donor	Monocyte, nonclassical	13631	3310
CTCAATTGTTGGGATG-19	Normal4	Healthy donor	Monocyte, classical	11312	3239
CTCACTGAGGGCAGAG-19	Normal4	Healthy donor	CD4 T cell, EM-like	6543	1807
CTCACTGAGTCACACT-19	Normal4	Healthy donor	Uncategorized	12453	3746
CTCAGGGAGACCCGCT-19	Normal4	Healthy donor	Monocyte, classical	11166	3093
CTCAGGGCAAATGGCG-19	Normal4	Healthy donor	Monocyte, nonclassical	12545	3226
CTCAGGGCACATCCCT-19	Normal4	Healthy donor	CD4 T cell, non-EM-like	8882	2120
CTCAGGGCAGCGTTGC-19	Normal4	Healthy donor	NK cell	1485	839
CTCAGGGGTTAGTTCG-19	Normal4	Healthy donor	Bcell, IgG+	8896	2274
CTCAGGGTCGCCCAGA-19	Normal4	Healthy donor	CD4 T cell, EM-like	4771	1395
CTCAGTCCAGCAGACA-19	Normal4	Healthy donor	Monocyte, classical	14488	3707
CTCATCGAGGCCTGCT-19	Normal4	Healthy donor	Bcell, IgG+	8401	2244
CTCATCGCAGGACTTT-19	Normal4	Healthy donor	NK cell	5663	2095
CTCATCGGTATGTCCA-19	Normal4	Healthy donor	NK cell	4320	1660
CTCATGCCAAGAGCTG-19	Normal4	Healthy donor	NK cell	4272	1660
CTCATGCCAGACGGAT-19	Normal4	Healthy donor	Uncategorized	4050	1493
CTCATGCTCGGCTATA-19	Normal4	Healthy donor	Monocyte, classical	4424	1679
CTCATGCTCGTAACCA-19	Normal4	Healthy donor	NK cell	4900	1709
CTCATGCTCTAACACG-19	Normal4	Healthy donor	Monocyte, nonclassical	12889	3250
CTCATTACAGCGAACA-19	Normal4	Healthy donor	NK cell	6899	2462
CTCATTACATTGCAAC-19	Normal4	Healthy donor	NK cell	4121	1885
CTCATTAGTAGCTGTT-19	Normal4	Healthy donor	CD8 T cell, non-EM-like	5112	1927
CTCATTAGTAGTGTGG-19	Normal4	Healthy donor	Monocyte, classical	5273	1993
CTCCAACAGCTAATCC-19	Normal4	Healthy donor	Monocyte, classical	3826	1651
CTCCAACGTTCAAGGG-19	Normal4	Healthy donor	Bcell, IgG+	13175	3146
CTCCAACTCAAGTCTG-19	Normal4	Healthy donor	CD4 T cell, EM-like	5608	1837
CTCCACACAAGCGCTC-19	Normal4	Healthy donor	NK cell	4952	1954
CTCCACACATTGACTG-19	Normal4	Healthy donor	NK cell	5331	2157
CTCCATGAGGACAGCT-19	Normal4	Healthy donor	CD4 T cell, EM-like	8397	2028
CTCCATGAGTCGCGAA-19	Normal4	Healthy donor	NK cell	4794	1705
CTCCATGCAGGAAGTC-19	Normal4	Healthy donor	CD8 T cell, EM-like	5917	1816
CTCCATGCAGGAATAT-19	Normal4	Healthy donor	CD8 T cell, EM-like	5443	1778
CTCCATGGTGAATGTA-19	Normal4	Healthy donor	Monocyte, classical	8198	2529
CTCCATGTCTATCGTT-19	Normal4	Healthy donor	Monocyte, classical	13680	3619
CTCCCAACAATACCCA-19	Normal4	Healthy donor	Uncategorized	1068	459
CTCCCAACATCCTGTC-19	Normal4	Healthy donor	Monocyte, classical	11773	3389
CTCCCAAGTACTCAAC-19	Normal4	Healthy donor	Monocyte, nonclassical	13489	3330
CTCCCTCTCATTGGTG-19	Normal4	Healthy donor	NK cell	3856	1553
CTCCGATCAAGTATCC-19	Normal4	Healthy donor	NK cell	3105	1400
CTCCGATGTCTTTCTA-19	Normal4	Healthy donor	NK cell	6268	2149
CTCCGATTCGAAGCCC-19	Normal4	Healthy donor	NK cell	4748	1880
CTCCGATTCGGCATTA-19	Normal4	Healthy donor	Bcell, IgG-	8029	2362
CTCCTCCTCTTAGCTT-19	Normal4	Healthy donor	CD4 T cell, non-EM-like	7057	1894
CTCCTTTAGGATATAC-19	Normal4	Healthy donor	Monocyte, classical	6690	2506
CTCCTTTAGTAGGTTA-19	Normal4	Healthy donor	NK cell	4412	1667
CTCCTTTCATGTACGT-19	Normal4	Healthy donor	NK cell	5769	2049
CTCCTTTTCAAGTCGT-19	Normal4	Healthy donor	NK cell	4690	1808
CTCCTTTTCCCTCTCC-19	Normal4	Healthy donor	CD4 T cell, EM-like	5887	2020
CTCGAGGAGCTAAATG-19	Normal4	Healthy donor	NK cell	4363	1797
CTCGAGGCACGGTGAA-19	Normal4	Healthy donor	NK cell	3119	1247
CTCGAGGCACTGCTTC-19	Normal4	Healthy donor	Monocyte, classical	11421	3116
CTCGAGGGTGTTTGCA-19	Normal4	Healthy donor	Monocyte, classical	11550	3157
CTCGAGGGTTGAATCC-19	Normal4	Healthy donor	Bcell, IgG-	4912	1447
CTCGAGGTCCTACTGC-19	Normal4	Healthy donor	Monocyte, classical	11480	3144
CTCGAGGTCGGCCTTT-19	Normal4	Healthy donor	Bcell, IgG+	12949	3019
CTCTCAGAGCCTCAGC-19	Normal4	Healthy donor	Monocyte, classical	8459	2511
CTCTCAGAGTCTGCGC-19	Normal4	Healthy donor	Monocyte, classical	5864	2096
CTCTCAGAGTTGAAGT-19	Normal4	Healthy donor	CD4 T cell, non-EM-like	5593	1348
CTCTCAGCATTCTCCG-19	Normal4	Healthy donor	Uncategorized	5597	2293
CTCTCAGGTATTTCTC-19	Normal4	Healthy donor	Bcell, IgG+	10258	2570
CTCTCAGGTGGTCAAG-19	Normal4	Healthy donor	Bcell, IgG+	7517	2129
CTCTCGAGTCCTCATC-19	Normal4	Healthy donor	NK cell	4644	1819
CTCTCGAGTTTCGGCG-19	Normal4	Healthy donor	Monocyte, classical	6600	2225
CTCTCGATCATACGGT-19	Normal4	Healthy donor	CD4 T cell, EM-like	7175	1893
CTCTGGTAGCGGTATG-19	Normal4	Healthy donor	Bcell, IgG-	4942	1394
CTCTGGTGTCCACTTC-19	Normal4	Healthy donor	NK cell	5058	1901
CTCTGGTTCTCATGGA-19	Normal4	Healthy donor	NK cell	6234	2182
CTGAATGAGAAGTGTT-19	Normal4	Healthy donor	Monocyte, classical	14837	3342
CTGAATGCAAAGCAAT-19	Normal4	Healthy donor	CD8 T cell, EM-like	4685	1493
CTGAATGGTGTGTACT-19	Normal4	Healthy donor	CD4 T cell, EM-like	6540	1672
CTGAATGTCTTGGTCC-19	Normal4	Healthy donor	Monocyte, classical	2331	1146
CTGAGCGAGCGTTCAT-19	Normal4	Healthy donor	Bcell, IgG-	6403	1847
CTGAGGCCACATCCCT-19	Normal4	Healthy donor	CD8 T cell, EM-like	4664	1765
CTGATCCCAAGATCCT-19	Normal4	Healthy donor	NK cell	3750	1558
CTGATCCCAAGCGATG-19	Normal4	Healthy donor	CD8 T cell, non-EM-like	4987	1725
CTGATCCTCATTATCC-19	Normal4	Healthy donor	NK cell	4179	1502
CTGCAGGGTAGATGTA-19	Normal4	Healthy donor	NK cell	3746	1472
CTGCAGGGTGGCGTAA-19	Normal4	Healthy donor	CD4 T cell, non-EM-like	5239	1429
CTGCAGGGTGTGTGTT-19	Normal4	Healthy donor	NK cell	3488	1550
CTGCAGGTCATGACAC-19	Normal4	Healthy donor	CD8 T cell, non-EM-like	6007	1573
CTGCAGGTCCCAGCGA-19	Normal4	Healthy donor	CD4 T cell, EM-like	6959	1829
CTGCAGGTCCGAGAAG-19	Normal4	Healthy donor	Monocyte, classical	10406	2893
CTGCAGGTCCTACGAA-19	Normal4	Healthy donor	NK cell	5302	1973
CTGCATCAGCTGGCTC-19	Normal4	Healthy donor	NK cell	5477	2108
CTGCATCCAACCCTAA-19	Normal4	Healthy donor	Monocyte, nonclassical	5157	2048
CTGCATCCACCTCAGG-19	Normal4	Healthy donor	CD8 T cell, non-EM-like	7301	2356
CTGCATCCATTGCTTT-19	Normal4	Healthy donor	Bcell, IgG+	8876	2209
CTGCATCGTGCAACAG-19	Normal4	Healthy donor	NK cell	4269	1661
CTGCATCTCTTACACT-19	Normal4	Healthy donor	Monocyte, classical	5918	2096
CTGCCATCAAGGCGTA-19	Normal4	Healthy donor	NK cell	3989	1472
CTGCCATCAGCAATTC-19	Normal4	Healthy donor	NK cell	5960	2259
CTGCCATTCTGTGTGA-19	Normal4	Healthy donor	CD4 T cell, EM-like	8522	2042
CTGCCTAAGAGTCCGA-19	Normal4	Healthy donor	Monocyte, classical	5827	2169
CTGCTCATCATTCGTT-19	Normal4	Healthy donor	Uncategorized	7632	2496
CTGCTCATCTCACTCG-19	Normal4	Healthy donor	NK cell	4576	1708
CTGCTCATCTGTGTGA-19	Normal4	Healthy donor	NK cell	5319	2057
CTGGACGAGGCCCACT-19	Normal4	Healthy donor	CD4 T cell, EM-like	9608	2313
CTGGCAGAGAGAGCGG-19	Normal4	Healthy donor	Monocyte, classical	3414	1471
CTGGCAGCACTAAACC-19	Normal4	Healthy donor	Monocyte, classical	13912	3756
CTGGCAGGTAACCCTA-19	Normal4	Healthy donor	CD8 T cell, non-EM-like	5361	1939
CTGGCAGTCGATTTCT-19	Normal4	Healthy donor	NK cell	4381	1682
CTGGTCTCATGAATAG-19	Normal4	Healthy donor	Monocyte, classical	12196	3439
CTGTACCAGCCAAGTG-19	Normal4	Healthy donor	Monocyte, classical	11423	3308
CTGTACCCAACTTGCA-19	Normal4	Healthy donor	CD4 T cell, EM-like	8760	2133
CTGTACCGTCGAGCAA-19	Normal4	Healthy donor	Monocyte, nonclassical	11724	3075
CTGTAGAGTCCAGTTA-19	Normal4	Healthy donor	Monocyte, classical	6830	2301
CTGTAGATCCGACGGT-19	Normal4	Healthy donor	NK cell	4578	1666
CTGTATTAGTGGAAAG-19	Normal4	Healthy donor	Monocyte, classical	3398	1304
CTGTATTAGTTGAAGT-19	Normal4	Healthy donor	Bcell, IgG+	3016	1161
CTGTATTCAATAGGAT-19	Normal4	Healthy donor	Uncategorized	6261	2295
CTGTCGTCAACTCCAA-19	Normal4	Healthy donor	Monocyte, classical	10378	3004
CTGTCGTCACGACAAG-19	Normal4	Healthy donor	Monocyte, classical	14730	3420
CTGTGAAAGATCCAAA-19	Normal4	Healthy donor	Monocyte, classical	7833	2571
CTGTGAAAGGCTGGAT-19	Normal4	Healthy donor	Monocyte, classical	13602	3411
CTGTGAAAGTCACTGT-19	Normal4	Healthy donor	NK cell	5047	1818
CTGTGAACATGTTTGG-19	Normal4	Healthy donor	CD8 T cell, EM-like	1723	805
CTGTGGGAGGCGTTAG-19	Normal4	Healthy donor	NK cell	4045	1461
CTGTGGGAGTGCTCGC-19	Normal4	Healthy donor	NK cell	4471	1632
CTGTGGGCATCCGTTC-19	Normal4	Healthy donor	Monocyte, nonclassical	11611	3038
CTGTGGGGTGGCTACC-19	Normal4	Healthy donor	NK cell	6932	2160
CTGTGGGGTTCGCGTG-19	Normal4	Healthy donor	Monocyte, classical	10531	3000
CTGTGGGTCTAAGAAG-19	Normal4	Healthy donor	NK cell	5360	1746
CTTACCGGTAGTCTTG-19	Normal4	Healthy donor	CD8 T cell, non-EM-like	5056	1557
CTTAGGAAGGTATTGA-19	Normal4	Healthy donor	NK cell	4994	1875
CTTAGGACACCAGCCA-19	Normal4	Healthy donor	Monocyte, classical	11067	3226
CTTAGGAGTTGCTAGT-19	Normal4	Healthy donor	CD8 T cell, EM-like	4569	1397
CTTAGGATCCATACAG-19	Normal4	Healthy donor	NK cell	5805	1994
CTTCAATAGGCTCTCG-19	Normal4	Healthy donor	NK cell	5075	1755
CTTCAATTCGTGGGTC-19	Normal4	Healthy donor	NK cell	4422	1636
CTTCAATTCTATTCGT-19	Normal4	Healthy donor	NK cell	5410	2057
CTTCCGAAGAATAGTC-19	Normal4	Healthy donor	CD4 T cell, EM-like	8186	1992
CTTCCGAAGACGGAAA-19	Normal4	Healthy donor	NK cell	3672	1475
CTTCCGAAGGGTACGT-19	Normal4	Healthy donor	Monocyte, nonclassical	11803	2841
CTTCCGACACAGTACT-19	Normal4	Healthy donor	NK cell	5737	2081
CTTCCGAGTCTCTCAC-19	Normal4	Healthy donor	NK cell	5380	2024
CTTCCGAGTTGCCGAC-19	Normal4	Healthy donor	Bcell, IgG+	8513	2367
CTTCCGATCCGGTTCT-19	Normal4	Healthy donor	NK cell	5143	1973
CTTCCGATCTTTCAGT-19	Normal4	Healthy donor	Bcell, IgG-	6563	1955
CTTCCTTAGTGCAGGT-19	Normal4	Healthy donor	CD8 T cell, non-EM-like	2007	857
CTTCCTTCACACTTAG-19	Normal4	Healthy donor	Monocyte, classical	12830	3627
CTTCCTTCAGAACTAA-19	Normal4	Healthy donor	Bcell, IgG+	8409	1969
CTTCCTTTCTGTTGGA-19	Normal4	Healthy donor	Bcell, IgG-	4451	1698
CTTCGGTGTGGCACTC-19	Normal4	Healthy donor	NK cell	6805	2255
CTTCGGTTCTAGTACG-19	Normal4	Healthy donor	NK cell	5640	2042
CTTCTAAAGCTTTGTG-19	Normal4	Healthy donor	CD4 T cell, EM-like	6879	1943
CTTCTAAGTGAGGCAT-19	Normal4	Healthy donor	NK cell	4558	1753
CTTCTCTGTTAACAGA-19	Normal4	Healthy donor	CD4 T cell, EM-like	8834	2264
CTTGAGACAGCGACAA-19	Normal4	Healthy donor	Monocyte, classical	8309	2494
CTTGAGAGTGTAAACA-19	Normal4	Healthy donor	NK cell	4155	1596
CTTGAGAGTGTTAGCT-19	Normal4	Healthy donor	NK cell	4267	1611
CTTGATTAGCTAGATA-19	Normal4	Healthy donor	Bcell, IgG+	11411	2308
CTTGATTCAAAGGGTC-19	Normal4	Healthy donor	NK cell	4861	1903
CTTGATTCACATGACT-19	Normal4	Healthy donor	CD8 T cell, non-EM-like	4813	1839
CTTGATTCACGCTGCA-19	Normal4	Healthy donor	NK cell	4335	1623
CTTGATTGTGTAACGG-19	Normal4	Healthy donor	Bcell, IgG+	6673	1656
CTTGATTTCAATCAGC-19	Normal4	Healthy donor	Monocyte, nonclassical	14318	3559
CTTGATTTCCTTTGAT-19	Normal4	Healthy donor	Monocyte, classical	6473	2296
CTTTCAACACCCAAGC-19	Normal4	Healthy donor	Monocyte, classical	7462	2525
CTTTCAAGTTCACCGG-19	Normal4	Healthy donor	Monocyte, classical	14586	3489
CTTTCAATCCCATGGG-19	Normal4	Healthy donor	Monocyte, classical	13478	3348
CTTTCAATCCTCAGAA-19	Normal4	Healthy donor	NK cell	10650	3136
CTTTCAATCGGTTGTA-19	Normal4	Healthy donor	NK cell	4869	1878
CTTTCAATCTATACTC-19	Normal4	Healthy donor	NK cell	4486	1848
CTTTCGGAGCTTCTAG-19	Normal4	Healthy donor	NK cell	4222	1520
CTTTCGGAGTGGCAGT-19	Normal4	Healthy donor	Monocyte, classical	14781	3678
CTTTCGGCAAAGAACT-19	Normal4	Healthy donor	CD8 T cell, non-EM-like	4657	1592
CTTTCGGGTGATATAG-19	Normal4	Healthy donor	NK cell	3907	1478
CTTTCGGTCGAAGGAC-19	Normal4	Healthy donor	Monocyte, classical	10596	2980
CTTTCGGTCTGGAGAG-19	Normal4	Healthy donor	NK cell	3802	1452
GAAACCTCAAGTGGTG-19	Normal4	Healthy donor	NK cell	4248	1680
GAAACCTGTGCCAAGA-19	Normal4	Healthy donor	NK cell	1133	713
GAAATGACAAGGTCAG-19	Normal4	Healthy donor	Monocyte, classical	8704	2868
GAAATGATCACCTCGT-19	Normal4	Healthy donor	Bcell, IgG-	5679	1578
GAAATGATCATACAGC-19	Normal4	Healthy donor	Bcell, IgG-	7352	1896
GAAATGATCGGCTCTT-19	Normal4	Healthy donor	NK cell	5584	1995
GAACACTAGACCCGCT-19	Normal4	Healthy donor	NK cell	5671	2081
GAACACTAGCTCCACG-19	Normal4	Healthy donor	NK cell	4834	1715
GAACACTCACAAAGCG-19	Normal4	Healthy donor	Bcell, IgG+	6259	1691
GAACACTGTTCAGGTT-19	Normal4	Healthy donor	NK cell	5139	1961
GAACGTTAGGGAGATA-19	Normal4	Healthy donor	NK cell	4054	1587
GAACGTTCATACATCG-19	Normal4	Healthy donor	Monocyte, classical	6937	2385
GAACGTTGTACTAGCT-19	Normal4	Healthy donor	CD8 T cell, non-EM-like	5834	2348
GAACGTTGTGGATGAC-19	Normal4	Healthy donor	CD4 T cell, non-EM-like	4971	1335
GAACGTTTCCATCACC-19	Normal4	Healthy donor	Monocyte, nonclassical	14889	3602
GAACTGTAGAAACTCA-19	Normal4	Healthy donor	NK cell	5140	1808
GAACTGTCATGTTACG-19	Normal4	Healthy donor	CD8 T cell, EM-like	10900	2827
GAACTGTGTGCATCTA-19	Normal4	Healthy donor	NK cell	1242	715
GAAGAATAGCTTTGTG-19	Normal4	Healthy donor	NK cell	4221	1574
GAAGAATCACAGAAGC-19	Normal4	Healthy donor	Monocyte, classical	10272	3140
GAAGAATGTTGCAAGG-19	Normal4	Healthy donor	NK cell	4160	1497
GAAGAATTCGTCGACG-19	Normal4	Healthy donor	Monocyte, classical	13574	3404
GAAGCCCCAGAGTTCT-19	Normal4	Healthy donor	NK cell	5292	1928
GAAGCCCTCACTCGAA-19	Normal4	Healthy donor	Monocyte, classical	10347	2970
GAAGCGACATCCGCGA-19	Normal4	Healthy donor	NK cell	3832	1465
GAAGCGATCACTAGCA-19	Normal4	Healthy donor	CD4 T cell, EM-like	9587	2365
GAAGCGATCCATTGGA-19	Normal4	Healthy donor	CD8 T cell, EM-like	5292	1451
GAAGCGATCTGCAGCG-19	Normal4	Healthy donor	Monocyte, classical	10529	2793
GAAGGACAGATGTAGT-19	Normal4	Healthy donor	Monocyte, classical	10256	2984
GAAGGACAGGTTACCT-19	Normal4	Healthy donor	Monocyte, classical	10960	3181
GAAGGACCAGCTATTG-19	Normal4	Healthy donor	Monocyte, nonclassical	6122	2188
GAAGGACGTAACTTCG-19	Normal4	Healthy donor	CD4 T cell, EM-like	5407	1674
GAAGGACGTCACTAGT-19	Normal4	Healthy donor	CD8 T cell, EM-like	4712	1628
GAAGGACGTCGGTGTC-19	Normal4	Healthy donor	NK cell	4494	1583
GAAGGGTAGTCCGTCG-19	Normal4	Healthy donor	NK cell	5342	2085
GAAGGGTGTTTACTGG-19	Normal4	Healthy donor	NK cell	3650	1372
GAAGGGTTCATCGACA-19	Normal4	Healthy donor	CD8 T cell, EM-like	6188	2133
GAAGTAAGTGGTCTCG-19	Normal4	Healthy donor	NK cell	4498	1519
GAAGTAAGTTATTCTC-19	Normal4	Healthy donor	Bcell, IgG-	6337	1626
GAATAGAAGGGAGTGG-19	Normal4	Healthy donor	Monocyte, classical	5543	2024
GAATAGAGTTTCTATC-19	Normal4	Healthy donor	Monocyte, classical	6957	2366
GAATCACCAAATGAAC-19	Normal4	Healthy donor	NK cell	4803	1752
GAATCACCAGCAGAAC-19	Normal4	Healthy donor	Bcell, IgG-	7348	1844
GAATCACCATGACTGT-19	Normal4	Healthy donor	Bcell, IgG+	6058	1811
GAATCACTCGCACGGT-19	Normal4	Healthy donor	Monocyte, classical	7524	2623
GAATCACTCGCCGAGT-19	Normal4	Healthy donor	Monocyte, classical	9253	2944
GAATCACTCGGATACT-19	Normal4	Healthy donor	NK cell	5643	2160
GAATCGTAGAATAGTC-19	Normal4	Healthy donor	Uncategorized	11618	3118
GAATCGTAGGCTCACC-19	Normal4	Healthy donor	Monocyte, classical	11049	3149
GAATCGTAGTAAAGCT-19	Normal4	Healthy donor	CD4 T cell, EM-like	5357	1515
GAATCGTCAAGTGGCA-19	Normal4	Healthy donor	CD8 T cell, non-EM-like	4780	1619
GAATCGTCATGGGAAC-19	Normal4	Healthy donor	NK cell	3914	1703
GAATCGTGTGAGTGAC-19	Normal4	Healthy donor	Bcell, IgG-	5876	1513
GAATCGTTCAAGAGGC-19	Normal4	Healthy donor	Monocyte, classical	3638	1479
GACACGCAGATAACGT-19	Normal4	Healthy donor	NK cell	5411	1933
GACACGCCACAGCATT-19	Normal4	Healthy donor	NK cell	4442	1720
GACAGCCAGATGACAT-19	Normal4	Healthy donor	NK cell	5933	2007
GACAGCCGTCACCACG-19	Normal4	Healthy donor	NK cell	5730	1974
GACAGCCTCACAAGAA-19	Normal4	Healthy donor	Uncategorized	6064	2071
GACAGCCTCGCCTATC-19	Normal4	Healthy donor	CD8 T cell, EM-like	5600	1742
GACATCAAGACTCAAA-19	Normal4	Healthy donor	Monocyte, nonclassical	12510	3220
GACATCAGTATGTCAC-19	Normal4	Healthy donor	NK cell	6073	2147
GACATCAGTTCGTTCC-19	Normal4	Healthy donor	NK cell	4616	1641
GACATCAGTTCTCCTG-19	Normal4	Healthy donor	NK cell	5155	1765
GACATCATCACGGTCG-19	Normal4	Healthy donor	CD8 T cell, EM-like	6244	2124
GACCAATGTCAATGGG-19	Normal4	Healthy donor	NK cell	4622	1710
GACCAATTCTACACTT-19	Normal4	Healthy donor	Monocyte, classical	8823	3040
GACCCAGAGCTTGTGT-19	Normal4	Healthy donor	Bcell, IgG+	6454	1572
GACCCAGCATATACCG-19	Normal4	Healthy donor	Monocyte, classical	11392	3164
GACCCAGGTCGTTCAA-19	Normal4	Healthy donor	NK cell	3674	1254
GACCCAGTCGCTCATC-19	Normal4	Healthy donor	Monocyte, classical	8851	2776
GACCCAGTCTTAATCC-19	Normal4	Healthy donor	NK cell	5082	1846
GACCCTTAGAAACTGT-19	Normal4	Healthy donor	NK cell	5497	1932
GACCCTTAGGCGACAT-19	Normal4	Healthy donor	NK cell	5152	1926
GACCCTTCAAATCGGG-19	Normal4	Healthy donor	Monocyte, classical	5590	1980
GACCCTTGTGCCAAGA-19	Normal4	Healthy donor	NK cell	4716	1697
GACCCTTGTTTCGCTC-19	Normal4	Healthy donor	NK cell	5424	2077
GACCGTGAGCTCGGCT-19	Normal4	Healthy donor	Monocyte, classical	6525	2200
GACCGTGAGGGTTAAT-19	Normal4	Healthy donor	Monocyte, classical	14847	3772
GACCGTGCAGTCGCTG-19	Normal4	Healthy donor	CD4 T cell, non-EM-like	6243	1367
GACCGTGGTCTTTCTA-19	Normal4	Healthy donor	Bcell, IgG-	5814	1611
GACCGTGTCAAGCTGT-19	Normal4	Healthy donor	NK cell	4706	1649
GACCGTGTCAATGCAC-19	Normal4	Healthy donor	Monocyte, classical	13470	3377
GACCGTGTCAGCTGAT-19	Normal4	Healthy donor	Monocyte, classical	10528	2991
GACCGTGTCGTCTAAG-19	Normal4	Healthy donor	CD8 T cell, non-EM-like	3861	1479
GACCTTCAGGTAGTAT-19	Normal4	Healthy donor	NK cell	5333	1965
GACCTTCCATCAGTGT-19	Normal4	Healthy donor	Monocyte, classical	12530	3341
GACCTTCGTGGGTCAA-19	Normal4	Healthy donor	Bcell, IgG-	6913	1881
GACCTTCTCACCTGTC-19	Normal4	Healthy donor	Bcell, IgG-	7213	2047
GACCTTCTCCACTAGA-19	Normal4	Healthy donor	Monocyte, classical	8724	2832
GACGCTGCATGACTAC-19	Normal4	Healthy donor	Bcell, IgG+	8786	2161
GACGCTGGTGTCCATA-19	Normal4	Healthy donor	Monocyte, classical	11292	3260
GACGCTGTCCTAACAG-19	Normal4	Healthy donor	CD8 T cell, non-EM-like	4043	1490
GACGCTGTCTACCAGA-19	Normal4	Healthy donor	NK cell	5196	1736
GACGTTAAGCTTGTTG-19	Normal4	Healthy donor	NK cell	4653	1578
GACGTTACAGGACGAT-19	Normal4	Healthy donor	NK cell	2140	1074
GACGTTAGTGTATTCG-19	Normal4	Healthy donor	CD8 T cell, EM-like	4854	1566
GACGTTAGTTGTACGT-19	Normal4	Healthy donor	NK cell	5995	2046
GACGTTATCACCACAA-19	Normal4	Healthy donor	CD4 T cell, EM-like	4786	1318
GACTATGAGCTAGCCC-19	Normal4	Healthy donor	NK cell	4200	1618
GACTATGCAGGCATGA-19	Normal4	Healthy donor	Bcell, IgG+	10675	2355
GACTATGCATGGAAGC-19	Normal4	Healthy donor	NK cell	5304	2022
GACTATGGTAGCTCGC-19	Normal4	Healthy donor	CD8 T cell, non-EM-like	10472	3247
GACTATGTCGAATCCA-19	Normal4	Healthy donor	Monocyte, classical	13215	3600
GACTCAAAGCGAATGC-19	Normal4	Healthy donor	NK cell	3828	1351
GACTCAACAAGAGTAT-19	Normal4	Healthy donor	Bcell, IgG+	2451	1028
GACTCAAGTGCGGCTT-19	Normal4	Healthy donor	NK cell	6271	2084
GACTCAATCATTGTGG-19	Normal4	Healthy donor	Bcell, IgG-	1940	862
GACTCTCAGCCAACCC-19	Normal4	Healthy donor	NK cell	4575	1736
GACTCTCCACATATGC-19	Normal4	Healthy donor	NK cell	5464	1919
GACTCTCGTGTGAGCA-19	Normal4	Healthy donor	Monocyte, classical	4815	1859
GACTCTCTCAAGCTTG-19	Normal4	Healthy donor	CD4 T cell, EM-like	6403	1949
GACTGATAGAGCCGAT-19	Normal4	Healthy donor	Monocyte, classical	11202	3077
GACTGATAGCGTCTCG-19	Normal4	Healthy donor	NK cell	4770	1841
GACTGATCAACCACGC-19	Normal4	Healthy donor	NK cell	4283	1620
GACTGATGTACATACC-19	Normal4	Healthy donor	NK cell	4604	1549
GACTTCCCAAGGTCGA-19	Normal4	Healthy donor	Bcell, IgG-	7809	2049
GACTTCCCACCCGTAG-19	Normal4	Healthy donor	CD4 T cell, EM-like	10177	2589
GACTTCCCATAAGCGG-19	Normal4	Healthy donor	NK cell	4159	1726
GACTTCCGTCGGAAAC-19	Normal4	Healthy donor	CD4 T cell, non-EM-like	5139	1315
GAGAAATAGCTAAACA-19	Normal4	Healthy donor	Monocyte, classical	9010	2874
GAGAAATCACGGATCC-19	Normal4	Healthy donor	NK cell	1250	700
GAGAAATCAGCCTACG-19	Normal4	Healthy donor	Bcell, IgG+	7376	2021
GAGAAATGTGAAGCGT-19	Normal4	Healthy donor	Monocyte, classical	10329	3042
GAGAAATGTGGCTACC-19	Normal4	Healthy donor	CD4 T cell, non-EM-like	5908	1619
GAGAAATTCAACTCTT-19	Normal4	Healthy donor	Uncategorized	2678	1406
GAGAAATTCTAAGCGT-19	Normal4	Healthy donor	NK cell	4843	1734
GAGACCCAGCGGTAAC-19	Normal4	Healthy donor	RBC	3433	222
GAGACCCAGCGTCTGC-19	Normal4	Healthy donor	CD4 T cell, non-EM-like	6330	1852
GAGACCCCAGGTGTGA-19	Normal4	Healthy donor	CD4 T cell, non-EM-like	5656	1471
GAGACTTAGGACATCG-19	Normal4	Healthy donor	NK cell	5154	1848
GAGACTTCAGCAGTGA-19	Normal4	Healthy donor	NK cell	2189	1163
GAGACTTCAGTCCCGA-19	Normal4	Healthy donor	Uncategorized	9631	2903
GAGACTTTCCAATCTT-19	Normal4	Healthy donor	Monocyte, nonclassical	11592	3122
GAGAGGTAGCAGGGAG-19	Normal4	Healthy donor	Bcell, IgG+	8726	1732
GAGAGGTCAACCGCCA-19	Normal4	Healthy donor	Monocyte, classical	11824	3330
GAGAGGTCAAGAATAC-19	Normal4	Healthy donor	Monocyte, classical	10660	3087
GAGAGGTGTTCTATCT-19	Normal4	Healthy donor	NK cell	4268	1639
GAGAGGTTCAGCACCG-19	Normal4	Healthy donor	NK cell	5030	1801
GAGATGGAGCACCTGC-19	Normal4	Healthy donor	Monocyte, classical	13460	3541
GAGATGGAGGGCGAGA-19	Normal4	Healthy donor	Bcell, IgG+	6397	1828
GAGATGGTCGCCGATG-19	Normal4	Healthy donor	Bcell, IgG+	6183	1707
GAGCCTGAGCATCCCG-19	Normal4	Healthy donor	CD4 T cell, non-EM-like	9260	1965
GAGCCTGAGGTAGGCT-19	Normal4	Healthy donor	NK cell	4507	1535
GAGCCTGCAACGTTAC-19	Normal4	Healthy donor	NK cell	5269	1878
GAGCCTGTCGCCCAGA-19	Normal4	Healthy donor	NK cell	4486	1729
GAGCTGCCACTAACGT-19	Normal4	Healthy donor	Bcell, IgG-	7758	2134
GAGCTGCGTAAGCTCT-19	Normal4	Healthy donor	Bcell, IgG-	8450	1881
GAGCTGCGTCAACCAT-19	Normal4	Healthy donor	Bcell, IgG+	12637	2537
GAGCTGCGTGAATGAT-19	Normal4	Healthy donor	Monocyte, classical	11641	3131
GAGCTGCTCCGCTGTT-19	Normal4	Healthy donor	NK cell	5434	1948
GAGGCAAAGTCACTCA-19	Normal4	Healthy donor	NK cell	5977	1976
GAGGCAACAGCCTTCT-19	Normal4	Healthy donor	NK cell	5010	1741
GAGGCAATCCAGCTCT-19	Normal4	Healthy donor	Monocyte, classical	1700	824
GAGGCAATCCTCGATC-19	Normal4	Healthy donor	Monocyte, classical	14256	3541
GAGGCCTAGGGTACAC-19	Normal4	Healthy donor	Bcell, IgG+	10548	2474
GAGGCCTCAAGCTGTT-19	Normal4	Healthy donor	NK cell	4178	1517
GAGGCCTCATGAAAGT-19	Normal4	Healthy donor	NK cell	4079	1596
GAGGCCTCATGACACT-19	Normal4	Healthy donor	CD4 T cell, EM-like	7091	1891
GAGGCCTTCATTACTC-19	Normal4	Healthy donor	CD4 T cell, EM-like	8148	1995
GAGGGATAGAGAGGTA-19	Normal4	Healthy donor	Monocyte, classical	4974	1892
GAGGGATAGTTGGCTT-19	Normal4	Healthy donor	NK cell	3610	1411
GAGGGATCATAGAAAC-19	Normal4	Healthy donor	NK cell	5382	1837
GAGGGATCATCGATGT-19	Normal4	Healthy donor	Uncategorized	11650	3275
GAGGGATTCTCGGCTT-19	Normal4	Healthy donor	Bcell, IgG-	1699	782
GAGGGTACAGGGCTTC-19	Normal4	Healthy donor	NK cell	4389	1674
GAGGGTATCAGGAAAT-19	Normal4	Healthy donor	NK cell	4105	1553
GAGTCATAGCTAATGA-19	Normal4	Healthy donor	CD8 T cell, EM-like	5945	1769
GAGTCATAGGTCTTTG-19	Normal4	Healthy donor	Monocyte, nonclassical	5770	2163
GAGTCTAAGCCTGCCA-19	Normal4	Healthy donor	NK cell	5369	1916
GAGTCTACACAGGATG-19	Normal4	Healthy donor	NK cell	4535	1580
GAGTCTACACCTGCAG-19	Normal4	Healthy donor	NK cell	5096	1895
GAGTCTAGTGCATGTT-19	Normal4	Healthy donor	Monocyte, classical	5832	2139
GAGTCTATCACGGGCT-19	Normal4	Healthy donor	Bcell, IgG-	6087	1684
GAGTGAGTCAGACAAA-19	Normal4	Healthy donor	Monocyte, nonclassical	10624	2906
GAGTGTTAGTCGAAAT-19	Normal4	Healthy donor	Monocyte, classical	11227	2969
GAGTGTTCAACACGAG-19	Normal4	Healthy donor	CD8 T cell, non-EM-like	5838	1958
GAGTGTTCACTTGAGT-19	Normal4	Healthy donor	Monocyte, classical	11565	3104
GAGTGTTGTCTGTAAC-19	Normal4	Healthy donor	CD4 T cell, EM-like	10333	2774
GAGTTACAGCACGATG-19	Normal4	Healthy donor	Monocyte, classical	13974	3363
GAGTTACCAATGTTGC-19	Normal4	Healthy donor	CD4 T cell, EM-like	8348	2185
GAGTTACCACCCAATA-19	Normal4	Healthy donor	Monocyte, classical	9803	3004
GAGTTACCAGGCGAAT-19	Normal4	Healthy donor	CD4 T cell, EM-like	4857	1592
GAGTTACCATTCTTCA-19	Normal4	Healthy donor	NK cell	4835	1852
GAGTTACTCTCGGCTT-19	Normal4	Healthy donor	NK cell	6481	2180
GAGTTGTAGCTCTGTA-19	Normal4	Healthy donor	NK cell	4202	1503
GAGTTGTCAAAGAGTT-19	Normal4	Healthy donor	Monocyte, classical	4814	1932
GAGTTGTCACGACTAT-19	Normal4	Healthy donor	Monocyte, classical	7127	2417
GAGTTGTGTCTACGAT-19	Normal4	Healthy donor	Monocyte, classical	10981	3187
GAGTTTGTCCGGCTTT-19	Normal4	Healthy donor	NK cell	4013	1520
GATAGAAAGATGGCGT-19	Normal4	Healthy donor	CD4 T cell, non-EM-like	6725	1666
GATAGAAAGTGACCTT-19	Normal4	Healthy donor	Monocyte, nonclassical	13566	3024
GATAGAACATTGAAAG-19	Normal4	Healthy donor	Monocyte, classical	2007	1004
GATAGAAGTACCCAGC-19	Normal4	Healthy donor	Monocyte, classical	9497	2945
GATAGAAGTACGATTC-19	Normal4	Healthy donor	Uncategorized	10943	2961
GATAGAAGTTCCAGGC-19	Normal4	Healthy donor	NK cell	4570	1821
GATAGCTGTAACATCC-19	Normal4	Healthy donor	NK cell	5050	1863
GATAGCTGTATGGAGC-19	Normal4	Healthy donor	CD8 T cell, EM-like	6510	1931
GATCACAGTCTTTCAT-19	Normal4	Healthy donor	CD4 T cell, EM-like	8419	2395
GATCACAGTGTCCATA-19	Normal4	Healthy donor	Bcell, IgG-	4307	1367
GATCAGTAGGCTATCT-19	Normal4	Healthy donor	Monocyte, classical	9385	2947
GATCAGTGTTTCGTGA-19	Normal4	Healthy donor	Monocyte, classical	6660	2291
GATCAGTTCCACTGGG-19	Normal4	Healthy donor	Monocyte, classical	12465	3408
GATCATGCACCCTAGG-19	Normal4	Healthy donor	CD4 T cell, non-EM-like	7540	1977
GATCATGCACTGCGTG-19	Normal4	Healthy donor	Monocyte, classical	14535	3506
GATCATGCAGACCCGT-19	Normal4	Healthy donor	Uncategorized	1466	879
GATCATGGTAGCTTTG-19	Normal4	Healthy donor	Monocyte, classical	5402	1991
GATCATGGTTATAGCC-19	Normal4	Healthy donor	NK cell	6080	1963
GATCATGTCATGGTAC-19	Normal4	Healthy donor	NK cell	4471	1645
GATCCCTCAAGGTTGG-19	Normal4	Healthy donor	Monocyte, classical	13621	3641
GATCCCTTCAGGAACG-19	Normal4	Healthy donor	NK cell	4386	1613
GATCCCTTCGTAGCTA-19	Normal4	Healthy donor	CD8 T cell, EM-like	3858	1478
GATCGTAAGGTTCCGC-19	Normal4	Healthy donor	CD4 T cell, non-EM-like	5335	1462
GATCGTACAAGCGCAA-19	Normal4	Healthy donor	CD4 T cell, EM-like	8521	2279
GATCGTACAAGGCCTC-19	Normal4	Healthy donor	NK cell	4736	1780
GATCGTATCTCCTGCA-19	Normal4	Healthy donor	CD4 T cell, EM-like	8307	2046
GATGACTAGCCGAATG-19	Normal4	Healthy donor	CD8 T cell, EM-like	5488	1870
GATGACTCAGTTAAAG-19	Normal4	Healthy donor	CD4 T cell, EM-like	7027	1929
GATGACTGTCGCTTGG-19	Normal4	Healthy donor	NK cell	3641	1525
GATGACTGTTGCGAAG-19	Normal4	Healthy donor	CD8 T cell, EM-like	6028	1993
GATGACTTCGATGCTA-19	Normal4	Healthy donor	Monocyte, classical	12066	2907
GATGAGGAGCTTCATG-19	Normal4	Healthy donor	Monocyte, classical	11645	3127
GATGAGGTCGTGGAAG-19	Normal4	Healthy donor	Uncategorized	14105	3458
GATGATCAGCCGTCGT-19	Normal4	Healthy donor	Monocyte, classical	11571	2971
GATGATCCAGCACCCA-19	Normal4	Healthy donor	Bcell, IgG+	10818	2616
GATGATCCATGATAGA-19	Normal4	Healthy donor	Monocyte, nonclassical	11748	3083
GATGATCGTACGGGAT-19	Normal4	Healthy donor	Monocyte, classical	14364	3578
GATGATCTCGTGCAGC-19	Normal4	Healthy donor	NK cell	3728	1367
GATGCTACAAGTGCTT-19	Normal4	Healthy donor	NK cell	8577	2934
GATGCTAGTCACTCTC-19	Normal4	Healthy donor	Bcell, IgG+	8753	2097
GATGGAGCAAGTCCAT-19	Normal4	Healthy donor	NK cell	5507	1884
GATGGAGCACGGGCTT-19	Normal4	Healthy donor	Monocyte, classical	12123	3232
GATGGAGGTCCGGATC-19	Normal4	Healthy donor	NK cell	5258	1867
GATGGAGTCAGCGCGT-19	Normal4	Healthy donor	Monocyte, classical	9494	2828
GATGGAGTCCAACACA-19	Normal4	Healthy donor	CD8 T cell, EM-like	6250	1932
GATGTTGAGAATTCAG-19	Normal4	Healthy donor	NK cell	5157	1878
GATGTTGAGAGTGACC-19	Normal4	Healthy donor	Monocyte, nonclassical	11442	2997
GATGTTGTCACCGGTG-19	Normal4	Healthy donor	Bcell, IgG-	8540	2276
GATTCGAAGCATGTTC-19	Normal4	Healthy donor	CD4 T cell, EM-like	7055	1858
GATTCGAAGCGTCAGA-19	Normal4	Healthy donor	Monocyte, classical	9274	2682
GATTCGACAACTGAAA-19	Normal4	Healthy donor	NK cell	4663	1748
GATTCGACAAGAGTGC-19	Normal4	Healthy donor	NK cell	3847	1499
GATTCGACAATCACGT-19	Normal4	Healthy donor	Bcell, IgG-	8803	2144
GATTCGAGTCCCGCAA-19	Normal4	Healthy donor	NK cell	5016	2013
GATTCTTAGAGGCGGA-19	Normal4	Healthy donor	NK cell	4407	1643
GATTCTTTCGTGGAAG-19	Normal4	Healthy donor	Bcell, IgG+	1833	971
GATTGGTTCAAGCCGC-19	Normal4	Healthy donor	NK cell	4952	1902
GATTGGTTCCGCATAA-19	Normal4	Healthy donor	CD4 T cell, EM-like	8174	2011
GATTTCTAGGCATCAG-19	Normal4	Healthy donor	Bcell, IgG-	6765	1927
GATTTCTCAATACCTG-19	Normal4	Healthy donor	Monocyte, classical	8223	2710
GATTTCTCATGTGACT-19	Normal4	Healthy donor	Monocyte, classical	14066	3414
GATTTCTGTACGCTTA-19	Normal4	Healthy donor	Monocyte, classical	9341	2980
GATTTCTGTGGACCAA-19	Normal4	Healthy donor	NK cell	4582	1776
GATTTCTGTTGCGAAG-19	Normal4	Healthy donor	Monocyte, classical	11698	3399
GATTTCTTCGGAGTGA-19	Normal4	Healthy donor	NK cell	4435	1618
GCAACATAGAAGATCT-19	Normal4	Healthy donor	Monocyte, classical	9072	2676
GCAACATAGTTCGCAT-19	Normal4	Healthy donor	CD4 T cell, EM-like	5380	1692
GCAACATCAATGAACA-19	Normal4	Healthy donor	Monocyte, classical	11658	3187
GCAACATGTGCCCTTT-19	Normal4	Healthy donor	Uncategorized	2314	1211
GCAACATGTGGTCCGT-19	Normal4	Healthy donor	Monocyte, classical	12102	3149
GCAACATGTTGAGTCT-19	Normal4	Healthy donor	Monocyte, classical	5757	2193
GCAACATTCACTCCGT-19	Normal4	Healthy donor	Monocyte, classical	11351	3383
GCAACATTCTAGAACC-19	Normal4	Healthy donor	NK cell	4285	1764
GCAACCGAGCAGCGAT-19	Normal4	Healthy donor	NK cell	4641	1807
GCAACCGAGGGATCAC-19	Normal4	Healthy donor	NK cell	4887	1830
GCAACCGCATGTTACG-19	Normal4	Healthy donor	Monocyte, classical	9818	2932
GCAACCGTCCCGATCT-19	Normal4	Healthy donor	Monocyte, classical	8335	2683
GCACATAAGTTGAATG-19	Normal4	Healthy donor	Monocyte, classical	5265	2100
GCACATACATCTAACG-19	Normal4	Healthy donor	NK cell	6052	2290
GCACATAGTATCCTTT-19	Normal4	Healthy donor	NK cell	5953	2354
GCACATAGTCATCGGC-19	Normal4	Healthy donor	Bcell, IgG-	2536	1116
GCACGGTAGCTGAGTG-19	Normal4	Healthy donor	Monocyte, classical	6599	2268
GCACGGTCACAAGGTG-19	Normal4	Healthy donor	Monocyte, classical	9717	3002
GCACGGTCATAGGAGC-19	Normal4	Healthy donor	CD4 T cell, EM-like	7388	1678
GCACGGTCATGGCTGC-19	Normal4	Healthy donor	NK cell	4911	1816
GCACGGTGTCCGGCAT-19	Normal4	Healthy donor	Monocyte, classical	11879	3082
GCACGGTTCCCGAGGT-19	Normal4	Healthy donor	Monocyte, classical	12325	3320
GCACGTGCATCGATAC-19	Normal4	Healthy donor	NK cell	4697	1760
GCACGTGGTACCGCGT-19	Normal4	Healthy donor	Monocyte, classical	6695	2313
GCACGTGGTTGACGGA-19	Normal4	Healthy donor	NK cell	5129	1776
GCACGTGTCGAGCCTG-19	Normal4	Healthy donor	NK cell	5204	1872
GCACGTGTCTTACGTT-19	Normal4	Healthy donor	Monocyte, classical	9877	2973
GCACTAAAGTCCCAAT-19	Normal4	Healthy donor	NK cell	3694	1454
GCACTAAGTAGCTAAA-19	Normal4	Healthy donor	CD4 T cell, EM-like	9633	2369
GCACTAAGTCACCCTT-19	Normal4	Healthy donor	Monocyte, classical	13295	3599
GCACTAAGTCGGCACT-19	Normal4	Healthy donor	CD8 T cell, non-EM-like	4609	1549
GCACTAAGTGTACGCC-19	Normal4	Healthy donor	NK cell	4482	1721
GCAGCCAAGCACTCCG-19	Normal4	Healthy donor	Monocyte, nonclassical	11337	3315
GCAGCCACAACAACAA-19	Normal4	Healthy donor	Monocyte, classical	13665	3663
GCAGCCACAACTTGCA-19	Normal4	Healthy donor	Monocyte, classical	11138	3101
GCAGCCACAATAACCC-19	Normal4	Healthy donor	Monocyte, classical	4144	1639
GCAGCCAGTACTCCGG-19	Normal4	Healthy donor	CD8 T cell, non-EM-like	4246	1579
GCAGCTGAGCTGAAGC-19	Normal4	Healthy donor	NK cell	5345	2001
GCAGCTGAGTACTCGT-19	Normal4	Healthy donor	CD8 T cell, EM-like	6015	1904
GCAGCTGGTCTCTCCA-19	Normal4	Healthy donor	Monocyte, classical	12047	3437
GCAGCTGGTGCTAGCC-19	Normal4	Healthy donor	Uncategorized	13058	3288
GCAGCTGTCCGCCTAT-19	Normal4	Healthy donor	CD4 T cell, EM-like	8266	2161
GCAGGCTAGCGGCTCT-19	Normal4	Healthy donor	NK cell	4512	1563
GCAGGCTGTCTCTCAC-19	Normal4	Healthy donor	NK cell	5394	1891
GCAGGCTGTGTACGCC-19	Normal4	Healthy donor	CD8 T cell, EM-like	5214	1572
GCAGTTACACAAGCCC-19	Normal4	Healthy donor	Monocyte, classical	10854	2997
GCAGTTACACCCGTAG-19	Normal4	Healthy donor	NK cell	1293	770
GCAGTTAGTAGGACCA-19	Normal4	Healthy donor	Monocyte, classical	8783	2849
GCAGTTATCCACGGAC-19	Normal4	Healthy donor	CD8 T cell, EM-like	5538	1800
GCAGTTATCTTGCAAG-19	Normal4	Healthy donor	CD4 T cell, EM-like	9924	2408
GCATCGGCAAGACCGA-19	Normal4	Healthy donor	NK cell	3519	1292
GCATCGGCACGACGTC-19	Normal4	Healthy donor	CD8 T cell, EM-like	4497	1380
GCATCGGGTATGAGGC-19	Normal4	Healthy donor	CD8 T cell, EM-like	5232	1590
GCATCGGTCAGCTGAT-19	Normal4	Healthy donor	Uncategorized	3159	1510
GCATCGGTCCCGAGGT-19	Normal4	Healthy donor	Monocyte, classical	9103	2925
GCATCTCTCAAGAAAC-19	Normal4	Healthy donor	CD4 T cell, EM-like	7844	2178
GCATCTCTCATCCCGT-19	Normal4	Healthy donor	Monocyte, classical	13015	3693
GCATCTCTCGCTCTAC-19	Normal4	Healthy donor	CD8 T cell, EM-like	4660	1677
GCATGATGTCTGTTAG-19	Normal4	Healthy donor	CD4 T cell, EM-like	9232	2161
GCATGATTCCGCTGTT-19	Normal4	Healthy donor	Monocyte, classical	13356	3647
GCATTAGAGTTAACAG-19	Normal4	Healthy donor	CD4 T cell, non-EM-like	6989	1521
GCATTAGCACTACACA-19	Normal4	Healthy donor	CD8 T cell, EM-like	6785	2037
GCATTAGGTATTGACC-19	Normal4	Healthy donor	CD4 T cell, EM-like	14587	3525
GCATTAGGTCATCACA-19	Normal4	Healthy donor	NK cell	9454	3032
GCATTAGTCTCTATAC-19	Normal4	Healthy donor	Monocyte, classical	12465	3364
GCATTAGTCTTGCAAG-19	Normal4	Healthy donor	NK cell	4575	1779
GCCAACGGTAAGTTAG-19	Normal4	Healthy donor	NK cell	5137	1861
GCCAACGGTGCTATTG-19	Normal4	Healthy donor	Bcell, IgG+	3499	1261
GCCAACGGTTGCTTGA-19	Normal4	Healthy donor	NK cell	5566	1922
GCCAACGTCAGTGCGC-19	Normal4	Healthy donor	NK cell	4480	1522
GCCAACGTCATCCTAT-19	Normal4	Healthy donor	Bcell, IgG-	6900	2005
GCCAACGTCTACTATC-19	Normal4	Healthy donor	Monocyte, classical	6796	2498
GCCAGCACAGGTGACA-19	Normal4	Healthy donor	NK cell	4439	1707
GCCAGCATCTTCTCAA-19	Normal4	Healthy donor	CD8 T cell, EM-like	6542	2039
GCCAGGTAGATTGCGG-19	Normal4	Healthy donor	NK cell	4198	1566
GCCAGGTAGCACCAGA-19	Normal4	Healthy donor	CD4 T cell, non-EM-like	8268	1891
GCCAGGTCATGCCATA-19	Normal4	Healthy donor	NK cell	5228	1690
GCCAGGTTCCTGATAG-19	Normal4	Healthy donor	CD4 T cell, EM-like	7611	1977
GCCAGGTTCTAGTTCT-19	Normal4	Healthy donor	CD8 T cell, non-EM-like	7229	2482
GCCAGGTTCTTACTGT-19	Normal4	Healthy donor	Uncategorized	14955	3674
GCCAGTGCAATCCTTT-19	Normal4	Healthy donor	Monocyte, classical	8832	2855
GCCAGTGCAGCAGTCC-19	Normal4	Healthy donor	Uncategorized	7278	2364
GCCAGTGGTACAATAG-19	Normal4	Healthy donor	Uncategorized	7541	2380
GCCAGTGTCCTCGCAT-19	Normal4	Healthy donor	NK cell	3981	1564
GCCATGGCAGCGCGTT-19	Normal4	Healthy donor	NK cell	5595	2026
GCCATGGCAGTTCTAG-19	Normal4	Healthy donor	NK cell	4666	1722
GCCATGGGTATCACCA-19	Normal4	Healthy donor	CD8 T cell, non-EM-like	5062	1897
GCCATTCAGCATTTGC-19	Normal4	Healthy donor	NK cell	5773	2147
GCCATTCGTACCGTCG-19	Normal4	Healthy donor	NK cell	4888	1797
GCCATTCGTGTCGATT-19	Normal4	Healthy donor	Monocyte, classical	13250	3368
GCCATTCTCTGCAGCG-19	Normal4	Healthy donor	Monocyte, classical	8233	2540
GCCCAGAAGCGACATG-19	Normal4	Healthy donor	NK cell	4632	1681
GCCCAGATCACCTCGT-19	Normal4	Healthy donor	Monocyte, classical	11703	3169
GCCCAGATCAGCACCG-19	Normal4	Healthy donor	CD8 T cell, non-EM-like	5389	1866
GCCCGAAAGTCTGTAC-19	Normal4	Healthy donor	Monocyte, classical	8349	2646
GCCCGAACATCCGAGC-19	Normal4	Healthy donor	Monocyte, classical	10157	3048
GCCCGAAGTTCAGCGC-19	Normal4	Healthy donor	CD4 T cell, non-EM-like	6900	1631
GCCCGAAGTTTCCCAC-19	Normal4	Healthy donor	Bcell, IgG+	7195	1907
GCCGATGCAAGTGACG-19	Normal4	Healthy donor	NK cell	4237	1580
GCCGATGTCCGATCTC-19	Normal4	Healthy donor	Monocyte, classical	14787	3606
GCCGATGTCTGCATGA-19	Normal4	Healthy donor	Monocyte, classical	4662	1847
GCCGTGAGTGACCGTC-19	Normal4	Healthy donor	Uncategorized	6211	2022
GCCGTGAGTTTCCCAC-19	Normal4	Healthy donor	NK cell	4125	1528
GCCTGTTAGGCGTTAG-19	Normal4	Healthy donor	NK cell	4238	1661
GCGAGAACAATAGAGT-19	Normal4	Healthy donor	NK cell	4283	1484
GCGAGAAGTATCTCTT-19	Normal4	Healthy donor	NK cell	4499	1763
GCGAGAAGTCGCACGT-19	Normal4	Healthy donor	CD4 T cell, non-EM-like	5902	1527
GCGAGAATCTGAATCG-19	Normal4	Healthy donor	CD4 T cell, EM-like	8747	2077
GCGATCGAGCTAAGTA-19	Normal4	Healthy donor	NK cell	3765	1230
GCGATCGTCCTGGCTT-19	Normal4	Healthy donor	NK cell	4817	1706
GCGGAAAAGGCCACCT-19	Normal4	Healthy donor	Monocyte, nonclassical	5361	2056
GCGGAAAAGTAATTGG-19	Normal4	Healthy donor	NK cell	5335	1712
GCGGATCCAACGACTT-19	Normal4	Healthy donor	NK cell	4914	1758
GCGGATCCACACCAGC-19	Normal4	Healthy donor	Monocyte, classical	2221	1179
GCGGATCCAGACGATG-19	Normal4	Healthy donor	Uncategorized	13921	2981
GCGGATCGTACGCTTA-19	Normal4	Healthy donor	Uncategorized	8175	2743
GCGGATCGTAGGACTG-19	Normal4	Healthy donor	NK cell	8280	2671
GCGGATCGTCCCGTGA-19	Normal4	Healthy donor	Monocyte, classical	10918	3228
GCGGATCTCTCTCCGA-19	Normal4	Healthy donor	NK cell	3940	1432
GCGTGCACAGTCGGTC-19	Normal4	Healthy donor	Monocyte, classical	7639	2459
GCGTGCATCCAAGGGA-19	Normal4	Healthy donor	Monocyte, classical	7548	2369
GCGTTTCAGGAGTCTG-19	Normal4	Healthy donor	NK cell	7888	2276
GCGTTTCGTAGAGGAA-19	Normal4	Healthy donor	NK cell	4118	1546
GCGTTTCTCCAACCAA-19	Normal4	Healthy donor	Monocyte, classical	11357	3374
GCGTTTCTCCCTTGTG-19	Normal4	Healthy donor	Monocyte, classical	11521	3211
GCTACAAAGGGTGGGA-19	Normal4	Healthy donor	Monocyte, classical	11801	3380
GCTACAAAGTCCTGTA-19	Normal4	Healthy donor	CD8 T cell, non-EM-like	4250	1682
GCTACAACACGTATAC-19	Normal4	Healthy donor	CD4 T cell, EM-like	9986	2441
GCTACAAGTGGCCCAT-19	Normal4	Healthy donor	NK cell	5290	1840
GCTACAATCTACACAG-19	Normal4	Healthy donor	NK cell	5492	1841
GCTACAATCTGGCTGG-19	Normal4	Healthy donor	Bcell, IgG+	3091	1166
[truncated: 34,935 more rows]

## Sheet: Supplementary Table 5.
Supplementary Table 5. Lists of genes from comparison between CHIP (+) and CHIP (-) severe COVID-19 upregulated-genes (Fig. 1d)
Common	CHIP(+) severe specific	CHIP(-) severe specific
HBB	HIST1H1E	GSTP1
HBA2	H3F3B	ODC1
HBA1	BTG1	EEF1A1
EEF1B2	CEMIP2	KLK1
P2RX5	MTRNR2L8	PABPC1
PPBP	HIST2H2AC	EEF2
HSP90AB1	AC007952.4	HLA-DQB1
S100A8	ARRDC3	IGHM
STAG3	HIST1H4C	HES1
TXNIP	TRA2B	ACTG1
VIM	Z93241.1	IMPDH2
YBX3	TOMM7	FCRLA
ACTB	PPP1R10	VASP
S100A9	AC025164.1	IGHA1
GAPDH	AL360012.1	LCN8
SNHG7	TLE1	PPDPF
ANAPC16	PTCH2	LARGE1
RNASE6	PELI1	EIF3L
IGKC	HIST1H1D	MYL9
MTRNR2L12	CCDC6	IDS
ADTRP	HMGB1	AL592183.1
IKZF1	AC245014.3	AC044849.1
IGLC2	NDUFB2	PHACTR1
ARID5B	AMD1	WEE1
GPRIN3	ETS1	MYADM
BATF	USP12	MIDN
MALAT1	DDX24	EIF4B
DDX21	HMGN3	UBALD2
SOCS3	SESN1	SBNO2
PIM1	HEXIM1	JAK3
UGCG	LSM7	UBASH3B
LDHA	TSPYL2	IFITM1
PDK1	TP53INP1	IGHG3
XRN2	EPC1	ZNF101
SELL	ATP5ME	PPP1R35
MYC	WDR74	ZBP1
ITGA6	KLF2	PRRC2C
SYNE2	RNMT	TPT1
ARL6IP5	WDR70	CCR7
ITK	NCL	LEF1
PLCG2	LINC01781	HNRNPA1
CCNL1	ANKRD49	PSMB4
CRYBG1	TMEM107	ECH1
CLU	RCN2	PHB2
TXK	PMAIP1	RAPGEF6
MAL	NCOA7	IL2RA
EIF3E	SMCHD1	CHCHD10
RSBN1	BCL2L11	COX7A2L
SMDT1	CLK1	TMSB10
C6orf48	CDV3	GIMAP7
AREG	SNX9	TIMP1
PRDM1	AL031777.3	PTGER2
NAP1L4	MAML2	CORO1B
PF4	ELOA	PGLS
LTB	ZFP36L1	SMIM27
DDIT4	TMEM123	GPX4
MYL12A	H1FX	DAD1
EIF2S2	RBM39	ATP5PD
BCL2	ZCCHC10	LINC00861
MT2A	PDIA6	TRADD
MBP	ZFP36L2	PNKD
ITGB1	PTMA	EVL
SOD1	RNF19A	GSDMD
CD2	SF3B1	PIN4
RCSD1	GLO1	TMEM173
GMFG	KIAA1551	VPS28
CCDC85B	SRSF3	CORO1A
IFIT2	HNRNPH3	COX6B1
DUT	SRRM1	TRAV6
PPP1R14B	MPHOSPH8	HLA-B
SESN3	CAMK2D	IGLC3
ARPC5	EID1	TRBC1
ZBTB38	PDCD4	ITGA2B
ATP5MC1	TAPT1	NRGN
UPP1	HNRNPA3	POLR2L
SH3BP5	CEBPZ	CMTM5
XRCC5	U2SURP	GCHFR
SELENOH	HMGN1	CES1
CKLF	IRF8	TRGV10
DDX18	SSBP1	TMSB4X
POLR3GL	SAT1	SH3KBP1
COX7C	TRMT10C	C7orf50
C8orf33	NOP58	FKBP2
GABPB1-AS1	PPP4R3A	KLRG1
CCND3	GNPTAB	STN1
C1orf162	MBNL1	TRGC1
UQCR11	USP8	SEC11C
S100A6	AIMP1	PRELID1
ANXA2	PDE4B	HLA-F
HCST	SECISBP2	CDK2AP2
CD320	NORAD	RGS19
FKBP5	CNBP	KIR2DL3
PROK2	ZBTB10	TLN1
ALOX5AP	EIF1AX	ARPC1B
ATP5F1E	NDUFA5	KRTCAP2
RNF213	XRN1	AKR7A2
TNFAIP8	SULF2	PA2G4
XCL2	USP16	SEPT1
ATP5MD	CNOT1	S100A11
LAIR2	PNPLA8	TREML1
TTC1	AKAP13	PLP2
GSTO1	UTRN	DENND2D
PLAC8	SRSF7	OAZ1
NDUFB1	SRSF10	KLF13
IQGAP2	SEC62	NDUFA3
ATP5PF	SON	NXF3
PER1	ADAM28	MMP24OS
ETS2	GNL3	PRR13
CTSD	YME1L1	LITAF
CTSA	TACC1	CCRL2
ZBTB16	FAM133B	MARCH2
ADAMTS2	ELL2	MRPL23
CXCR4	PTP4A1	IER3
CD14	TCOF1	AL391807.1
KLF9	AFF1	LAPTM5
MGAT1	CCDC59	MYL6
IRS2	GNA12	HP
RAC1	ATP1B3	LILRA5
PLIN2	HIST1H2BG	PKM
SMAP2	TLE4	FOLR3
CEBPD	RIC3	PYCARD
TSC22D3	FAM208A	GP9
NFKBIA	EZR	MPIG6B
SRGN	GAB1	CLEC1B
SAP30	FAM177B	ARHGDIB
PLBD1	ARHGAP5	FGR
GCA	MGAT5	DYSF
SERPINB1	SPCS3	SPARC
MCEMP1	NSF	STXBP2
PGD	CALM1	ARPC4
S100A12	DBF4	SERF2
C3AR1	METAP2	MS4A4A
HMGB2	NEAT1	AGTRAP
RNASE2	BIRC2	BLOC1S1
LGALS1	CCNH	LILRB3
LTA4H	PPP1CB	VSIR
THBS1	ZNF644	SHKBP1
CXCL8	TTC37	NDUFB9
MNDA	CD24	PRDX5
RFLNB	XPO1	SULT1A1
FPR1	SYNCRIP	NKG7
RETN	AC020911.2	PRKAR2B
CYP1B1	CWF19L2	MT1F
MEGF9	CEP95	GNG11
CST7	THOC1	PYGL
ANXA6	FYTTD1	NDUFAF3
GYG1	SVIP	CYBC1
BASP1	INO80D	PF4V1
H2AFJ	GABPB1	CALM3
SQOR	CAPN7	OSCAR
PAG1	RRP15	TRAPPC1
CDA	ZNF331	LTB4R
IL1R2	MATR3.1	SERPINA1
FYB1	NETO1	SCAND1
MSRB1	MYLIP	ACAP1
S100P	CEP120	CFL1
GLRX	PTGER4	NFE2
CR1	SERTAD2	KCNE3
SERPINB2	ABHD17B	TUBB1
TNFAIP6	SFMBT1	CAPZB
GNB2	FOXO3	G6PD
SLC25A37	JMY	ATP2A3
TALDO1	PEG10	GRINA
MAPK14	SOCS1	PGAM1
F5	DNMBP	PDLIM1
ITGAM	RHOB	TMEM40
VNN2	XIST	C19orf38
TSPO	DUSP1	WDR1
MCTP2	RGS2	HK3
BLVRB	OST4	NCF2
AQP9	CELF2	GDI2
HLX	SRSF5	JPT1
SAMSN1	HSP90AA1	ST14
PADI4	IL6ST	SQSTM1
NUP214	SEC61G	HCK
FERMT3	CYBA	NADK
ACSL1	CNOT6L	RAB27A
RNF144B	FBXO32	TCIRG1
LIMS1	HSPE1	NCF4
MGST1	S100A4	C4orf48
BCL2A1	EAPP	CCL5
FES	UFD1	ASGR2
CAP1	ZRANB2	QSOX1
MARC1	DENND4A	PSTPIP1
VCAN	SEPT7	S1PR4
RAB31	SNRPB2	CD151
MMP25	PSMC5	RHOG
PHC2	ZBTB20	SELENOW
CEACAM4	USP34	TBCA
RAB32	VPS13C	TESC
ATP6V0E1	CHD9	NAA38
STOM	ZNF302	CYSTM1
IL17RA	AL133453.1	RASGRP4
SKAP2	PHC3	ROMO1
CKAP4	TOB1	TNNT1
UBE2J1	TNFSF8	RAC2
AGFG1	IPCEF1	RABAC1
RIPOR2	THAP12	GPR160
GM2A	NDUFB7	WAS
MYH9	MSN	PRAM1
MRPL51	EPB41	SNCA
IFITM2	ATXN7L3B	BEX3
EMB	HNRNPC	SLC11A1
F13A1	TM9SF3	ACTN1
FLOT2	TMF1	MT1E
GSR	HSPD1	HRH2
SLC2A3	ATM	NFAM1
TXN	UQCRH	FLI1
CAPG	NDUFA12	CLEC4D
MT1X	MRPL33	NAPRT
CREB5	IFI16	LIN7A
RTN3	SKP1	APMAP
NCF1	C6orf62	APOBR
GRN	LCP1	FRAT2
UBR4	BEX2	PTPN6
CITED4	RBM7	RNF24
TBXAS1	SMG1	SLC38A10
BIN2	MALT1	JAML
NAIP	UBL5	SMIM25
ZFAND5	TCEA1	MRPL41
FCGR1A	COPS9	LILRA2
ADM	EPB41L4A-AS1	AL034397.3
VCL	NFKBIZ	ARHGAP9
SNX18	UBE2K	CARHSP1
METTL9	GLRX5	R3HDM4
CD36	NBEAL1	PTGS1
MPP1	SUPT16H	CNN2
CRISPLD2	DSEL	C20orf27
PRDX2	NCK1	PCMT1
NAMPT	MPG	FCGR2A
2022-03-01	DNAJC8	ABTB1
CFLAR	PARP8	TPST2
HIST1H1C	PTBP3	ROGDI
TPP1	CD63	MTURN
ASGR1	KIF2A	PLAUR
IRAK3	USP53	SELPLG
LRG1	HELB	HIST1H2AC
EVI2A	MED17	CCNDBP1
YWHAH	SUPT20H	MTMR3
TCN2	FGFR1OP2	NBEAL2
FBXO9	ICE1	OSER1
CAPZA1	FTL	RFXANK
ADD3	COMMD6	RSU1
NPL	PPA1	SIPA1
AGTPBP1	C8orf59	CREBRF
ACTR3	NUCB2	ATG2A
FAM107B	TMPO	CD82
EGR1	NDUFAF2	TUBA4A
CCPG1	C1QBP	VAMP5
FAM129A	ILF3-DT	CAVIN2
GSN	MINOS1	ULK1
PTEN	TMBIM4	CITED2
BCL6	ZFAS1	FAU
GAS7	SNHG8	JCHAIN
JOSD2	REXO2	CD3E
ABHD5	TIFA	TRAC
KLF7	NCBP2-AS2	CD48
LRRK2	ZC3H8	EEF1D
PFKFB3	NUDCD2	PFKP
NMI	OSTF1	FXYD5
AC245128.3	UGP2	SSR4
B4GALT5	PLEKHF2	SNRPD2
GADD45A	EIF1AY	KIR2DL4
RGS18	SNRPE	KIR2DL1
MXD1	SH3YL1	PIK3IP1
SOD2	CD3G	ERP29
LYAR	TMEM256	HAX1
TMEM14B	CFL2	CRIP1
UQCRB	HPGD	PHB
SAMHD1	AIF1
ISG20	MRPL1
S100B	FGFBP2
NSA2	UBL3
OCIAD2	NDUFB10
TMEM258	NUCKS1
CD52	CCL4L2
HMGN2	DDX3Y
	NDFIP1
	SLFN5
	ACTR2
	GCC2
	FAM204A
	FXR1
	EIF5B
	PDCD2
	PHF11
	FOXN2
	HDDC2
	HIF1A
	PDCD5
	STAT3
	STAT1
	DSTN
	NOL7
	NFIL3
	LINC02446
	PSIP1
	MESD
	DDX46
	EPSTI1
	ANP32E
	DYRK1A
	CPD
	AC020656.1
	URI1
	PRKDC
	MAP3K12
	OXNAD1
	IRF2
	SMNDC1
	OSBPL8
	JAK1
	LSM5
	MACF1
	TNRC6B
	SYTL3
	UQCR10
	COX7A2
	CWC15
	SNRPF
	TYROBP
	RBX1
	DEK
	STMN1
	SNX6
	SP100
	RWDD1
	TRBV28
	PTPRA
	FKBP11
	UTY
	STAG2
	PYHIN1
	FRG1
	SHOC2
	LGALS3
	DOCK2
	FAM172A
	GPR65
	AKT3
	SAMD9
	POLR2B
	MORC3
	ERBIN
	PRKACB
	SNRPA1
	USP15
	ISG15
	PARD6G
	G3BP1
	PHAX
	ZCRB1
	CAMLG
	C1orf131
	SERPINB6
	VAV3
	RAB8B
	TOMM5
	PFDN1
	MAF
	CD163
	KLF10
	VSIG4
	MAP3K8
	IRF2BP2
	MS4A6A
	APLP2
	CLEC4E
	SDCBP
	GLUL
	IL13RA1
	TNFAIP3
	LYZ
	RNASE1
	H2AFY
	SDC4
	AHNAK
	SIRPA
	FOS
	SLC1A3
	JDP2
	IQGAP1
	VAPA
	ARL4A
	ZDHHC20
	MDM2
	IFNGR2
	JARID2
	MFSD1
	KCTD12
	CYBB
	S100A10
	SHTN1
	PCBP1
	FMN1
	CSF3R
	RAB13
	AHR
	AZIN1
	FLT3
	RBP7
	NFKB1
	IFI27L2
	CCDC88A
	METTL7A
	DMXL2
	ID2
	PLEK
	CSTA
	IL18
	TLR2
	OGFRL1
	FN1
	TLR4
	CD99
	DPYSL2
	RIN2
	GNS
	PLXDC2
	CTSB
	P2RY1
	QKI
	CYFIP1
	CD164
	ALCAM
	HNMT
	CD302
	PTPN12
	CREG1
	FPR2
	RBPJ
	DDX3X
	DPYD
	IGF2R
	PIK3AP1
	ALDH2
	LAIR1
	SNX10
	CSNK1A1
	MRC1
	ANXA1
	ADAM10
	DSC2
	LHFPL2
	CLTC
	MARCKS
	WTAP
	RBM17
	HPSE
	PLXNC1
	SLIRP
	STAB1
	TMEM167A
	GNAQ
	LCOR
	SLC39A8
	DAAM2
	ATP6AP1
	CLTA
	MAFB
	BCAT1
	LAMP2
	DRAM1
	LPL
	CPM
	PTAFR
	TMIGD3
	RB1CC1
	DOCK11
	DSE
	DBI
	HEBP2
	FNDC3B
	B3GNT5
	RILPL2
	BNIP3L
	PSTPIP2
	CHD4
	LAP3
	RIOK3
	SYK
	EIF4G2
	MARCO
	TMOD3
	NLRP3
	LBR
	HNRNPU
	SH3GLB1
	SREK1
	NCOA4
	TMBIM6
	FAM198B
	DNAJB6
	RAP2B
	EIF5
	ATP13A3
	GPCPD1
	CD44
	ATP5MG
	CD93
	PTTG1IP
	DYNC1H1
	PDK4
	DYNC1I2
	DICER1
	SMIM4
	BZW1
	SIAH2
	PRDX3
	CCT5
	BNIP2
	TXNDC17
	SGMS2
	PEPD
	ACAP2
	TUT7
	CLIC4
	SIGLEC1
	ARL8B
	TPM4
	ADSS
	FCGRT
	HNRNPK
	THOC7
	ATP2B1
	ZNF207
	BTG3
	RAB10
	ZMAT2
	PAK2
	PIK3R1
	SLC25A24
	BCLAF1
	NONO
	JAK2
	STK26
	NRIP1
	PTX3
	LIPA
	GNA13
	HNRNPD
	ACSL4
	ATP6V1B2
	ANP32A
	TIMM8B
	ATP2B1-AS1
	FGL2
	LRP1
	MAPK6
	ATOX1
	CYB5R4
	SCARB2
	VEZF1
	TET3
	HELZ
	SQLE
	GTF3C6
	PLEKHB2
	CXCL3
	DNAJA1
	UBXN4
	ATP6V0A1
	WDR26
	ALDH1A1
	RBM47
	SLC43A2
	MORF4L1
	APP
	SEC61B
	LYPLA1
	PNRC1
	GLIPR2
	MARVELD1
	VMA21
	CCNK
	H1F0
	E2F3
	CRTAP
	BACH1
	P2RX4
	ACKR3
	ABI1
	USP3
	ROCK1
	EREG
	UBE2D1
	CMTM6
	DDX60L
	CORO1C
	PSMA1
	C15orf48
	MAP1LC3B
	SSR1
	UACA
	IGSF6
	IFNGR1
	DAZAP2
	DARS
	SERINC1
	RASSF2
	GLT1D1
	ADAM17
	SELENOT
	RAB5A
	DNTTIP2
	ANXA5
	ABHD2
	ADAM15
	ICAM1
	SMARCA5
	TRIP12
	GBP2
	FLVCR2
	FBP1
	ETF1
	NUDT16
	FURIN
	PLD3
	ATP6V1A
	NARS
	HSD17B4
	CTNNA1
	GTF2I
	ZC3H15
	TREM1
	YWHAZ
	IGFBP7
	CSGALNACT2
	GNB1
	XBP1
	MED13L
	NBR1
	FLOT1
	OXSR1
	MAP3K2
	DYNLL1
	MIR181A1HG
	MAPRE1
	PBRM1
	SGTB
	PLSCR1
	RUNX1
	ADIPOR1
	DNAJC21
	DAB2
	SPIDR
	GPR183
	MRPS18C
	PHLDA1
	HP1BP3
	SLC38A2
	SLA
	TPST1
	MFGE8
	STK17B
	SPRY2
	ENPP4
	TPM3
	CDC42
	SRGAP1
	FAM20A
	HCLS1
	CLEC7A
	PGK1
	KLF6
	EVI2B
	CAST
	MTSS1
	SPTLC2
	NCKAP1L
	ZNF281
	PTBP2
	YPEL5
	SULT1B1
	OTULINL
	PTPRJ
	CBX3
	DNAJC13
	PTPRC
	ASPH
	FAM49B
	PJA2
	DCP2
	IDH1
	SRI
	TLR8
	ERO1A
	CTBS
	PREX1
	NFIA
	TFRC
	MOB1A
	PPP4R2
	HIPK2
	STEAP4
	CAPZA2
	ANKRD12
	SOX4
	VNN3
	GOLGA7
	MSL3
	UBE2B
	FBXL5
	MIS18BP1
	RNF13
	ZFAND6
	PTPN2
	REST
	LNPK
	NUP58
	SLC6A6
	BAZ1A
	SORL1
	AP3B1
	PRKAR1A
	MIER1
	RAD21
	SLC36A4
	RIT1
	CEP350
	DLEU2
	CD46
	IFNAR1
	PAFAH1B2
	MPLKIP
	RBMS1
	HOOK3
	SLC8A1
	EGLN1
	ANKLE2
	FAR1
	TPR
	BROX
	VNN1
	RNF141
	LPGAT1
	PRDM2
	ANKRD28
	PCM1
	ERGIC1
	RALBP1
	SLC15A4
	RALGAPA2
	PHF20L1
	CXCL2
	RASSF3
	SYNE1
	MAP4K4
	SMARCA2
	ABCA1
	PCNX1
	PPP2R5A
	PDZD8
	ATP11B
	SMIM3
	SOS2
	FGD4
	TMX4
	CCNG2
	FAM126B
	IL1RN
	AHCTF1
	EGR3
	CDC42SE2
	GPATCH8
	HNRNPR
	PRPF4B
	PIP4K2A
	IK
	PTGES3
	GBP5
	CHD2
	SMC3
	ELF1
	IKZF3
	LNPEP
	CASP8
	TROVE2
	CTDSPL2
	ZBTB8OS
	TAF7
	PTP4A2
	MAPK1
	MARCH7
	ZNF326
	DDX1
	RAP2A
	ATP8A1
	CFAP97
	CLASP1
	LARP7
	SMARCE1
	KIAA1109
	TFAM
	CMC1
	SUZ12
	CCL3L1
	AP2B1
	ZBTB24
	CDC14A
	XPO4
	PDGFD
	TMIGD2
	CCDC50
	PTGDS
	CD3D

## Sheet: Supplementary Table 6.
Supplementary Table 6. DEG lists between CHIP (+) and CHIP (-) severe COVID-19 in each cell type (Fig. 1e, Supplementary Fig. 4)
B cell, IgG +		B cell, IgG -		CD4+ T cell non-EM-like		CD4 + T cell EM-like		CD8 + T cell non-EM-like		CD8 + T cell EM-like		NK cell		Monocyte, classical		Monocyte, nonclassical
CHIP (+) severe COVID-19	CHIP (-) severe COVID-19	CHIP (+) severe COVID-19	CHIP (-) severe COVID-19	CHIP (+) severe COVID-19	CHIP (-) severe COVID-19	CHIP (+) severe COVID-19	CHIP (-) severe COVID-19	CHIP (+) severe COVID-19	CHIP (-) severe COVID-19	CHIP (+) severe COVID-19	CHIP (-) severe COVID-19	CHIP (+) severe COVID-19	CHIP (-) severe COVID-19	CHIP (+) severe COVID-19	CHIP (-) severe COVID-19	CHIP (+) severe COVID-19	CHIP (-) severe COVID-19
MTRNR2L12	CD74	MTRNR2L12	CD74	TXNIP	PABPC1	MTRNR2L12	PABPC1	MTRNR2L12	IGKC	MTRNR2L12	IGKC	MTRNR2L12	IGKC	CD163	NRGN	S100A9	PPDPF
TXNIP	EEF2	TXNIP	MYADM	TOMM7	POLR2J3.1	TXNIP	EEF2	HIST1H1E	HLA-B	HBB	PPDPF	KLF2	AC020916.1	KLF10	PPBP	MTRNR2L12	SMIM25
H3F3B	EEF1A1	BTG1	EEF2	MTRNR2L12	GIMAP7	HBB	HLA-B	HIST1H1D	CD3E	TOMM7	HLA-E	GNLY	JUN	MTRNR2L12	MYL9	AC020656.1	PPBP
HBB	PABPC1	H3F3B	CD79A	HBB	EEF2	TOMM7	PPDPF	TOMM7	PPDPF	TXNIP	CXCR4	TXNIP	MYADM	TXNIP	PF4	RETN	SPI1
HLA-DQA2	CD79A	MALAT1	EEF1A1	H3F3B	HLA-B	H3F3B	ZFP36	KLF2	HLA-E	H3F3B	HLA-B	CEMIP2	PPDPF	IL1R2	FCER1G	LCP1	LIMD2
MTRNR2L8	HLA-E	HLA-DQA2	TAGLN2	HIST1H4C	CCR7	HIST1H1D	IFITM1	HLA-DQA2	CXCR4	HIST1H1D	PLK3	HMGB1	PPP1R15A	THBS1	PPDPF	AHNAK	CD52
HIST1H1E	PPDPF	PTMA	AC020916.1	HIST1H1E	IGKC	PTMA	FXYD5	TXNIP	IGHA1	HIST1H1E	TMEM259	HIST1H1E	IGHA1	ARRDC3	ITGA2B	KLF10	CDKN1C
BTG1	ZFP36	CEMIP2	PABPC1	HIST1H1D	TMEM259	HIST1H1E	POLR2J3.1	HBB	JUN	KLF2	JUN	PLCG2	HLA-B	AHNAK	CTSD	ID2	CORO1A
MALAT1	HLA-B	AC025164.1	PPDPF	PLCG2	IGHA1	PLCG2	IGKC	HNRNPH3	PLK3	HIST1H1C	POLR2J3.1	ID2	NFKBIA	MTSS1	FCN1	CD163	FXYD5
TRA2B	TMEM259	Z93241.1	PPP1R15A	PTMA	IFITM1	FTL	RGS1	SRSF3	ARPC1B	CEMIP2	CFL1	ETS1	TAGLN2	XIST	SH3BGRL3	S100A8	HLA-E
PLCG2	AC020916.1	HBB	UCP2	AL031777.3	HLA-E	HIST1H4C	CD3E	HIST1H1C	IRF1	HLA-DQA2	CD3E	HIST1H1D	POLR2J3.1	ANXA1	IGKC	FOS	RHOC
PTMA	PPP1R15A	HIST1H4C	C16orf54	MYL12A	CD3E	HIST1H1C	EEF1A1	SMAP2	TGFB1	HMGB1	TSC22D3	TOMM7	TGFB1	RBM39	SPI1	S100A6	PFN1
PPP1R10	TAGLN2	TRA2B	CD37	CALM1	PGGHG	EAPP	CXCR4	CEMIP2	PPBP	HIST1H4C	SH3BGRL3	TRA2B	HLA-E	AGFG1	CLU	TXNIP	FCER1G
AC007952.4	GSTP1	DDX24	ZFP36	HIST1H1C	ATP1A1	ETS1	IGHA1	LTB	ACTB	CRYBG1	TAGLN2	CALM1	FXYD5	AREG	TYROBP	HBB	CD37
DDX24	POLR2J3.1	KLF2	JUND	ITM2A	ZAP70	CCDC59	TGFB1	H3F3B	IFITM1	BZW1	EEF2	HLA-DQA2	ZFP36	HBB	DUSP2	NEAT1	HES4
CEMIP2	NFKBID	SNX9	RAB11FIP1	FTL	HSPA5	NDUFA5	TMEM259	SNRPF	POLR2J3.1	GCC2	MYADM	MALAT1	TSC22D3	VSIG4	SERF2	LYZ	IGKC
EAPP	BIN1	PPP1R10	IGHM	MAML2	GORASP2	DNAJC8	PLK3	EAPP	TRBC1	SYNE1	IGHA1	LCP1	ARPC1B	PLCG2	PPIF	ARPC5	TMEM176B
HIST1H4C	RAB11FIP1	MTRNR2L8	ARL4A	HIST1H2BG	PPDPF	AIMP1	HLA-E	SSBP1	NRGN	TRA2B	ZFP36	MTRNR2L8	IFITM1	IQGAP1	TREML1	IQGAP1	NRGN
ZFP36L1	TOR3A	TLE1	IGHA1	ID2	UBALD2	SNRPF	PIK3IP1	ETS1	SH3BGRL3	PARP8	TGFB1	CDC42	IRF1	ROCK1	OSM	THBS1	PILRA
HMGB1	MAPK1IP1L	TMEM123	CD79B	BLOC1S1	TRIM56	C6orf48	PPP1R15A	RBM39	RGS1	MTRNR2L8	FXYD5	RUNX3	EEF2	IRF2BP2	FXYD5	ATP5F1E	HLA-B
HLA-DRB5	CD82	PLCG2	LIMD2	ATP5F1E	COX6A1	TRA2B	TRABD	DDX3X	MYADM	HNRNPH3	PPP1R15A	CDC42SE2	AC016831.5	AHR	IL1B	IRF2BP2	TYROBP
HMGB2	GNAI2	ZFP36L1	TSC22D3	HIST2H2AC	RAPGEF6	DDX18	STT3B	ITM2A	ZFP36	EPC1	P4HB	HIST1H1C	PPBP	HMGB1	CORO1A	HNRNPC	MMP24OS
ARRDC3	ARPC4	AC007952.4	HLA-E	UQCRB	PCSK7	SSBP1	SUN2	HMGB1	HLA-A	MBNL1	RBM38	MT2A	JUND	KLF6	NXF3	HIST1H1E	GNAI2
COX7A2	CCNI	HIST1H1E	IDS	HMGB1	HBP1	SRSF3	P4HB	TRA2B	GNAI2	SRSF3	CD74	H3F3B	GRK2	AC020656.1	ARPC1B	AGFG1	CTSC
HIST2H2AC	ARHGDIA	PELI1	TMEM259	FAU	ZFP36	MTRNR2L8	HNRNPA1	NCL	CFL1	PLCG2	CTSD	CLEC2B	DUSP1	SDC4	IRF1	ADM	C19orf38
ATP5ME	CD37	AMD1	TGFB1	ETS1	PABPN1	FRG1	RHOG	SYTL3	PPP1R15A	EZR	GNAI2	CEBPB	CXCR4	IRAK3	BTG2	VSIG4	GSTP1
PELI1	FMNL1	PDE4B	HNRNPF	ATP5MD	ARID5A	IK	SLC25A6	HMGB2	EEF2	PTPN22	ARID5A	SF3B1	C16orf54	PELI1	JUNB	IFI27	VSIR
RCN2	PIM2	HIST2H2AC	RAC2	ATP5MG	TGFB1	ATP6V0E1	PGGHG	BZW1	TAGLN2	GLS	SUN2	RAB8B	HBB	CCDC88A	SERPINA1	HNRNPA3	SERPINA1
HIST1H1C	TAGAP	RNMT	ACTG1	TOB1	SNHG25	NCL	GIMAP7	PLCG2	PRF1	RAB8B	S100A11	SRSF3	IER3	MAP3K8	HCK	DEK	RHOG
HIST1H1D	TSC22D3	AL360012.1	POLR2J3.1	MSN	SEPT9	ARPC5	EIF3L	ID2	HLA-F	DNAJB1	RNPEPL1	BZW1	EEF1A1	IFI27	FOLR3	APOBEC3A	ATP5MC2
TOMM7	YPEL5	SMCHD1	HLA-DQB1		CD74	HIST2H2AC	SLC2A3	CD63	SEPT1	MT2A	PRKCB	SYTL3	RGCC	STK17B	TGFB1	IFNGR2	GPSM3
YBX3	ATF6B	BCL2L11	IRF1		ILF3	JAK1	FMNL1	TRBV28	TRAC	DDX24	POLR2G	HIST1H4C	SH3BGRL3	B3GNT5	FGR	TMEM123	MYL9
SF3B1	NFKB2	SF3B1	SNX3		LTB	SRSF5	SNRPA	SERPINB1	CTSD	SMAP2	MAPKAPK2	ELF1	FKBP8	JDP2	LGALS2	GRN	LSP1
RNF19A	BRD4	SAT1	TUBA1A		IKZF1	ORMDL1	ZAP70	PNRC1	ANKRD44	SRSF7	HLA-C	RBM39	TMEM259	ACSL1	CTSA	MAP3K8	CDH23
TLE1	LMNA	U2SURP	YPEL5		CXCR4	ARRDC3	EIF4A1	FRG1	EVL	PPP1R10	PFN1	HIST2H2AC	PLEKHF1	MARCKS	ZFP36	RNASE1	AC020916.1
Z93241.1	LSP1	SELENOK	ACAP1		LIMD2	HMGB1	SF3A2	PARD6G	EEF1A1	ANXA1	AC020916.1	SAT1	CAPZB	BZW1	LILRA5	IL1R2	SLC25A5
LSM7	PKM	EZR	TCL1A		ARHGEF1	RBX1	ITGB7	SRSF5	LSP1	PPP1CB	PKN1	BRD7	IFITM2	CLEC7A	SLC11A1	HNRNPA2B1	NXF3
GLS	ATP5MC2	SSBP1	GNAI2		TRABD	UFD1	CD74	HIST2H2AC	CST7	C6orf48	ARPC4	SEPT7	CTSD	KLF9	ARPC4	AHR	IFITM2
IDI1	SPI1	TSPYL2	FOSB		TAGAP	FAM107B	TSC22D3	IFI16	JMJD6	RUNX3	BSG	SMAP2	GNAI2	DAAM2	ATP5MC2	DUSP1	TMEM176A
CLK1	SF3A2	HMGB2	CORO1A		FXYD5	PTGES3	CCR7	USP15	ZAP70	DNAJC8	BICDL1	PSMB1	KIR2DL1	MFGE8	MYL6	IFI44L	ZFP36
TCEA1	ORAI2	RCN2	SNRPA		HERPUD2	METTL5	AC016831.5	MTRNR2L8	BTN3A2	VPS26A	IRF1	EAPP	NUCB1	CSGALNACT2	TMEM176A	ACSL1	FAM110A
ANAPC16	PKN1	SMAP2	NDUFB9		TMEM243	SEPT7	ARID5A	CWC15	LDHA	LARP7	CORO1A	ARL6IP5	TUBA1A	SPRY2	MPIG6B	ARRDC3	ARPC1B
AC025164.1	CSK	TOMM7	ILF2		CD6	DDX24	LAMP1	PPP1R10	ATP1A1	HSPE1	HLA-A	NUCKS1	CD74	SAP30	ACTG1	RBM39	PF4
TMEM123	HLA-DQB1	ETS1	EEF1B2		SUN2	PPP1R10	RBM38	RWDD1	COX5A	FAM177A1	SNRPA	HNRNPC	CD300A	NRIP1	TMEM176B	DDIT4	FCGR3A
KLF2	RHOG	STK4	CFAP20		LINS1	PSMB9	C16orf54	COX7A2	PF4	MALAT1	CDC37	TAX1BP1	HBA2	LCP1	CMTM5	KCTD12	FMNL1
HMGN3	DDIT3	MYC	CAPZB		SLC25A6	SRSF9	SAMSN1	NDUFA5	IDS	H2AFJ	PIK3IP1	IGLC2	ZNF276	ETS2	LIMD2	XIST	CD74
FKBP5	PIP4P1	FKBP5	ZNF791		CEP68	MBNL1	ARHGEF1	RUNX3	TSC22D3	SYAP1	GIMAP7	SERPINB1	P4HB	ZDHHC20	CCL5	BZW1	MYL6
DDX3X	TGFB1	CCDC59	GDI2		HNRNPA1	NDUFB2	LSP1	RAB8B	ZYX	AMD1	VAMP2	FRG1	PNPLA2	SAMSN1	IGHA1	IL13RA1	IFITM3
SNX9	EIF3L	PTCH2	ZNF430		STT3B	SRRM1	PSAP	HBA2	LY9	CEBPB	CHMP1B	LEPROTL1	BTN3A2	S100A10	GNG11	ZFP36L1	CFD
UBE2J1	EIF4H	IRF8	ADGRE5		ATF6B	ANAPC16	ERGIC3	PARP8	RASSF1	TLE4	P2RY8	SRRM1	TNFSF12	DMXL2	CD48	PCBP1	CSF1R
SMCHD1	JUND	AC245014.3	CYB561A3		LUC7L3	AL133453.1	FKBP8	FAM107B	TSC22D4	SRSF5	FKBP8	CIR1	RGS1	MBNL1	PTGS2	SRSF3	JPT1
YME1L1	MOB3A	AKAP13	GUCD1		PIK3IP1	CDC14A	ZNF331	RAB5IF	GZMA	CCDC59	SF3A2	TNRC6B	LAT	ATP2B1	IER2	FUS	CST3
ATP5F1E	SLC2A3	DDX21	HSH2D		PGAM1	HMGB2	ITGB2	NDUFB7	HLA-DRB1	SRRM1	MIF	EID1	SUN2	ATP5F1E	HP	PELI1	RNASET2
SMAP2	LIMD2	CAMK2D	EIF3I		KPNB1	EMB	ANKRD44	F2R	ARPC4	FAM107B	IL32	PTPN22	RHOG	ARPC5	GNAI2	YBX3	TIMP1
DUSP1	CTDNEP1	HIST1H1C	CFL1		LCK	EPB41L4A-AS1	ATP1A1	MSN	S100A11	EIF5B	IFITM1	SNRK	HNRNPA0	HIST1H1E	COX8A	CCDC88A	EVL
DBI	ADGRE5	HNRNPA3	FMNL1		PTBP1	MINOS1	PCSK7	IGLC2	NFKBIA	DSTN	DYNLT1	EMB	EVL	TOMM7	LSP1	SIRPA	CD68
RNMT	GRK2	EID1	EIF5A		PNN	LCP1	ARPC4	SP100	SELPLG	ANP32E	LAMP1	DNAJC8	CD3E	GADD45B	OSCAR	MTRNR2L8	TPI1
ANKRD49	ATP2A3	RAP1B	MPC2		EIF4A1	HNRNPH3	SH3BGRL3	DNAJA1	CTDSP1		AC245297.3	CBX3	AC044849.1	CALM2	IER3	CALM1	HLA-DPA1
USP12	NCOR1	USP12	UBE2R2		LPIN1	HMGN3	BICDL1	TYROBP	AC020916.1		CTSA	SSBP1	BHLHE40	P2RY1	KDM6B	FKBP5	ARL6IP4
SIVA1	ANXA11	YBX3	LSP1		AC016831.5	CCDC85B	NFE2L2	U2SURP	PFN1		PKM	FAM133B	FMNL1	RNASE1	PFN1	PLAC8	SYTL1
EIF1AX	CALR	HIF1A	BIN1		TRIM38	SH3YL1	C1orf43	SRRM1	SH3KBP1		ARPC1B	CCL3L1	RAD23A	HNRNPA2B1	GP9	ETS2	TNFRSF1B
DDX18	ACTG1	KIAA1551	VPS51		CD5	AC026979.2	SPOCK2	SRSF10	MYL9		XBP1	TPM3	YPEL3	SRGAP1	MYO1F	APLP2	CD48
MBNL1	RAN	SESN1	TAGAP		PLK3	KIF2A	GPR132	MAP3K8	TMEM259		MRPS21	SNRPE	APOBEC3G	ATP13A3	PYCARD	HNRNPU	RENBP
ADAM28	TRIM56	HIST1H1D	WASF2		CD44	PRDM1	SEPT1	EMB	P4HB		TRABD	SON	SEPT9	PTMA	CFL1	LGALS3	METRNL
CFLAR	LRRFIP1	TP53INP1	ARHGDIB		HLA-A	ANP32E	DNAJB9	PIK3R1	PRKCB		SDHC	NFIL3	SRSF2	ACTR3	SQSTM1	RIN2	LAMTOR4
MEF2C	UCP2	PDCD4	FAM129C		UBXN4	ATP5F1E	JUN	MED23	SIPA1		LMNA	ANKRD49	SEPT1	FKBP5	PILRA	KLF7	TREML1
AMD1	ILF2	USP16	ATP5F1A		MLH3	SVIP	PBXIP1	MRPL33	CD74		CD81	MECP2	TMED9	ACTR2	ARL5B	PTBP3	NDUFAF3
ISG20	POU2AF1	ORMDL1	RAD23A		ARHGAP4	MALAT1	CTDNEP1	ISG15	AC012615.1		EIF5A	SAMD3	LDHA	IFI44L	STXBP2	TXN	RUNX3
S100A4	ACAP1	RBM3	AC044849.1		RBM38	MAML2	STK17A	THAP12	TPI1		TMEM243	PIK3R1	RNPEPL1	HNRNPU	IFI30		MIIP
EID1	IDS	SRSF7	HLA-B		NAT9	NUCKS1	PRKCB	CNOT1	DUSP1		FMNL1	FKBP5	NFKBIZ	EVI2B	LAMTOR4		TSC22D3
AC245014.3	EIF5A	HNRNPC	GPSM3		PPP1R15A	DYNLL1	MYADM	ITGB1	ARID5A		MRPL10	CD63	TRABD	EREG	HLA-E		CFL1
HSPE1	SLC25A6	CIR1	ORAI2		TAP2	UBL5	PDE4D	CALM1	SF3A2		EIF4A1	ATP5ME	USF2	HIST2H2AC	SPARC		EIF1
HEBP2	ZNF430	MBNL1	NT5C		GPATCH8	PNRC1	MTERF4	GTF3C1	CORO1A		RGS1	HNRNPU	CTDNEP1	TRA2B	CLEC1B		FKBP8
COBLL1	HNRNPF	UTRN	SELL		RHOT2	DYNLL2	PLP2	SYAP1	LCK		AP2M1	IK	ARHGEF1	HNRNPH3	EGR1		ASAH1
PMAIP1	TNIP1	GPBP1	ATP5MC3		UBE2R2	CEMIP2	LINC00513	ZNF326	MAD1L1		TMEM109	HNRNPH3	PABPC1	IFITM3	RHOG		COTL1
SEC62	YTHDF2	HNRNPH3	BCAP31		HNRNPH1	AC007952.4	MAPK1IP1L	TROVE2	H2AFV		DNAJB9	TFAM	SLC9A3R1	EPSTI1	PKM		TMC6
SLC38A2	SYPL1	CCNL1	RAB5C		SEPT1	NUCB2	CORO7	PFDN2	MIF		DEGS1	SRSF10	MAZ	FN1	CAVIN2		VAMP2
ARPC5	AC016831.5	CNOT1	FADS3		GLG1	CRYBG1	MYO1G	DSTN	MCRIP1		EPS15	FXR1	RPN2	RIOK3	CD52		CD151
TSPYL2	CSNK2B	COX7A2	PPBP		BICDL1	ITM2A	HBP1	UTY	RASAL3		GZMA	CAMLG	IER2	ARL4A	PIM3		KIF22
BCL2L11	WBP2	NEAT1	ANXA6		LENG8	AMD1	GNAI2	ZBTB1	CD53		SLC25A39	U2SURP	LIMD2	TMEM123	NDUFAF3		TSC22D4
S100A6	PSAP	ANKRD49	ODC1		PKM	TMPO	ZNF791	FKBP5	GIMAP7		DEF6	MGAT4A	IER5	H2AFY	ATP6V0D1		ECH1
ETS1	BHLHE40	GNA12	TSPAN13		EMD	GLRX	HSPA5	PTPRA	SIGIRR		TNFRSF25	PARP8	PRF1	MDM2	GAPDH		EEF2
RALGPS2	RAB7A	EIF1AX	RHOG		IL4R	CCDC66	LY6E	SNRPB2	UCP2		HEXA	DDX24	S100A11	KIAA1551	FMNL1		STXBP2
HEXIM1	PDLIM1	NOP58	CSK		CD7	UQCRB	NR3C1	NAP1L4	SUN2		RPN2	GLS	GSTK1	MSN	HK3		SLC25A6
PLEKHF2	KDM6B	NDUFA5	FCER2		CAPS	NDUFB1	ARL2BP	IK	STXBP2		LAT	CCDC59	UBE2L6	ADAMTS2	ACTB		CCRL2
CSNK1G3	TOMM22	ATP5ME	ARPC4		DDX51	STAT1	G3BP2	HIST1H4C	ATP6V0E2		LIMD2	DNAJB14	CD44	ZFP36L1	PRELID1		TSTD1
TLE4	RBM38	AFF4	AES		FOXO1	ANKRD49	DDIT3	MBNL1	CD6		ATP1A1	NDUFA12	CD69	ENPP4	MCEMP1		SLC16A3
ZCCHC10	HNRNPA0	BCL11A	EVL		ARPC4	CALM1	CTSD	FAM133B	ARHGEF1		LSP1	CCL3	TPST2	REL	TUBB1		PECAM1
AL031777.3	KPNB1	CYLD	PRKCB		GRK2	S100A9	LIMD2	FAM172A	RHOT2		ANKRD44	PTPRA	MIDN	RAP2B	ZYX		CMTM5
AL360012.1	PNPLA2	HIST1H2BG	HLA-DRB1		CCNY	GADD45A	RORA	TRIM22	ANXA6		ACAP1	GTF3C1	EDF1	HIST1H1D	SSR4		SF3A2
CALM1	RAD23A	ZRANB2	CAP1		LAMP1	ISG15	RHBDD2	STAG2	PTPN7		CTDNEP1	DNAJB1	VPS28	PCBP1	CD74		PER1
TCOF1	DNAJC7	HMGB1	SEPT6		CLEC2D	MT2A	SYTL1		GNAS		RAB11B	GPATCH8	ERGIC3	APOBEC3A	FKBP8		FAM214B
ZBTB8OS	PLP2	WDR74	NCF1		RHOG	HPGD	LAPTM5		AKNA		SYTL1	PRPF4B	WBP2	AL133453.1	TKT		PRR13
NFKBIZ	CFAP20	PPP4R3A	PBXIP1		HMGA1	ZNF302	ARPC1B		SRSF2		MIDN	PRKACB	ZC3H12A	METTL7A	PLP2		HK3
PTCH2	CD81	PMAIP1	BLOC1S2		ILF2	EPSTI1	RAC2		TRGC2		RHOC	G3BP1	SF3A2	CMTM6	CD151		ARPC4
SRRM1	PTPN6	YME1L1	TUBB		SPOCK2	YWHAH	S1PR1		CDK2AP2		SNHG25	PPP1R10	ARHGAP45	VAPA	C19orf38		ARHGEF1
NCOA7	POU2F2	HSPE1	COX6A1		VPS51	AL031777.3	GAPDH		CTDNEP1		SERF2	SMG1	CD53	FMN1	PF4V1		IFITM1
SULF2	PTBP1	USP15	GABARAPL2		VOPP1	GBP5	DDIT4		HDAC10		ITM2C	RBX1	ANKRD13D	NFKB1	HRH2		HIGD2A
GABPB1-AS1	CDKN1A	FUS	POU2AF1		SF3A2	AC245014.3	PRKCSH		DNAJB9		FLT3LG	ZFP36L1	TAF10	DDX3X	AC020916.1		CYBC1
S100A9	USF2	CLK1	DBNL		SRSF6		BRD4		HLA-C		PCSK7	CELF2	GPSM3	IFI44	COX6A1		LFNG
H1FX	HSPA5	SRSF10	FOS		JAK3		RHOH		ARF1		MYO1F	NDUFA5	CCND3	PJA2	PGD		GNG11
KLF9	SNX3	TRAM1	ARPC1B		SLC2A3		RICTOR		SNRPN		ICAM3	BRD1	PF4	CXCL3	SLC16A3		S1PR4
CCDC6	ARHGEF1	RNF19A	TMED10		PIM2		PDIA3		TMSB4X		MTCH1	CNOT6L	PGGHG	TLR2	JUN		DUSP2
CLEC2B	ADAR	DDX3X	CD44		RRP7A		YPEL5		CAPZB		VPS51	KDELR2	LAMP1	FLT3	ATP2A3		TGFB1
PTP4A1	ALKBH5	IDI1	GNG7		LINC00513		PIM2		LAMP1		CD247	HMGB2	BIN1	PLEKHF2	PTGS1		DPEP2
ARGLU1	RAC2	APPL1	WEE1		SELL		NFKB2		PLEKHF1		PDIA3	ZBTB1	POLR2G	MTRNR2L8	ERGIC3		ERGIC3
TMEM107	MED6	SRRM1	ETFRF1		RGS1		DEGS1		MYL6		TMED2	PYHIN1	CORO1A	EIF5	CYBC1		TAF10
ELOA	ADPGK	BCL2	SNX2		RAD23A		ICAM3		RAC2		IL7R	PRPF40A	MIEN1	HNRNPA3	CD68		SERF2
TMEM156	EIF2S3	TCOF1	CRIP1		PIP4P1		GORASP2		ZNF276		CMTM3	SDCBP	TIMP1	DUSP6	MARCH2		SMIM7
KIAA1551	GDI2	CDC42SE2	CTDNEP1		SLC8B1		BIN1		APOBEC3G		LPIN1	PTGES3	RASSF1	CPD	GNAS		ABI3
LINC01215	LRRC59	GNPTAB	SPI1		PPP1R35		EIF5A		PDIA3		RAC2	CENPC	GABARAPL2	IL13RA1	CD14		ZNF385A
TP53INP1	GRAP	SVIP	YTHDF2		GNAI2		DNAJC7		GPSM3		NDUFB9	SMC3	CHMP4A	DDX60L	PSMB10		CHCHD10
BCL2A1	TMEM243	AL031777.3	SH3BGRL3		SIPA1		POLR2E		MAZ		CALM3	ATXN7L3B	GRK6	BCLAF1	TIMP1		MS4A7
STAG3	NR4A2	CEBPZ	FKBP8		PSMD3		NUCB1		ZNF428		CORO7	DEK	LSP1	DRAM1	PLAUR		ITGA2B
SON	PPP1R11	FXR1	MOB3A		FLT3LG		NR4A2		GLIPR2		DCAF5	IQGAP1	ZAP70	TNFAIP8	GPSM3		ZYX
SVIP	RHOA	GABPB1-AS1	UBE2I		QARS		CAPNS1		YPEL5		ASH1L	SLFN5	GCHFR	QKI	GRN		GSTK1
DDX21	TSPAN33	USP8	CD81		HLA-C		SC5D		AC058791.1		PTPN7	MOB1A	KDM6B	REST	WSB1		LILRA5
SESN1	SRSF2	SON	NFKBID		GSTK1		CLEC2D		PKN1		ARHGEF1	MCTP2	PIN1	LHFPL2	EEF2		PTP4A3
NOP53	PTPN18	RBM26	CAPNS1		RAB11B		GSTK1		IGLC3		HLA-F	RAB5IF	FOS	PTPRC	ATF4		RNPEP
ARID5B	PMPCB	SRSF3	HVCN1		PBXIP1		PTPN7		BSG		PABPC1	RPF1	RALY	SREK1	CYP27A1		PIN1
HNRNPH3	ABHD14B	SMARCE1	EIF3L		HEXA		CFL1		PSMB8-AS1		C16orf54	ITM2A	SSR2	CEBPD	CD37		HLA-DQB1
ZBTB10	CSRNP1	SLC38A2	LY86		TOPORS		LCK		IL2RG		ARL6IP4	ZBTB38	JMJD6	SF3B1	CSNK2B		NDUFS7
MTSS1	COX8A	MUC20-OT1	LY6E		PSMD7		MTHFD2		ADAM8		GNB1	SNHG7	AP2M1	SRSF5	OAZ1		TUBA4A
S100A10	ARL4A	FAM133B	GRK2		C16orf54		SNHG25		ARHGAP45		MLF2	ITGA4	ZYX	H3F3B	COTL1		CCM2
NAMPT	INPP5D	RAB30	PDLIM1		ATP5F1B		PGAM1		PGAM1		AP002387.2	MBNL1	TOMM22	LBR	CLIC1		VMO1
LINC02397	PEA15	MARCH7	SEPT9		GPR155		TUFM		TRAV6		SEC63	SLC38A1	TSC22D4	HNRNPDL	PRAM1		ITGAX
RBM39	SP110	MTSS1	ARHGEF1		EIF4H		GNB1		ACAP1		DUS1L	PNRC1	TAGAP	CCDC71L	COX4I1		BSG
CPEB4	SLC25A5	TRIM22	SIPA1		ARL8A		RGCC		LAT		GPX4	HIF1A	PBXIP1	IFNGR2	DOK3		LST1
LINC01781	NR1H2	MARCH1	ABHD14B		YDJC		UBE2N		CSTB		PAXX	PRDM1	TMEM14B	RB1CC1	MRPL23		TBCB
MAML2	KCMF1	LYST	E2F5		ADAR		KPNB1		FKBP8		PGGHG	AIMP1	DRAP1	TUT7	NFKBIA		COX8A
TNFAIP3	FCMR	PCBP2	AC245297.3		SF3B2		KIAA2026		FXYD5		PSAP	ATF7IP	UBALD2	ID2	VSIR		EEF1A1
	DHPS	ADAM28	VDAC2		SSH2		HSPA9		TIMP1		CXCR3	USP16	ARPC4	S100A9	TAF10
	PRKCB	MRPL33	LARGE1		SLC44A2		TAGLN2		CALR		RAD23A	YME1L1	SELPLG	HDAC9	F13A1
	LYRM2	PPP1CB	OAZ2		ZNF101		CREM		MYL12A		PER1	RASA2	EMD	KCTD12	GPX4
	LY9	CNOT6L	RHOA		TMC8		USF2		ITGB7		DENND1C	TCEA1	MAF1	SNX9	MTURN
	GTF2F1	SP100	SSR2		FAM118A		HLA-A		RHOG		ARHGDIB	MAPK1	RNF126	SOX4	TRAPPC1
	CD19	VPS13C	VIM		DPP7		NDUFS7		LINC00861		TUBB	IFI16	PRKCSH	HIF1A	CTSZ
	CD53	DDX18	ARHGDIA		NEMF		FOXO1		AP2M1		RNF166	TROVE2	BRK1	EIF2AK2	CD36
	FAM129C	HEXIM1	ERGIC3		ETV6		TIMP1		IDH2		EIF4H	FAM107B	STXBP2	NFIL3	MMP24OS
	ARHGAP30	TRMT10C	PTPN6		PRKX		PKN1		ISCA2		SPOCK2	USP15	NCK2	RIN2	LITAF
	BCL7B	TLE4	ATP6V0D1		ARID2		RNF126		ARHGDIA		GAPDH	PJA2	LMNA	HMGB2	JAML
	SPIB	NORAD	FXYD5		RNF7		R3HDM4		LAPTM5		TPI1	CNOT1	PSMB8-AS1	RNF144B	THEMIS2
	ERGIC3	HLA-DRB5	OXA1L		PDIA3		NDUFB9		SEPT9		UBE2N	COPA	MMP24OS	UTRN	LAPTM5
	SNX2	USP34	BTK		PRKCSH		SIRT7		TNFRSF14		PPBP	SP100	SIGIRR	OGFRL1	PPP1R15A
	HLA-F	ZFAND5	FCRLA		DYRK2		SNHG15		PPP1CA		MYDGF	GPBP1	CAPNS1	CD302	SPINT2
	ZBTB7A	EAPP	AAED1		SREBF1		P2RY8		FBXW5		GSTK1	SEC62	APMAP	MAP1LC3B	PDLIM1
	OTUB1	BIRC3	MIEN1		TRIM28		ARHGDIA		MYDGF		RRP7A	ERBIN	YPEL5	YBX1	SULT1A1
	MCL1	NSF	VAMP8		TAGLN2		PPP2R1A		ITGA2B		ANXA6	VPS13C	PPP1R11	MIR181A1HG	TMSB10
	XBP1	DNAJB6	BANF1		CD81		LAT		BCL7B		PF4	FYN	LCK	PTBP2	PRKAR2B
	TUBA1B	CENPC	SRP9		YPEL5		BUB3		HLA-DPA1		HLA-DRB1	RNMT	CCM2	ZCCHC2	TESC
	PHF1	TNFAIP3	SRSF2		ACAP1		CNN2		SRP9		GABARAPL2	RNF19A	SIPA1	ANKLE2	SELENOW
	MKNK2	ZFP36L2	TMEM243		TCOF1		OGA		GRK2		CCNDBP1	STAG2	COX5A	ASPH	DDIT3
	CAP1	SULF2	CD40		RNF126		CCNI		PRELID1		NFKB2	MIER1	MFNG	TMIGD3	PGAM1
	NFE2L2	CALM1	KLF3		VAMP2		OS9		OAZ1		SDHB	STK4	PGAM1	PLXDC2	GSTP1
	DDX54	AREG	SF3A2		ITGB2		CSNK1D		SKAP1		F8A1	NCL	IFITM3	MED13L	PSMB3
	RELB	SRSF5	HNRNPA0		CASP8		ATP6V0E2		ARHGDIB		PLP2	CEBPZ	ARHGAP4	MX1	MT1X
	GABARAPL2	IRF2BP2	POU2F2				SRSF2		MYO1F		ATF6B	RWDD1	PPP1R18	HNRNPC	TCIRG1
	SYNGR2	CLK4	CD53				ARL4C		POLR2L		LY6E	ATP8A1	CSNK2B	ANKRD28	VNN2
	PIGT	LNPEP	ECH1				SFPQ		MEAF6		USF2	CTDSPL2	RASAL3	ZEB2	CD300A
	TMBIM6	RAB21	MYO1G				GRK2		RNF187		ABHD14B	RB1CC1	GHITM	FUS	MARCKSL1
	SYS1	PHC3	CCT6A				PKM		CDC37		RHOA	MTSS1	PKM	FOXP1	TOM1
	ARRDC2	ZBTB10	CCNDBP1				MAZ		DENND2D		LCK	DSTN	EIF3L	WTAP	CD300LF
	PFN1	CELF2	PFN1				USP36		PCSK7		STT3B	ACTR2	POLR2E	KRR1	ECH1
	SRP9	REL	TRIM56				COX6A1		SHISA5		TNIP1	VPS26A	SPN	ANKRD12	CD9
	PWWP2B	NIFK	TBC1D10C				ILF3		GSTO1		GPSM3	CSNK1G3	SERTAD1	USP12	FERMT3
	PABPC4	H1FX	C1orf162				VAMP2		PGGHG		DPP7	KIAA1551	ATP6V0E2	PTBP3	AC007952.4
	UBE2R2	MAP3K2	S1PR1				TNFSF12		CDK13		ZNF428	NCKAP1L	PIM1	GLUL	TRIR
	RNPS1	JARID2	PNN				DYNLT1		PDLIM2		H2AFV	ANP32E	RHOF	DPYD	AL034397.3
	SQSTM1	ZNF644	PABPN1				FLT3LG		NDUFS7		PSMF1	SMCHD1	CDK2AP2	GNA13	SHKBP1
	FXYD5	ZNF326	CD22				MAP7D1		SDHC		RAB5C	AMD1	RAB5C	PHLDA1	GRAP2
	ARFGAP2	RBM39	UFC1				OTUB1		PCED1B		NFE2L2	KMT2C	IL27RA	DNAJB6	BSG
	PCSK7	CCDC6	ENO1				MCL1		CXCR3		TMED10	INO80D	ACAP1	BTG3	ICAM3
	NDUFAF4	BACH1	CD19				FDFT1		MYO1G		IER5	LCOR	MLF2	DDX5	NDUFB9
	MIEN1	SECISBP2	ATP2A3				HSD17B11		DAP		GRK2	XRN1	RAC2	FAM198B	ACAP1
	LDHB	JAK1	NEDD8				CCDC88B		SMAD7		PRKCSH	CEP78	NAPA	SLC39A8	CALM3
	SNAP23	SMC3	KLF6				ARHGAP4		IL7R		YPEL5	SRSF5	PPP1CA	SNX18	TYMP
	C16orf54	AIMP1	FCMR				GPSM3		BIN1		ATF4	LNPEP	C9orf16	CLIC4	SNCA
	YDJC	DDX6	YDJC				BSG		ATF6B		MTF2	GBP5	EIF3H	E2F3	TMEM40
	CTBP1	JMY	SF3B2				DUS1L		TBCB		ANXA11	PTPRC	CFAP20	VPS13C	NRG1
	GPSM3	TACC1	CNN2				WDR1		XBP1		CD6	SHOC2	UBE2R2	YPEL5	PRDX5
	SEPT9	SLC38A1	HLA-DOB				RBM25		SLC9A3R1		LBH	CAPZA1	COX8A	MALAT1	ERP29
	EEF1B2	PRDM4	NFKB2				ZYX		CD3D		CBFB	ARRDC3	TTC38	KLF2	PABPC1
	BTK	MED13	TSPAN33				TOMM22		BCL9L		SNRPB	CHD2	VIM	EIF1AX	CCRL2
	LYN	IER5	TMX4				TAGAP		SSBP4		RNF126	ADD3	NRGN	RAB8B	BHLHE40
	CSNK1G2	MSI2	APOBEC3C				MYDGF		FCRL6		SNX3	IKZF3	NEDD8	NEAT1	GRK2
	IL16	TMEM107	SUN2				TUBB		TAF10		ATP6V0E2	HP1BP3	MCL1	ZNF326	MIEN1
	MAZ	C6orf62	RRAGA				EIF4H		CCND3		RGCC	CYTIP	SELL	UPP1	COX6B1
	NDUFS7	DDX46	CXXC5				CD5		EIF5A		KIF5B	ITGB1	TPI1	CTBS	NUCB1
	ZNF791	XRN1	DYNLRB1				HMGA1		LBH		RIC8A	SMARCA2	AC058791.1	OXSR1	S100P
	SHKBP1	CTDSPL2	ZNF24				TRIM56		C9orf16		CNN2	DDX18	WAS	IRS2	BEX3
	ENO1	KLF9	ACTB				STXBP2		TMED9		SIPA1	CCNK	JUNB	PIK3AP1	LIMK2
	FKBP8	PNPLA8	EIF4H				LDHB		MGAT1		CASK	RIOK3	DEF6	SON	TPI1
	TMED10	TNRC6B	SLC25A6				ARHGDIB		RGS19		PPP1CA	PPP1CB	UBE2I	FAM91A1	VAMP8
	CAPZB	BIRC2	SYS1				HNRNPUL1		PER1		CAP1	SYAP1	GSK3A	SHTN1	TWF2
	NCF1	ARRDC3	HLA-DQA1				YIPF4		UBALD2		MAZ	MSN	COX6A1	TENT5A	PNPLA2
	UFC1	COBLL1	NCOR1				CYFIP2		CYBC1		LINC00513	ZNF326	APOBEC3C	USP15	HBA1
	PBXIP1	SPCS3	CHI3L2				POLR3E		ARRDC2		MYBL1	ZNF644	ARRDC1	ALDH1A1	PRKCSH
	CCNDBP1	SARAF	TSTD1				GRAMD1A		CD8A		MIEN1	CCL4L2	CLK3	FOXO3	GRINA
	SNRPA	GNA13	CD82				SEPT9		SMDT1		COX6A1	POLR2B	NDUFS7	TLR4	GYG1
	RSL1D1	DBF4	RSF1				FLNA		COMMD7		WIPF1	IP6K1	SNRPA	H1F0	NKG7
	KLK1	CFLAR	AUP1				NCK2		JAKMIP1		ARFGAP2	MAP3K8	TMEM173	C15orf48	SF3A2
	FAM49A	HSP90AA1	BCAS4				PABPC4		RARRES3		PBXIP1	ESCO1	SELENOW	ALCAM	ARHGDIB
	TSC22D4	AGO2	POLR2G				DUSP8		MTERF4		BHLHE40	SNRNP27	NHP2	LYPLA1	LILRB3
	MPC2	CEP95	SERP1				ATF4		SRM		SMAD7	GPR174	NUCB2	C5AR1	AGTRAP
	ARL8A	ELL2	BRK1				PMPCB		IL32		ARL2BP	PTBP3	SLC35E1	LRRK2	LY86
	PGAM1	CCNH	TMSB10				POLR2G		IER5		S1PR1	IKZF1	TMEM109	LCOR	FLNA
	YPEL3	HERPUD1	LAT2				VCP		CLU		MAP2K7	SUPT16H	RSRP1	CAST	TGFBI
	SELENOT	AFF1	YWHAQ				DUSP2		NDUFAF3		CSRNP1	PPIL2	PLP2	PIK3R1	PLAC8
	TCF4	CHD2	EIF4B				TSC22D4		TBCC		IL2RG	ANKRD12	ARL4A	SYNCRIP	NAPA
	ZNF24	AC020911.2	SYPL1				SHKBP1		UNC13D		DNM2	CLK1	OS9	NCKAP1L	P4HB
	PUF60	ATP5F1E	ATP5MC2				CD81		TTC39C		GCHFR	NORAD	HLA-F	ARRDC4	MYDGF
	COTL1	PTBP3	TNFRSF14				HERPUD1		ARHGAP4		ERGIC3	SMARCE1	ICAM3	GBP2	RAC2
	FCRLA	PIK3CA	LRRFIP1				CAPG		MCL1		HOPX	MED23	TRIM56	DEK	PTPRE
	CELF1	INO80D	IMPDH2				LINC02273		GRK6		UBE2G2	XCL2	ECH1	AZIN1	UBXN11
	SEPT1	LCOR	LDHB				AC044849.1		BCAP31		TGIF1	LYN	SLC25A39	CELF2	CNPY3
	ILF3	IFRD1	GNB2				CD44		GSTK1		SRP68	NUFIP2	HLA-DQB1	SQLE	NAP1L1
	PPP2R1A	MTMR6	TMEM67				ARRDC2		STOM		STXBP2	DDX27	DAP3	YWHAZ	NEDD8
	PPBP	PIAS1	MLF2				CD6		SNRPA		IL27RA	SLC20A1	LINC00513	TRAM1	RASGRP4
	SH3BGRL3	SUPT16H	RAN				ATP2A3		SNX3		TBCB	AL031777.3	RARA	SCARB2	CCND3
	TRIM28	MEF2A	SPIB				ATF6B		LPIN1		ARF1	SYNE1	AKNA	MAML2	MAFG
	ALYREF	TTC37	ALOX5AP				ADD3		GLG1		TAF10	IL6ST	THUMPD3-AS1	DYNC1H1	FCGR1A
	FBL	MED17	RPGR				HIPK1		JUND		ARL4A	NECAP1	VAMP2	SDCBP	NDUFS7
	SF3B2	NOP53	SELENOH				SURF4		TBC1D10C		MAD1L1	SLAIN2	ITGB7	PTGER4	VSTM1
	GSTK1	MGAT5	PCSK7				RSRP1		CYCS		MAPK1IP1L	CFAP97	ARHGDIA	SPTLC2	NME4
	DBNL	DMXL1	IGKC				ADAM19		CSNK1G2		DNAJC1	HSP90AA1	SSR4	SMCHD1	HBA2
	IGHA1	PEG10	PSMB10				PER1		PSMB10		VPS28	PDE4D	SRP9	C3AR1	TRAF3IP3
	PHYKPL	FYTTD1	RAB11B				GPAA1		TRIM56		SIGIRR	GNA13	ALYREF	JARID2	C4orf48
	ATF4	AGPAT5	ARHGAP4				IL27RA		RGCC		SMIM27	SERPINB9	YWHAQ	KLF3	TUBA1B
	CXCR5	LEPROTL1	GTF2F1				CAP1		PPIB		SKAP1	STAT3	RBM38	MIER1	NBEAL2
	CNN2	DUSP1	TUBA1B				TUBA1B		GZMM		COX8A	NCOA7	BRD4	CSNK1A1	EHBP1L1
	EFHD2	XIST	EFHD2				SLA		PKM		EVL	DYNC1H1	EIF5A	PTPRJ	TMEM259
	G3BP2	THOC1	PHB2				ALKBH5		CCDC107		C1orf43	H1FX	TRAC	SLC16A6	YIF1B
	ARHGDIB	HSPD1	SLC2A3				ACAP1		ANKRD13D		SEPT1	KIF2A	MATK	SPTBN1	UBALD2
	THUMPD3-AS1	FAM177B	RACK1				ABHD14B		CYBA		DUSP1	THOC1	HBA1	PSTPIP2	NLRP12
	SNRPB	RAB8B	COTL1				BRK1		COX6A1		TUBA1B	HEXIM1	FCER1G	RAP1B	DHRS4L2
	CD83	ATP1B3	IL2RG				CCT4		AES		DAD1	ZNF292	BSG	RNF213	CNN2
	IMPDH2	IRS2	HIGD2A				DUSP1		FCGR3A		CFAP20	PARP15	COMMD7	BNIP2	NCF2
	AC044849.1	SRGN	TMEM230				PNN		CLEC2D		C9orf16	F2R	RGS14	BRAF	S1PR4
	UBE2I	TBC1D15	GSTK1				CD99		PSMF1		IDS	PLEK	MAP7D1	WDR26	CFP
	YWHAQ	NPIPB5	C19orf25				GIMAP5		VAMP8		RGS14	SERPINB6	ITGA5	GOLGB1	CTDNEP1
	EIF4B	RIF1	BSG				ANKRD11		GABARAPL2		ITGB7	TANK	SYTL1	PLXNC1	AP2S1
	DDX17	XPO1	ERP29				ECH1		TECR		ECH1	S100A9	LDHB	PPP1CB	CTSH
	MYADM	GAB1	PIH1D1				CALR		STN1		KLHL24	DDX1	ITGB2	PGK1	AKNA
	CD40	MMD	ATF6B				RBBP6		HERPUD2		ALYREF	XPO6	SDF4	JAK2	SASH3
	TMUB2	GABPB1	ARHGAP9				NEMF		ABHD17A		PIM1	BROX	GPAA1	SLC25A36	NADK
	SFPQ	NFKBIZ	CCT4				ANXA6		PABPC1		MTDH	PARP14	LAT2	PTP4A1	WAS
	OXA1L	MAML2	ZNF581				HLA-C		SLC2A3		ACTB	SPPL2A	PPP1R14B	RANBP2	COPE
	TRIR	NAMPT	RANGRF				RNF139		HLA-DQA1		RBM15B	DDX6	PSMB10	CAPZA1	PHACTR1
	CNPPD1	GALNT2	RGS19				CDK13		HCST		ARL8A	YES1	HPCAL1	VAV3	C9orf16
	MED19	MBNL2	DDX54				RNF125		EIF4H		EEF1A1	TLE4	NXT1	CLINT1	TPM1
	CORO1A	DDIT4	GRK6				LETMD1		ARHGAP9		MFNG	SAMD9	CD37	PAFAH1B2	EIF1
	TAF1D	TMEM38B	SF3B4				HNRNPA0		ITPA		LDLRAP1	MON2	MED19	SLC8A1	C1orf43
	C19orf48	SMAD4	LYRM2				MFNG		CSNK2B		MID1IP1	ACIN1	RHOC	TCEA1	DNASE2
	R3HDM4	RALGAPA1	HLA-F				RAD23A		NEDD8		ATP2A3	ITCH	CSTB	AMD1	PDLIM7
	MAPKAPK2	PTGER4	KLF4				RPN2		CD8B		YPEL3	SCFD1	FCMR	SRSF10	AUP1
	KLF6	ATL2	PIM2				DEF6		C1orf56		UBXN4	HLA-DRB5	RALGDS	AP3B1	ARAP1
	DNASE2	ATAD2B	PKM				SNRPB		TNIK		CAPZB	ZEB2	MYL9	DNTTIP2	FHL3
	ELP5	RANBP2	UBE2D2				IRF1		DNPEP		REX1BD	GSAP	HNRNPA1	ACSL4	ANKRD13D
	SIDT1	ZEB1	CD72				CDC37		YWHAQ		ANKRD36B	ADSS	IMPDH2	SERINC1	TAGLN2
	CTSH	NETO1	PFKL				LDHA		HLA-DQB1		IGHG4	COMMD2	PTPN7	ZFAND6	COX5A
	HLA-DRB1	MATR3.1	ICAM3				STOM		C7orf50		CCDC88C	HIPK2	CTSA	BCAT1	LDLR
	CFL1	TOPBP1	MIDN				LMF2		TGIF1		LAPTM5	KLRD1	N4BP3	SYAP1	ARID3A
	EVL	KLF7	EDF1				CSNK1G2		TRGC1		NDUFS5	IPCEF1	BCL7B	TACC1	MIIP
	CYB561A3	CEP120	PLP2				CD55		CNPY3		PMPCA	POU2F1	MYDGF	PLEK	TNF
	PDIA3	DNMBP	SP110				NOB1		GSK3A		CD53	PGGT1B	CSRNP1	RBPJ	OSER1
	RHOH	NUP58	RASSF1				DDX54		PARVG		AES	LYST	ATP2A3	INO80D	SMIM25
	RAB11B	CSKMT	ARHGAP30				BIRC3		AOAH		AKR1B1	ZBED4	DNAJC4	EAPP	RAB11B
	WEE1	MKLN1	NDUFA11				CMTM3		UBE2L6		MYL12B	RANBP2	CST7	SPAG9	CAPZB
	C19orf66	STAG3	PRKD2				NTMT1		BEX4		PPP3CA	ADGRG1	ARRDC2	NIPSNAP2	PPIB
	HSPB1	IL6ST	CMTM7				HIGD2A		FMNL1		MTERF4	TIPARP	DEGS1	MTMR6	ARHGAP4
	MID1IP1	EIF2AK3	SLC25A5				ANXA11		PRKCSH		IER2	GPATCH2L	ATP5MC2	KLF7	CST7
	TNFSF9	ZBTB21	TRIM28				S100A11		JUNB		CLU	ERAP2	CLU	SRSF3	ARHGEF1
	EIF3A		COX5A				CD37		AC016831.5		GLIPR2	PDGFD	CALM3	MOB1A	TNFAIP2
	COX6A1		ZNF487				JAK3		PTGER2		STK24	CCL4	HAX1	C3orf58	SLC39A3
	LY86		PARP1				COX8A		RAB1A		TMSB4X	NEAT1	CCNI	CCDC82	NUP214
	EIF3F		SHISAL2A				ARF1		VSIR		MRPL4	ITGAX	ARHGAP9	SPPL2A	RXRA
	SSR2		PSAP				RRS1		ORAI1		CNPY3	HIST1H2BG	ABHD14B	SNX10	PGLS
	SELL		EIF3H				CAPZB		SEC11C		DAP	PPM1L	DNAJC1	CENPC	PARVB
	HIGD2A		FAM96A				IDS		CDCA4		MMP24OS	HELZ	MAFF	HSD17B4	MTHFR
	EIF3H		TMSB4X				RB1CC1		CNN2		TECR	NUP58	RARRES3	CLEC12A	ELOB
	HSPA8		SMIM14				NELL2		COTL1		TAGAP	XPO1	MCM7	NDUFB1	MYO1G
	ARHGAP45		LBH				CCNY		TNFSF12		MCRIP1	TWF1	ARF1	SCFD1	RUNX3
	LAPTM5		SKAP1				ACTG1		RSRP1		PDCD4	AZIN1	C7orf50	DDIT4	GPR35
	LITAF		CCNI				SNX3		AUP1		MRPS7	XIST	TUBA4A	ITGB1	SNHG15
	ACTB		ARL4C				CSNK2B		PPP1R18		GNAS	PDS5B	PRR5	C16orf72	RARA
	WIPF2		CDKN1A				RPN1		FERMT3		CCNY	CLASP1	RAB11B	CAPZA2	POLR2G
	BANF1		SNHG7				XBP1		SNHG25		AKT1	FGL2	DNAJB9	FOXN2	ACRBP
	ISG20L2		AC016831.5				CORO1A		BRK1		GZMK	BTG1	MARCH2	PTX3	VPS28
	CD22		PPP1R11				FYB1		ETHE1		SRP72	KIAA1109	SH2D2A	CHD2	FAAP20
	TUBA1C		ARL2BP				IRF9		RNF167		PTGER4	SLFN13	HOPX	USP3	RABAC1
	CCR7		TPI1				SND1		HSPA5		IL16	ANKRD28	SLC38A10	PPP1R10	ARHGAP9
	APOBEC3C		GAPDH				GATA3		CTSA		CANX	NPIPB5	XBP1	ANXA5	PKN1
	TMBIM1		PLPP5				VIM		RBM6		HNRNPA0	TENT5A	CRIP1	SCP2	CDKN2D
	IRF1		PHACTR1				AL118516.1		CMTM5		TBC1D10C	HAVCR2	HLA-C	PRKDC	PSMB4
	ARPC1B		TMEM109				RAPGEF6		DEF6		ABHD17A	JARID2	UQCRC1	HCLS1	CCL3
	HLA-DQA1		HSPA8				CD7		COPZ1		ARHGAP45	G2E3	BIRC3	TPST1	DRAP1
	RUNX3		HBA2				LDLRAP1		RHOH		PSMB10	RAP2A	CAPN1	SCAF11	ANAPC11
	PIM1		CAPG				PTGER4		PRRC2A		KHDC4	UBXN7	TNFAIP3	NFAT5	LAMTOR1
	GPR183		MED19				CTSA		JTB		PPP6R1	PRSS23	RAB29	RAD21	PPM1M
	HADHA		HMGA1				EML4		ECH1		TIMP1	CDC14A	SLC25A11	NDUFA5	CDKN1A
	TUBB		NEIL1				ZFP36L2		PNPLA2		TSC22D4	MED17	FGR	KIAA1109	LRPAP1
	CXCR4		EIF3F				PABPN1		SPARC		SRP9	MAF	IDS	AHCTF1	YPEL3
	EIF3E		MID1IP1				RHOT2		NCK2		EDF1	MT1X	P2RY8	CALM1	SSR2
	IGKC		PTPN7				HSPB1		MARCH2		APOBEC3C	TRIP12	CXCR3	NSA2	LINC00937
	KDM4B		HIKESHI				UBE2D3		CTSC		PRPF38B	MRPL1	MIF	PICALM	CAPG
	TRAF4		CD52				JUNB		UQCRC1		FAM118A	ZFP36L2	UBE2S	TLE4	AMPD2
	PTPN7		SERF2				SORL1		PYURF		SLC25A6	STAT1	ACTB	LIPA	TP53INP2
	NPM1		HLA-DPA1				CD82		UBE2M		MTMR9	RPAP2	SERP1	MEF2A	PPP1CA
	EMC10		NDUFAF3				AKT1		ZNF791		COMMD7	EPG5	KIR2DL4	TM9SF3	TSC22D4
	HES1		GPR183				HSPA8		ALOX5AP		MYL9	BCL2L11	PFKP	TXN	JMJD6
	ITM2C		MRPL23				PTGER2		LINC00513		BIN1	PTGDS	SMAD7	H1FX	MBOAT7
	SMIM14		GSTP1				PIM1		SQOR			PTMS	ERP29	CCDC186	MRPL41
	CAPNS1		EIF3E				RHOC		ME2			CCDC6	HSD17B11	ARAP2	RAD23A
	BTG2		CALR				GRK6		DDX17			AC007952.4	HLA-DRB1	SHOC2	GDI2
	HBA2		CD69				HECTD1		ERGIC3			DDX3Y	LAPTM5	PCM1	EDF1
	PRKCSH		CRTC3				TNFRSF14		AKR7A2			NSF	NFKBIB	PRKAG2	NSMCE1
	CD44		IRF9				COTL1		TINF2				CFL1	YBX3	RASGRP2
	GAPDH		NPM1				ARMH1		VAMP2				C1orf56	IL6ST	CARS2
	ARID3A		JUN				TMBIM6		RPN2				PFKL	ZNF217	ADPGK
	HNRNPA1		NRGN				LPAR2		SLC38A10				ARHGDIB	IK	DGKZ
	IGHG2		HBA1				NUP210		CFAP20				ADAM8	PHC2	SIPA1
	HCK		JUNB				TUBA4A		NIPSNAP1				TUBB	DNAJB14	CCDC88B
	IGHG4						GNAS		C16orf54				DAP	HP1BP3	STX10
	DUSP2						TPI1		SUMF2				IL7R	DBI	NFKBID
	FOSB						PFN1		MTDH				RACK1	RASSF2	CDK5RAP3
	PHACTR1						PSMB4		POLR2E				NFKB2	MAP3K2	ITGAL
	JUN						FAM177A1		PFKP				IFRD1	FGL2	TNFRSF14
	ATF5						CELF1		LIMD2				S1PR4	SFPQ	PRKCD
	PLD4						SFXN1		DGKZ				NR4A2	WDFY2	PYGL
							SEC61B		FLT3LG				CREBZF	ANAPC16	KCNE3
							IER5		DAD1				SLC25A6	ZMYM2	SMARCD3
							SSR4		CMTM3				FLOT1	ZNF281	NFE2L2
							ARHGAP15		FKBP2				KLF10	DOCK2	UBE2R2
							SIGIRR		ITGA5				CD7	SLC6A6	NCF1
							EIF4B		ENO1				GNAS	MAFB	MSRB1
							SARAF		FCMR				ERN1	ADAM10	LCP2
							SESN3		SPN				TUBA1C	STAG2	H2AFV
							GRASP		RAD23A				CLIC3	ELF1	CSK
							AES		HNRNPA0				IRF9	CCNK	DYSF
							PHF14		CUTA				HSPB1	ZMAT2	DAD1
							BHLHE40		IL16				CDC25B	RHOB	CIB1
							MIF		VEGFB				GZMA	CD44	RNF149
							TUBA1A		MLF2				PATL2	PPIP5K2	ANXA6
							SOCS1		SASH3				GATA3	ORMDL1	NFKBIZ
							EVL		TAGAP				ARL4C	ERBIN	POLR2E
							CYTIP		CAPN2				HIGD2A	FAM204A	NAPRT
							KDM6B		CAPNS1				ICAM1	C6orf62	TRIM38
							TRAC		MMP24OS				KIR2DL3	SAMD9	SQOR
							ATP5MC2		PRR5				FOSB	CPEB4	COMT
							TNFRSF18		HMGA1				FCGR3A	PTGES3	MNT
							SRGN		ICAM3				PFN1	ERO1A	MZT2B
							CD8A		RGS10				TRBC2	IFNGR1	TAPBP
							IL2RG		APOBEC3C				TYROBP	PRNP	ADAM8
							LGALS1		DCXR				TRGC1	PNPLA8	PLAGL2
							TNFRSF4		OTUB1				PMAIP1	NUP58	SAT2
							C9orf16		PLP2				BTG2	MFSD1	ILK
							IER2		SH2D2A				AC103591.3	GALNT1	SCAND1
							TRBC2		IFITM2				TRGC2	CLTC	APOBR
							HLA-DRB1		TALDO1				CD8A	CD46	MAP3K3
							CD8B		DNM2				DUSP2	SIPA1L1	SLC3A2
							NPDC1		CISD3					MAN2A1	METTL26
							EIF5		NSMCE1					TMEM167A	TRABD
							SELL		ITGB2					UBL3	C20orf27
							SSR2		RBM38					DDX24	RAB20
							IKZF1		NUCB1					TOP2B	CD4
							RHOA		ACTG1					PPP4R3A	CR1
							SBNO2		VPS51					IFIT3	OAZ2
							NRGN		GDI2					OTULINL	ARL6IP4
							FTH1		UBAC2					RNASE6	BRD4
							PASK		ATP6V0D1					EGLN1	PLK3
							ACTB		OXA1L					RHOQ	FLOT1
							JUND		COX6B1					DDX6	BLOC1S1
									VASP					OSBPL8	FAM53C
									TRAPPC1					CD63	EIF3F
														VDAC1	SH3BP1
														PAK2	NFKB2
														RNF145	SIGIRR
														SEPT2	PARVG
														SLC36A4	FYN
														RC3H1	FRAT2
														TMEM170B	EIF5A
														RIPOR2	SYNGR2
														DCP2	ETHE1
														TMEM30A	ATP1A1
														PARP14	CDA
														DYRK1A	ASGR2
														KDM7A	MT1F
														STK4	SNRNP70
														TMOD3	BCL3
														CYB5R4	LGALS1
														PREX1	PSTPIP1
														UBE2B	FAM89B
														EHD1	RFXANK
														CEP350	BANF1
														MACF1	KIAA0930
														IGF2R	WDR83OS
														DIAPH2	POU2F2
														BACH1	TRMT112
														UHRF1BP1L	DAP
														CEBPB	RNPEPL1
														ZBTB16	MYO9B
														CHD4	NAA38
														TOP1	AP2M1
														RBP7	PTPN18
														PPP2R5C	CARD16
														SH3BP5	IMPDH1
														ADAM17	UBXN1
														ETF1	ALKBH7
														XAF1	TNFAIP6
														CYLD	CTSC
														ZFP36L2	RGS10
														ISG20	TMEM205
														BTG1	NFAM1
														THBD	SLC25A6
														IFITM2	RFLNB
														TSC22D3	PTPN7
														BOD1L1	HLA-DRB1
														GGNBP2
														RGCC
														CXCL2
														IER5
														JMJD1C
														TLE3
														ANP32A
														IDI1
														RNF13
														ABCA1
														KMT2E
														CTSL
														STEAP4
														PTEN
														HNMT
														SH3GLB1
														GADD45A
														SAT1
														SOD2
														IFI16
														EGR3
														SRGN
														HMOX1
														ISG15
														NAMPT
														PLIN2
														FOS
														TUBA1A

## Sheet: Supplementary Table 7.
Supplementary Table 7. DEG lists between subclusters from trajectory analysis in classical monocytes of CHIP (+) and CHIP (-) severe COVID-19 (Fig. 2b)
CHIP (+) severe COVID-19 classical monocytes		CHIP (-) severe COVID-19 classical monocytes
Low inflammation cluster (Cluster 1)	High inflammation cluster (Cluster 2)	Low inflammation cluster (Cluster A)	High inflammation cluster (Cluster B)
GAPDH	DUSP1	RNASE2	FTH1
EEF1A1	FTH1	LGALS1	ZFP36L1
RNASE2	NAMPT	RETN	CYP1B1
SLC25A6	G0S2	ARL4A	IRF1
HNRNPA1	FGL2	HMGN2	HBB
EEF1B2	HBB	HSP90B1	EIF1
CLU	IFITM2	RBM3	PPBP
LGALS1	BCL2A1	IFI6	ITGA2B
RACK1	SOD2	FKBP5	NAMPT
MZT2B	FOS	IL1R2	HLA-E
NKG7	S100A11	PPIB	SRGN
ANXA6	CEBPB	TMSB10	TIPARP
P4HB	H3F3A	PPIA	ITM2B
PPIA	AIF1	COX8A	NRGN
SERBP1	FCGR2A	IFI27	FTL
NDUFB10	KLF6	ID1	ICAM3
CD36	ITM2B	PSMA7	H3F3A
NDUFB8	NCF1	MZT2B	CXCL8
MDH2	ZFP36L1	S100A8	CMTM5
CD163	DUSP6	PRDX1	TNFRSF1B
HMGB2	LITAF	H2AFV	CYP27A1
UQCRFS1	ATP6V0E1	ANXA1	NINJ1
NDUFB5	TUBA1A	LDHA	PF4
EIF3D	RGS2	GGH	CDC42EP3
C1QBP	PSMB9	OSTC	TKT
NOP53	MXD1	S100A10	TMSB4X
NDUFS5	RNF213	MTDH	HIC1
SNRPF	GBP2	VAMP8	SERPINB2
CD99	SDCBP	NDUFB11	RGS10
HSP90AB1	PPP1R18	CNIH4	GNG11
EIF3I	SLC25A37	MGST3	MYL9
LDHA	CXCL8	NKG7	PRKAR2B
ATP5F1C	ADGRE5	PER1	HBG2
COX6C	IER2	HMGB2	ADAM8
ATP5F1A	TNFAIP3	PAG1	EVI2B
CAPNS1	ACSL1	H2AFJ	GNAS
SLC25A5	GTF2I	NDUFA3	GPX4
GADD45GIP1	CD37	CALR	TAGLN2
SNRPB	AQP9	RHOT1	SAT1
ENO1	UBE2J1	MS4A4A	HBA1
MPG	PPP1R15A	ANXA2	CEBPB
C20orf27	JMJD1C	MS4A6A	SDCBP
ACTG1	B2M	ATP5ME	B2M
MGST1	ZFP36	IRAK3	TNFAIP2
EIF3H	HLA-DQB1	ATP5PO	MALAT1
ADAMTS2	IFITM3	NDUFAB1	TIMP1
ETFB	UBE2D1	EIF2S2	TREML1
EIF3E	WIPF1	COX6C	SOD2
RBM3	SRGN	PDIA3	CCL5
NDUFB9	SMCHD1	NDUFS5	GP9
MRPL23	SQSTM1	PLAC8	SLC25A37
HEXB	VASP	DGUOK	TUBA1A
PKM	PLXNC1	ECH1	CD37
CCDC88A	PLAUR	HMGN1	CSF3R
PRDX3	PTPRE	MINOS1	GBP2
YWHAE	UBE2R2	TMEM167A	TGFB1
COMMD9	NOP10	SAP30	SPARC
NDUFB7	GPCPD1	CD163	EMP3
ERP29	FCER1G	MYDGF	GPSM3
MYDGF	TSC22D3	IDH1	HBA2
COPE	TNFRSF1B	NDUFB7	LSP1
ARL6IP4	ADAR	KCTD12	HIF1A
EIF3L	KLF2	PHPT1	CAVIN2
HADHA	STXBP2	CANX	ABTB1
MRPS15	HCK	NUCKS1	JUND
HSP90B1	IDI1	HNRNPAB	TPT1
S100A10	CARD16	RPN2	PLEK
CHCHD10	RIPOR2	YWHAE	VNN2
KLF13	IGSF6	GSTP1	TLN1
SSR4	NUMB	BST2	SNX18
APRT	LST1	HMGB3	IFNGR2
CCT6A	CD46	MPO	CD9
LRP1	SF1	TROAP	SEMA6B
NDUFS7	SNX10	SELENOW	BCL2A1
PPA1	JUND	S100A9	HSPA6
EIF2A	SGK1	NDUFA13	PTPRE
ATP5MC3	CXCR4	NUDT1	MTRNR2L12
FLT3	JAML	CAPNS1	LITAF
ATP5F1B	CKLF	COX7A2	IGHA1
UHMK1	WARS	DCXR	HLA-C
SLC25A3	JUNB	MNDA	FCGR2A
MGST3	MPEG1	LAMTOR2	ITGB1
SNRPE	DDX3X	CLTC	MXD1
MRPL41	RBMS1	TSC22D3	NCF1
MZT2A	ACAP2	PDIA6	SH3BP2
EEF2	ATP2B1-AS1	SMARCA2	AQP9
EIF3F	PLEK	SEM1	BTG2
ANP32B	MAP1LC3B	ERH	CNN2
PLEC	LYN	ENO1	ORAI2
MYO1G	PIK3AP1	KLF10	PPIF
PPP1R14B	CPPED1	EIF3K	KIAA1551
CCT8	NLRP3	DYNLL1	RBP7
LY86	ATG16L2	IGFBP7	FCGR3B
IGFBP7	UBE2B	SNHG25	SLC11A1
GSTP1	TMEM123	HIST1H1D	TYMP
SAP30	IRF1	TRAPPC2L	PLEKHO1
SNRPD2	ANP32A		SQSTM1
C6orf48	SORL1		ARPC1B
PEPD	VAMP5		NEAT1
CANX	PNRC1		CMTM2
PHB2	PSME1		LPAR6
STAB1	LSP1		PVALB
UQCRC2	VMP1		SH3BGRL3
CREG1	RASSF3		HBD
BLVRB	NFIL3		STAT1
HIPK2	IER5		ICAM1
NPM1	MSRB1		HSD17B11
NUCKS1	STX11		CSK
LDHB	NCF4		PPP1R15A
UBXN1	PYGL		MBP
H2AFJ	EIF5		MGAT4B
NCL	TYMP		TYROBP
HMGN2	UBL5		ITGAX
RPN1	HERPUD1
METAP2	STK10
CLTA	TAX1BP1
CYC1	EHBP1L1
PPIB	PSME2
KCTD12	CCNL1
VAMP8	C4orf3
MGST2	TNFSF13B
COMT	CASP4
HIST1H1D	DNAJA1
MS4A4A	MCL1
PSMB7	HIF1A
FLNA	STK4
SNHG8	EGR1
PGAM1	YPEL5
ARL4A	YPEL3
RNASE6	STAT1
ATF4	C5AR1
CALR	RNF19B
FKBP5	GNAI3
ETHE1	LRRC25
IDH2	CD55
METTL7A	NFKBIA
OSTC	LILRB3
MAZ	APOBEC3A
NHP2	NADK
FBP1	ICAM3
EIF4B	PTTG1IP
YBX1	EP300
UQCRH	NFKBIZ
TNNT1	TNFAIP2
ID2	GPSM3
CTSD	JAK1
HMGN1	ANKRD13A
EIF3A	BTG2
VIM	TMEM154
ATL3	CLEC12A
PEBP1	BASP1
PRMT1	PAK1
PRKDC	PAK2
EIF3K	LYST
RANBP1	CNBP
PLBD1	PIM1
APEX1	OSBPL8
MLEC	LCP2
SOX4	ARHGAP26
MXD4	CSF3R
VCAN	CDC42EP3
CXXC5	CREBRF
BCAT1	CHMP2B
GRN	EML4
ID1	TNFSF10
RAB13	RNF149
BTF3	RASSF5
FMN1	KLF10
COX4I1	TRIB1
FABP5	CFLAR
MARCO	CLEC2B
PRDX2	RNF13
F13A1	DMXL2
CLMN	CIR1
LYZ	MARCKS
ZEB2	PCBP1
PABPC1	ABTB1
SERPINB1	ITGAX
THBS1	BID
TKT	ACTN1
S100A9	IRF2BP2
RNASE1	UBE2D3
MTRNR2L12	OTUD1
IL1R2	NAGK
	CTBS
	HLA-DRA
	LRRK2
	DDX17
	CYTIP
	MAP2K3
	LAP3
	CD93
	CPQ
	C3AR1
	SEC14L1
	PLK3
	AC245128.3
	NINJ1
	SMCO4
	NEAT1
	DAZAP2
	RNF141
	TLE3
	ATP5F1E
	VNN2
	KIAA1551
	GLUL
	S100A6
	RHOQ
	NABP1
	KLF4
	HLA-DMB
	PNPLA8
	CDKN2D
	HRH2
	ARRB2
	FCGR1A
	CD53
	TREM1
	ADGRE2
	FAM129A
	UBE2L6
	PFKFB3
	PELI1
	CSRNP1
	PROK2
	RAB11FIP1
	CCR1
	PLSCR1
	ANKRD44
	TGFBR2
	VAMP2
	EIF1AY
	ARHGAP9
	CNN2
	HBEGF
	C15orf39
	TAGLN2
	TXNIP
	NCF2
	TSEN34
	ADM
	TAP1
	CSF2RB
	SP110
	CEBPD
	GADD45B
	NCOA1
	TRIM22
	APOL6
	MBP
	DDX24
	EMP3
	CD44
	FPR1
	FOSB
	DYNLL1
	CYSTM1
	POU2F2
	ISG15
	CYTH4
	MX2
	R3HDM4
	LPCAT2
	MYL12B
	IL4R
	PARP14
	SLC2A3
	IER3
	SOCS3
	FTL
	SMAP2
	MNDA
	SEMA4D
	CAP1
	SAT1
	BCL3
	STAT2
	TYROBP
	PDE4B
	P2RY13
	FYB1
	CXCL16
	CLEC4A
	JAK2
	PSTPIP2
	IL2RG
	HSPA1A
	IGKC
	SECTM1
	ICAM1
	MX1
	GCA
	DSC2
	PTPRC
	TLR8
	SLC9A3R1
	SLC15A4
	PTGS2
	KDM6B
	IRS2
	DEDD2
	MAFB
	SYNE1
	SERPINB9
	MYL12A
	BTG1
	GIMAP4
	STK17B
	B3GNT5
	XAF1
	STEAP4
	PHACTR1
	CD300E
	IQGAP1
	NXT1
	CD300LF
	CTSS
	RARRES3
	PARP9
	ALDH1A1
	GBP1
	LINC01001
	XPO6
	GK
	CLEC4E
	ISG20
	ADAM8
	CYP27A1
	CMTM2
	THBD
	HLA-B
	LRG1
	TLR1
	SAMD9
	MALAT1
	HBA2
	RHOB
	LRRFIP1
	CX3CR1
	HIST1H2AC
	EGLN1
	JUN
	LIMK2
	CD83
	RAB20
	DDIT3
	HBA1
	MAFF
	DDX5
	S100A4
	MGAM
	HLA-C
	GBP4
	IL1B
	FFAR2
	H3F3B
	LTB
	GBP5
	SAMD9L
	S100P
	TAGAP
	FCGR3A
	IFIT3
	LCP1
	EGR3
	PPBP
	IFIT2
	PF4
	IFI44L
	CCL3

## Sheet: Supplementary Table 8.
Supplementary Table 8. A list of DMRs
chrom	start	end	q_value	mean_difference	num_CpGs	p_mwu	p_2d_ks	mean_DNMT3A	mean_WT
chr1	1034516	1034748	0.01185	0.13515	4	0.00011103	0.00014875	0.29562	0.16047
chr1	1050834	1050902	0.025933	0.12994	6	4.1693e-08	0.00038451	0.84282	0.71288
chr1	1173502	1174160	0.0019543	-0.110729	15	1.9272e-08	1.7758e-05	0.30739	0.41812
chr1	1406373	1406471	0.001259	0.129049	7	9.5792e-07	1.0495e-05	0.43373	0.30468
chr1	1539704	1539939	0.0010963	-0.119908	15	7.0013e-12	8.9179e-06	0.44546	0.56537
chr1	1765251	1765284	0.0069787	0.115723	4	7.4125e-06	7.9916e-05	0.68853	0.57281
chr1	2025632	2025934	1.7011e-08	0.132679	16	0.00049032	3.1999e-11	0.35983	0.22716
chr1	2189670	2189979	3.5259e-12	-0.158826	16	4.3521e-14	3.0213e-15	0.12762	0.28645
chr1	2322325	2322585	8.4678e-09	-0.142643	14	4.3632e-14	1.455e-11	0.51155	0.65419
chr1	2503694	2504144	3.7676e-05	0.101188	16	9.6589e-14	1.8467e-07	0.63931	0.53812
chr1	2789829	2789837	0.03604	-0.122787	4	5.6217e-06	0.00057788	0.24539	0.36818
chr1	2790335	2790394	0.0043957	-0.100847	6	4.756e-05	4.5925e-05	0.6317	0.73254
chr1	3067478	3067547	0.0031592	-0.116095	8	8.4836e-07	3.1035e-05	0.39872	0.51482
chr1	3183335	3183406	0.00091158	-0.201172	5	6.6761e-11	7.2052e-06	0.56703	0.76821
chr1	3070964	3071255	5.2685e-23	-0.124245	28	4.7073e-14	9.5293e-27	0.10897	0.23322
chr1	3215405	3215855	0.00061312	-0.153316	9	2.1577e-09	4.5759e-06	0.55847	0.71178
chr1	3431389	3431541	3.1289e-05	0.15358	9	7.806e-13	1.4756e-07	0.73408	0.5805
chr1	3727478	3727535	0.026577	-0.136626	4	3.1918e-07	0.00039694	0.1097	0.24632
chr1	3747046	3747101	0.0068435	-0.119662	5	4.433e-08	7.8027e-05	0.082817	0.20248
chr1	3650780	3650969	2.3341e-07	-0.132001	16	4.5519e-14	5.9103e-10	0.22731	0.35931
chr1	6245601	6245676	0.016624	-0.123417	7	2.8449e-09	0.00022287	0.23883	0.36225
chr1	6509689	6510268	0.0041642	-0.11711	7	4.7039e-07	4.2997e-05	0.33942	0.45653
chr1	6512444	6512815	0.011622	-0.147531	7	2.3035e-06	0.00014525	0.44916	0.59669
chr1	6735506	6735565	0.03851	-0.140976	6	4.6864e-06	0.00062575	0.57817	0.71914
chr1	7069926	7070040	0.00065269	-0.136079	10	2.7692e-11	4.9272e-06	0.44403	0.58011
chr1	7149758	7149797	0.0044081	-0.137355	4	3.4805e-08	4.6094e-05	0.62109	0.75844
chr1	7827137	7827372	2.9977e-10	-0.144482	14	4.7518e-14	3.7344e-13	0.55823	0.70271
chr1	9689322	9689777	2.1019e-10	0.110397	33	4.5852e-14	2.5483e-13	0.20431	0.093915
chr1	9844251	9844577	0.0066182	0.111409	6	3.5103e-06	7.5024e-05	0.81375	0.70234
chr1	10638761	10639147	1.894e-15	-0.143077	22	4.5519e-14	9.4205e-19	0.50283	0.64591
chr1	10639165	10639249	1.9551e-09	-0.114655	14	5.0071e-14	2.913e-12	0.60806	0.72272
chr1	10889022	10889076	0.00025363	-0.148548	8	1.1808e-12	1.6481e-06	0.23832	0.38687
chr1	10835428	10835854	0.00031143	-0.121887	10	3.4799e-10	2.0835e-06	0.28555	0.40743
chr1	10980460	10980670	0.014518	-0.136751	4	1.0876e-05	0.00019048	0.4496	0.58635
chr1	12142313	12142346	2.5613e-05	0.11569	4	6.4117e-09	1.1669e-07	0.8496	0.73391
chr1	12179095	12179230	0.018176	0.163856	5	1.6651e-06	0.00024944	0.37582	0.21197
chr1	13583752	13583850	9.2993e-05	-0.104466	9	2.7056e-13	5.1553e-07	0.1523	0.25676
chr1	15154605	15155044	0.0027856	-0.125654	10	1.4119e-08	2.688e-05	0.35682	0.48248
chr1	15949634	15949764	0.0018628	0.173054	5	2.987e-09	1.6762e-05	0.57573	0.40267
chr1	16226914	16227964	1.4783e-22	-0.135632	47	1	2.8743e-26	0.45124	0.58687
chr1	16647441	16648089	2.6374e-16	-0.168668	16	3.9857e-14	1.1568e-19	0.35485	0.52352
chr1	16694250	16694315	0.00595	-0.122306	6	6.7739e-09	6.593e-05	0.38857	0.51088
chr1	16872759	16872806	0.021965	-0.103839	4	4.5644e-05	0.00031455	0.30522	0.40906
chr1	16693415	16693626	4.7006e-08	-0.100123	28	3.9191e-14	9.9049e-11	0.19256	0.29268
chr1	17118832	17118855	0.032965	-0.161884	4	2.7974e-07	0.00051709	0.32178	0.48366
chr1	17149182	17149419	9.0745e-14	-0.131087	17	4.6074e-14	5.7446e-17	0.70376	0.83485
chr1	18481944	18482236	2.3753e-07	0.110024	12	4.4964e-14	6.0307e-10	0.85312	0.7431
chr1	18631709	18631769	0.015874	-0.110959	9	1.381e-09	0.00021093	0.24765	0.3586
chr1	19645338	19645758	8.6415e-21	-0.219178	19	3.6859e-14	2.0514e-24	0.38839	0.60757
chr1	20166074	20166178	0.018547	0.127817	4	1.5898e-06	0.00025575	0.83931	0.71149
chr1	21436737	21436826	0.044121	-0.148454	5	2.6203e-06	0.00073929	0.30642	0.45488
chr1	21509722	21509972	1.3433e-07	-0.132763	17	4.1744e-14	3.1828e-10	0.26089	0.39365
chr1	21619300	21619356	3.0525e-05	-0.177374	4	2.8355e-09	1.4335e-07	0.35612	0.5335
chr1	21814736	21814967	0.00055677	0.111338	16	4.2503e-07	4.0807e-06	0.5188	0.40746
chr1	23169263	23169296	0.041523	0.102623	4	0.00034514	0.0006851	0.47336	0.37074
chr1	23423829	23424375	9.3651e-13	-0.148626	30	4.2077e-14	7.2837e-16	0.2689	0.41752
chr1	23868783	23868856	0.016231	0.144749	5	2.2867e-06	0.00021647	0.52328	0.37853
chr1	24720151	24720387	0.0076063	0.156569	4	1.3076e-07	8.8513e-05	0.76603	0.60946
chr1	26156174	26156268	0.034422	-0.125516	4	0.00045616	0.00054632	0.53745	0.66297
chr1	26045447	26045494	0.0039719	-0.132101	5	1.1777e-07	4.0671e-05	0.4655	0.5976
chr1	26225115	26225430	6.8818e-14	-0.122434	19	3.7526e-14	4.2165e-17	0.11547	0.2379
chr1	27357841	27357868	0.021757	-0.11321	4	8.5717e-07	0.00031108	0.23387	0.34708
chr1	27349292	27349599	6.6555e-08	0.123491	18	1.8885e-12	1.4602e-10	0.76403	0.64054
chr1	27575383	27576227	4.9955e-10	0.104632	37	3.8747e-14	6.5733e-13	0.29773	0.1931
chr1	28197330	28197501	0.023199	0.138714	4	0.00070928	0.000336	0.51311	0.37439
chr1	28235429	28235499	0.022469	0.143305	5	5.4421e-06	0.00032325	0.39135	0.24804
chr1	28812540	28812565	0.0002254	-0.12768	6	2.0336e-08	1.433e-06	0.081774	0.20945
chr1	29134386	29134764	0.00017269	0.100788	12	2.9391e-09	1.0483e-06	0.73639	0.6356
chr1	31588759	31589240	1.3077e-18	-0.200729	21	3.697e-14	4.1982e-22	0.49566	0.69639
chr1	32464435	32464498	0.04894	-0.119305	4	5.5167e-06	0.00083915	0.20954	0.32885
chr1	33081972	33082136	0.00032659	-0.129315	10	6.5625e-13	2.2033e-06	0.25621	0.38553
chr1	33307317	33307395	0.0081279	-0.108137	6	8.8743e-07	9.5666e-05	0.5827	0.69084
chr1	34784934	34785053	0.0018878	0.121168	4	9.0093e-05	1.7021e-05	0.65989	0.53872
chr1	34794204	34794292	0.027927	0.132033	4	3.3598e-06	0.00042127	0.72232	0.59028
chr1	35573307	35573615	2.6611e-07	-0.121603	24	5.0515e-14	6.8469e-10	0.3905	0.5121
chr1	36450325	36450650	3.7969e-10	-0.110306	25	4.5186e-14	4.8501e-13	0.079678	0.18998
chr1	36322171	36322814	1.1334e-11	-0.119195	48	4.8184e-14	1.0942e-14	0.40707	0.52627
chr1	38292360	38292428	0.026455	-0.147296	4	1.9014e-08	0.0003947	0.17526	0.32256
chr1	38783893	38784020	9.495e-05	0.115404	10	4.2078e-09	5.2852e-07	0.58599	0.47059
chr1	38817982	38818129	0.0012722	-0.110159	14	2.6189e-10	1.0628e-05	0.34928	0.45944
chr1	39082114	39082169	0.014363	-0.16014	4	1.1483e-08	0.00018811	0.38437	0.54451
chr1	38047531	38047968	1.3369e-07	-0.102328	29	9.5701e-14	3.1615e-10	0.24558	0.34791
chr1	39609874	39610098	0.0026302	-0.11749	9	2.7097e-08	2.5107e-05	0.23085	0.34834
chr1	40884122	40884561	4.1336e-18	-0.212726	23	4.7629e-14	1.4299e-21	0.23423	0.44695
chr1	42738747	42738827	0.001826	0.172488	4	1.5133e-07	1.6373e-05	0.80268	0.63019
chr1	44543028	44543218	0.00054721	0.158831	6	4.7844e-06	4.0035e-06	0.33694	0.17811
chr1	44660375	44660450	0.019412	0.15555	4	2.1912e-07	0.00027018	0.87172	0.71617
chr1	44661979	44662316	0.021985	-0.152579	4	4.1183e-05	0.00031491	0.4835	0.63608
chr1	44801644	44801977	0.0019789	0.103675	8	4.7739e-09	1.7995e-05	0.807	0.70332
chr1	44813515	44813612	0.011828	-0.110258	9	3.9249e-07	0.00014836	0.35994	0.4702
chr1	46485680	46485700	1.167e-05	-0.129992	6	6.2947e-12	4.7598e-08	0.13048	0.26048
chr1	46493123	46493183	0.020399	-0.126449	5	4.6537e-07	0.0002874	0.19695	0.3234
chr1	46394006	46394182	0.0015188	0.174785	6	2.3974e-10	1.3131e-05	0.54127	0.36649
chr1	47228811	47228959	0.043197	-0.140378	6	2.5517e-06	0.00072067	0.473	0.61337
chr1	47444039	47444086	0.00054477	-0.100349	8	1.515e-06	3.9783e-06	0.38801	0.48836
chr1	47444886	47445622	8.2156e-13	-0.108396	33	4.1522e-14	6.3339e-16	0.14642	0.25481
chr1	47446282	47446312	0.026211	-0.137398	4	2.2029e-07	0.00038993	0.23197	0.36937
chr1	47450175	47450278	9.835e-06	-0.103085	10	4.996e-14	3.9246e-08	0.17089	0.27398
chr1	47417282	47417303	0.023308	-0.16458	4	2.3645e-08	0.00033816	0.44215	0.60673
chr1	47986888	47987156	0.024104	-0.139224	6	5.0347e-07	0.00035216	0.56336	0.70258
chr1	47997188	47997213	0.017744	-0.106759	4	6.1187e-06	0.0002419	0.17732	0.28408
chr1	47708821	47708833	6.0286e-06	-0.139842	4	2.8064e-11	2.2558e-08	0.1257	0.26554
chr1	48471777	48471838	0.0086706	-0.12763	6	2.2405e-07	0.00010327	0.071705	0.19933
chr1	50416525	50416575	1.4562e-06	-0.15843	4	5.751e-14	4.5498e-09	0.083928	0.24236
chr1	50430498	50430613	8.4056e-07	-0.114425	13	4.1855e-14	2.4629e-09	0.1995	0.31392
chr1	50419274	50419358	3.0101e-05	-0.140956	10	4.4409e-14	1.4033e-07	0.17449	0.31545
chr1	52632897	52633051	0.01421	-0.109554	11	1.7815e-10	0.00018553	0.23798	0.34753
chr1	52843232	52843294	0.029533	-0.126865	6	2.4652e-07	0.00045051	0.2957	0.42257
chr1	53063025	53063318	3.1362e-05	-0.126823	14	4.4853e-14	1.4819e-07	0.26406	0.39088
chr1	54980399	54980511	0.00032185	-0.10281	13	2.654e-12	2.1648e-06	0.22507	0.32788
chr1	61043574	61043608	0.00019719	-0.141602	7	1.3687e-10	1.2283e-06	0.27218	0.41378
chr1	62194761	62195158	4.5017e-05	-0.116666	14	2.0124e-12	2.2473e-07	0.43605	0.55271
chr1	63324283	63324442	0.0011323	-0.108186	14	2.518e-13	9.2594e-06	0.2404	0.34859
chr1	87132647	87132779	0.00036575	-0.144132	8	8.1171e-11	2.5031e-06	0.39252	0.53665
chr1	90718567	90718960	5.7632e-06	-0.108502	12	4.4631e-14	2.1343e-08	0.12232	0.23083
chr1	92482000	92482252	0.00038345	0.107251	13	0.00053439	2.6494e-06	0.47171	0.36446
chr1	110067875	110068404	0.0037538	-0.130445	9	1.9894e-10	3.8106e-05	0.31694	0.44739
chr1	110069257	110070141	3.1709e-14	-0.101681	41	0	1.8066e-17	0.17148	0.27316
chr1	110211601	110212225	1.6303e-13	-0.104772	49	0	1.0947e-16	0.34867	0.45344
chr1	110673376	110673467	0.0074481	0.145811	6	6.0691e-09	8.6386e-05	0.77799	0.63218
chr1	112743831	112744254	1.9673e-19	-0.117927	36	0	5.4264e-23	0.17577	0.29369
chr1	115828138	115828263	0.011311	-0.105764	9	8.7386e-07	0.00014086	0.36754	0.4733
chr1	114152232	114152264	0.0035462	-0.135628	4	1.2831e-06	3.5565e-05	0.68261	0.81824
chr1	118986765	118986772	0.0027225	-0.172198	4	2.461e-08	2.6123e-05	0.44178	0.61397
chr1	118979904	118980281	8.0093e-07	-0.110748	21	4.2299e-14	2.3325e-09	0.21877	0.32952
chr1	118993890	118994543	0.0074663	-0.123845	7	6.7248e-09	8.6665e-05	0.19184	0.31568
chr1	121009186	121009526	8.8125e-08	-0.228606	8	4.1855e-14	1.9844e-10	0.31952	0.54813
chr1	121052240	121052340	3.239e-13	-0.247433	11	4.5297e-14	2.3434e-16	0.35336	0.60079
chr1	146019177	146019559	0.010757	-0.149191	7	1.5188e-07	0.00013257	0.51178	0.66098
chr1	147072619	147072724	5.0197e-05	-0.122927	8	2.4572e-10	2.5626e-07	0.30409	0.42702
chr1	150158997	150159361	0.0036426	0.146148	6	4.9169e-08	3.6712e-05	0.70803	0.56188
chr1	150549718	150549797	0.024048	-0.123853	6	8.3124e-05	0.00035095	0.51709	0.64095
chr1	151145523	151145822	4.4134e-07	-0.163222	13	4.2744e-14	1.1954e-09	0.49131	0.65453
chr1	151457718	151457786	0.0025206	0.18515	4	1.704e-06	2.3838e-05	0.32679	0.14164
chr1	151838038	151838085	0.00036142	-0.101009	4	4.4095e-08	2.4693e-06	0.15382	0.25483
chr1	153349846	153350011	0.0031951	0.130663	4	4.4147e-06	3.1466e-05	0.65999	0.52933
chr1	153627147	153627655	1.8415e-05	-0.158906	7	4.3156e-11	8.0769e-08	0.47652	0.63543
chr1	153789666	153790040	7.1414e-06	0.164392	11	3.7914e-10	2.7319e-08	0.49673	0.33234
chr1	154869224	154869473	0.00066882	0.112953	11	2.4609e-08	5.0641e-06	0.63826	0.52531
chr1	155126174	155126886	5.0463e-06	-0.13122	19	4.8184e-14	1.8374e-08	0.4317	0.56292
chr1	155173763	155174844	2.1912e-05	-0.105691	31	4.0301e-14	9.8439e-08	0.12488	0.23057
chr1	156445728	156445804	0.029216	0.14376	4	1.8082e-06	0.00044481	0.62311	0.47935
chr1	156642642	156642713	0.04549	-0.141533	4	3.4655e-05	0.00076823	0.42172	0.56325
chr1	156676638	156677180	4.4694e-11	-0.118993	40	4.9516e-14	4.8604e-14	0.185	0.30399
chr1	156892999	156893253	3.3423e-06	-0.151386	11	4.3299e-14	1.1456e-08	0.20932	0.3607
chr1	157279042	157279448	1.4632e-05	-0.150654	11	4.5075e-14	6.1665e-08	0.43588	0.58654
chr1	157194858	157195222	3.7077e-07	-0.143406	18	4.2744e-14	9.876e-10	0.31511	0.45852
chr1	157978872	157979224	0.00010977	-0.110012	12	2.4217e-10	6.2265e-07	0.60236	0.71237
chr1	159900121	159900276	6.5318e-05	-0.139897	13	7.7194e-13	3.4497e-07	0.57335	0.71325
chr1	164712327	164712356	3.166e-05	-0.20933	4	9.8206e-12	1.4989e-07	0.50623	0.71556
chr1	165354397	165354471	0.021049	-0.117002	10	8.5539e-10	0.00029834	0.24829	0.36529
chr1	167121303	167121560	9.4049e-14	-0.194124	17	4.1966e-14	6.0175e-17	0.083835	0.27796
chr1	166920538	166921382	1.5887e-09	-0.120108	30	4.1855e-14	2.3203e-12	0.44228	0.56239
chr1	167439780	167439862	0.0074531	-0.138057	6	1.6986e-07	8.6472e-05	0.30185	0.43991
chr1	169460406	169460483	0.0050065	-0.137779	9	2.4237e-11	5.3596e-05	0.27344	0.41122
chr1	173669723	173669896	0.00073146	-0.105989	14	0.0001886	5.6144e-06	0.091772	0.19776
chr1	175599009	175599657	2.3516e-13	-0.124743	21	4.2411e-14	1.6377e-16	0.54109	0.66583
chr1	178486608	178487149	2.1841e-10	-0.117753	19	4.2077e-14	2.6715e-13	0.59654	0.7143
chr1	180233301	180233447	5.1258e-05	-0.103715	19	4.3521e-14	2.6272e-07	0.20158	0.3053
chr1	182953021	182953031	0.022212	-0.148003	4	5.6039e-07	0.0003188	0.22213	0.37013
chr1	183185844	183186402	3.848e-05	-0.116905	17	4.2285e-12	1.8924e-07	0.41203	0.52894
chr1	179744083	179744105	0.00052544	-0.188963	5	2.5813e-13	3.811e-06	0.26827	0.45724
chr1	200873230	200874109	4.4877e-42	-0.195015	41	0	1.5219e-46	0.39136	0.58637
chr1	201114992	201115058	0.01192	-0.121801	9	1.7531e-07	0.00014994	0.26495	0.38675
chr1	201115151	201115197	0.00083748	-0.158663	6	1.2961e-10	6.5211e-06	0.3437	0.50236
chr1	201924178	201924247	0.0008215	-0.162664	5	4.2756e-08	6.3762e-06	0.55634	0.71901
chr1	201399768	201399817	0.0014317	-0.149453	6	1.5826e-09	1.2239e-05	0.26917	0.41862
chr1	201648756	201648874	5.7519e-08	-0.150168	16	4.1189e-14	1.2393e-10	0.18311	0.33328
chr1	201649837	201650583	3.3192e-52	-0.240586	40	0	1.0978e-46	0.3119	0.55249
chr1	202214156	202214188	0.0013997	-0.159953	4	5.3916e-10	1.1927e-05	0.20651	0.36647
chr1	201889364	201889388	0.0017434	-0.172942	4	8.4154e-09	1.5507e-05	0.41014	0.58308
chr1	203273390	203273587	0.00012038	-0.106157	9	4.9721e-09	6.9335e-07	0.22099	0.32714
chr1	206118178	206118240	0.0013528	-0.184656	4	6.8844e-09	1.1443e-05	0.41965	0.60431
chr1	207072310	207072393	0.0015834	-0.165062	4	4.122e-08	1.3772e-05	0.1321	0.29716
chr1	207958981	207959907	1.0853e-15	-0.10145	56	1.7653e-14	5.2264e-19	0.06304	0.16449
chr1	211470231	211470298	0.044972	-0.188546	4	8.2634e-08	0.00075647	0.5301	0.71865
chr1	211479320	211479370	0.0075031	-0.155181	4	0.0025101	8.721e-05	0.54071	0.6959
chr1	211514624	211514698	0.015537	-0.121467	5	5.9506e-05	0.0002057	0.59754	0.719
chr1	211416343	211416870	7.8294e-19	0.135906	31	2.2093e-14	2.4605e-22	0.42939	0.29348
chr1	217133923	217134042	0.037822	-0.154057	4	9.1226e-08	0.00061217	0.21718	0.37124
chr1	217925076	217925105	0.0018243	-0.141842	6	1.8896e-09	1.6349e-05	0.33949	0.48134
chr1	220887507	220887582	0.0032558	-0.148935	8	2.3317e-10	3.2182e-05	0.35589	0.50483
chr1	220894249	220894589	1.9685e-06	-0.136674	17	4.1189e-14	6.3687e-09	0.20498	0.34166
chr1	225677544	225677585	9.9929e-11	-0.245698	5	4.1522e-14	1.1432e-13	0.35928	0.60498
chr1	225911426	225911549	8.6685e-06	-0.124239	14	1.3434e-12	3.3893e-08	0.36466	0.4889
chr1	225939632	225939705	1.6727e-05	-0.166544	9	1.2393e-09	7.1932e-08	0.61198	0.77852
chr1	226084059	226084136	0.034179	-0.105089	10	2.5177e-06	0.00054148	0.36611	0.4712
chr1	227560841	227561509	0.00017833	-0.100589	18	6.7957e-11	1.089e-06	0.51989	0.62048
chr1	227541977	227542480	4.7196e-10	-0.121322	39	3.364e-14	6.1462e-13	0.20546	0.32678
chr1	227886794	227887017	0.0036709	-0.11788	8	6.6469e-08	3.7066e-05	0.21832	0.3362
chr1	228275573	228275990	3.8384e-11	0.114894	31	4.0412e-14	4.1308e-14	0.25005	0.13515
chr1	228555670	228555724	0.00024122	0.110977	11	3.133e-10	1.5523e-06	0.72229	0.61132
chr1	228650344	228650547	5.4093e-06	-0.126775	11	1.571e-13	1.991e-08	0.58187	0.70864
chr1	228736372	228736507	1.1696e-08	-0.151088	13	4.3743e-14	2.1049e-11	0.21351	0.3646
chr1	229432258	229432292	0.00097868	-0.122584	5	1.2829e-07	7.8246e-06	0.23489	0.35748
chr1	231694831	231695067	0.018414	0.109849	5	0.00046344	0.00025345	0.4444	0.33455
chr1	235048167	235048374	3.4737e-08	0.166053	9	4.1633e-14	7.0055e-11	0.79142	0.62536
chr1	235593523	235593581	0.028565	0.155515	4	8.9353e-05	0.00043315	0.56188	0.40636
chr1	233904712	233904941	2.0388e-13	-0.105351	34	5.751e-14	1.4151e-16	0.14904	0.25439
chr1	236143443	236143555	0.016151	-0.124362	4	0.0001244	0.00021518	0.15487	0.27923
chr1	236063978	236064213	1.6409e-11	-0.220992	12	4.1189e-14	1.6361e-14	0.31986	0.54085
chr1	240093323	240093749	1.1004e-09	-0.103998	30	5.7732e-14	1.5474e-12	0.25098	0.35498
chr1	247347950	247348260	1.1909e-07	-0.172827	8	4.1411e-14	2.7678e-10	0.1153	0.28813
chr10	624913	624952	0.0068219	0.172355	4	3.3818e-07	7.7719e-05	0.73124	0.55889
chr10	804349	805324	3.6203e-08	0.152071	22	4.4409e-14	7.383e-11	0.47598	0.32391
chr10	1110166	1110456	0.0074033	0.118014	6	8.7889e-09	8.5783e-05	0.80519	0.68718
chr10	1489208	1489333	4.8472e-05	0.181249	5	1.649e-09	2.4592e-07	0.60644	0.4252
chr10	1608917	1609195	9.1559e-06	-0.173079	10	6.3616e-14	3.6106e-08	0.3534	0.52648
chr10	3781596	3781714	0.026978	0.10697	6	2.1693e-06	0.00040457	0.66749	0.56052
chr10	3066262	3066980	3.4934e-08	-0.110622	18	4.996e-14	7.061e-11	0.20867	0.31929
chr10	6275282	6275356	0.00061102	0.195692	4	5.2943e-07	4.5533e-06	0.36836	0.17267
chr10	7407701	7407945	3.3179e-15	-0.191235	12	4.2188e-14	1.6953e-18	0.44102	0.63226
chr10	8035960	8036023	1.0824e-05	-0.111663	8	1.1809e-11	4.3658e-08	0.20539	0.31705
chr10	7411887	7413234	3.3192e-52	-0.137546	48	0	2.5803e-46	0.062785	0.20033
chr10	8055664	8056180	4.6829e-19	-0.128926	29	0	1.3976e-22	0.059373	0.1883
chr10	11344688	11344778	1.3226e-05	0.17204	8	1.3253e-10	5.499e-08	0.60372	0.43168
chr10	11893808	11894937	6.3905e-12	0.111767	21	4.5963e-14	5.7938e-15	0.86827	0.7565
chr10	12348654	12348722	0.00077301	-0.137277	6	1.3171e-08	5.9683e-06	0.29212	0.4294
chr10	13158516	13158650	0.00018507	-0.120732	10	1.5029e-10	1.1394e-06	0.4347	0.55543
chr10	13001134	13001312	1.3655e-07	-0.14497	12	4.0856e-14	3.2447e-10	0.26985	0.41482
chr10	19488999	19489086	0.00068445	0.142473	9	7.3169e-10	5.1995e-06	0.4831	0.34063
chr10	16520065	16520311	4.383e-20	-0.183977	23	4.0079e-14	1.1594e-23	0.20757	0.39154
chr10	22335216	22336124	1.6359e-38	-0.167548	47	0	5.9179e-43	0.14425	0.3118
chr10	23198881	23199101	2.8663e-06	-0.107806	10	4.1878e-13	9.643e-09	0.13877	0.24657
chr10	22476714	22477848	2.4779e-31	-0.152447	60	0	1.6807e-35	0.55017	0.70261
chr10	23343780	23343895	0.011028	-0.128257	6	3.8682e-07	0.00013666	0.32842	0.45667
chr10	23174090	23174148	0.0001518	-0.145689	9	1.8476e-12	9.0099e-07	0.27347	0.41915
chr10	26211938	26212079	1.7589e-08	-0.126318	12	4.5075e-14	3.3245e-11	0.1633	0.28962
chr10	26391675	26391750	0.00022986	-0.109914	7	1.8421e-07	1.4686e-06	0.64692	0.75684
chr10	26391804	26392012	4.0901e-11	-0.1773	18	4.7073e-14	4.4295e-14	0.37853	0.55583
chr10	23191606	23191669	9.9456e-05	-0.142565	6	1.4739e-11	5.5675e-07	0.17611	0.31867
chr10	27741497	27741551	0.0014692	-0.125058	6	5.774e-12	1.2626e-05	0.16158	0.28663
chr10	25176002	25176064	0.0091824	-0.104044	6	7.3017e-06	0.00011026	0.35372	0.45776
chr10	25176638	25176824	0.0037855	-0.126687	7	5.3819e-10	3.8463e-05	0.20105	0.32774
chr10	29142720	29142814	2.7144e-05	0.153321	4	2.691e-10	1.2495e-07	0.86922	0.7159
chr10	43203334	43203385	0.033598	-0.125358	4	9.6807e-07	0.00053029	0.66943	0.79478
chr10	43322804	43323154	1.9789e-11	-0.172932	17	4.7851e-14	2.0179e-14	0.34342	0.51635
chr10	43230070	43230106	1.3324e-06	-0.135693	7	4.6296e-14	4.106e-09	0.12875	0.26444
chr10	43351044	43351561	1.8823e-05	-0.105726	19	3.5121e-11	8.2899e-08	0.42552	0.53124
chr10	43455131	43455164	0.034416	0.148691	4	5.9135e-05	0.00054615	0.42546	0.27677
chr10	43648248	43648343	0.0039793	0.127626	5	0.00022905	4.0782e-05	0.38392	0.2563
chr10	43689418	43689490	0.007614	-0.176893	4	1.6585e-07	8.862e-05	0.53758	0.71448
chr10	44293465	44293538	0.003008	-0.11818	8	2.1753e-11	2.9352e-05	0.12346	0.24164
chr10	47311699	47311916	0.0062781	0.152291	4	2.6354e-08	7.0432e-05	0.44208	0.28979
chr10	46555956	46556321	0.0036231	-0.109922	10	3.819e-08	3.646e-05	0.34867	0.45859
chr10	47763412	47763446	0.024096	-0.158637	4	2.576e-08	0.00035198	0.42528	0.58392
chr10	48604828	48605198	5.4411e-08	-0.129208	23	4.4742e-14	1.1687e-10	0.16282	0.29203
chr10	49395825	49395892	0.00088297	-0.127816	6	5.6539e-11	6.9531e-06	0.11184	0.23965
chr10	49610804	49610943	2.318e-06	-0.117584	15	4.4964e-14	7.6463e-09	0.29743	0.41501
chr10	49611407	49611708	2.947e-05	-0.111738	20	4.7518e-14	1.3692e-07	0.38233	0.49406
chr10	35639496	35640078	2.398e-19	-0.113562	30	5.6732e-14	6.8854e-23	0.13808	0.25165
chr10	61662958	61663230	6.1183e-05	-0.119908	19	5.0626e-14	3.1968e-07	0.44437	0.56428
chr10	67850075	67850236	0.042685	0.101514	4	0.00013164	0.00070912	0.69203	0.59052
chr10	69569276	69569297	0.043046	-0.109155	4	4.3546e-05	0.00071717	0.32	0.42916
chr10	69630479	69630554	0.00020969	-0.112011	11	6.5908e-12	1.3142e-06	0.1814	0.29341
chr10	70283638	70283800	1.136e-11	-0.16888	15	4.4964e-14	1.0993e-14	0.3581	0.52699
chr10	70440818	70440850	0.041716	-0.107105	4	1.5431e-06	0.00068926	0.21054	0.31764
chr10	70441824	70442021	0.0024074	-0.11688	10	2.1039e-09	2.2653e-05	0.29579	0.41267
chr10	71213851	71214059	7.7184e-08	-0.116157	15	4.2522e-14	1.7206e-10	0.24407	0.36022
chr10	75043835	75044166	0.00094897	-0.105308	11	1.0828e-07	7.5372e-06	0.55346	0.65877
chr10	75276237	75276617	0.0011807	-0.125545	13	1.6621e-10	9.7356e-06	0.6035	0.72904
chr10	75404360	75405532	1.4844e-24	-0.141801	51	0	2.215e-28	0.17401	0.31582
chr10	77835736	77835791	0.0091297	0.121517	4	6.7631e-09	0.0001095	0.93795	0.81644
chr10	80465141	80465403	0.024414	0.102922	5	5.6671e-06	0.00035779	0.80586	0.70294
chr10	86389809	86389953	4.7359e-08	-0.127238	15	5.9952e-14	1.0001e-10	0.48609	0.61333
chr10	86535535	86536860	3.3192e-52	-0.201296	46	0	9.7555e-57	0.41247	0.61377
chr10	86968380	86968765	5.079e-22	-0.17861	30	1.0092e-13	1.1139e-25	0.20444	0.38305
chr10	86971612	86971844	0.0085079	-0.111285	13	2.8885e-08	0.00010104	0.15033	0.26162
chr10	92420287	92420743	1.3965e-08	-0.140995	11	2.528e-13	2.5701e-11	0.48852	0.62951
chr10	93062218	93063493	7.0293e-27	-0.126266	85	0	7.4694e-31	0.13283	0.25909
chr10	95293132	95293169	0.029247	0.13812	4	4.9013e-06	0.00044555	0.86821	0.73009
chr10	99232401	99233038	3.5005e-18	-0.117821	29	0	1.1871e-21	0.12592	0.24375
chr10	99527672	99528075	2.9881e-15	-0.143183	19	4.3743e-14	1.5065e-18	0.15185	0.29503
chr10	99531369	99531514	0.00051696	-0.105219	6	9.7674e-09	3.7406e-06	0.08668	0.1919
chr10	99536277	99536311	0.0019419	-0.157347	4	6.5268e-09	1.7615e-05	0.10605	0.26339
chr10	100186965	100187029	0.0005064	0.214316	4	1.8368e-08	3.6535e-06	0.37457	0.16026
chr10	100713359	100713541	1.9008e-05	-0.137557	7	6.4017e-12	8.4145e-08	0.20508	0.34264
chr10	100829682	100829746	1.3616e-07	-0.102933	11	4.1411e-14	3.2324e-10	0.13672	0.23966
chr10	101047828	101048341	2.9715e-11	-0.154166	23	4.1189e-14	3.124e-14	0.32261	0.47678
chr10	101062955	101062989	0.019486	0.132472	4	2.3924e-06	0.00027169	0.3263	0.19382
chr10	101215978	101216044	0.00075553	-0.113029	4	2.7155e-06	5.8249e-06	0.1481	0.26113
chr10	101134246	101134298	0.011615	-0.10063	5	3.6509e-07	0.00014514	0.14268	0.24331
chr10	101284092	101284160	0.00065802	-0.123532	7	1.1822e-08	4.972e-06	0.25612	0.37966
chr10	101236653	101236724	0.010531	-0.107789	5	6.6609e-09	0.00012921	0.15844	0.26623
chr10	101695333	101695355	7.7392e-06	0.195946	4	6.2348e-06	2.9956e-08	0.41913	0.22319
chr10	101776499	101776668	0.033911	-0.105599	12	6.6731e-08	0.00053623	0.22267	0.32827
chr10	101778717	101778777	0.014363	-0.136912	4	6.9438e-06	0.00018811	0.4061	0.54301
chr10	101779591	101779609	0.00056963	-0.101332	4	5.1908e-10	4.1908e-06	0.079595	0.18093
chr10	102240629	102241101	5.5967e-09	-0.134871	23	4.3965e-14	9.3004e-12	0.30807	0.44294
chr10	102919480	102919505	0.00011992	-0.144066	6	8.9132e-10	6.9003e-07	0.56409	0.70816
chr10	103661172	103661993	3.5395e-23	0.268347	18	4.5852e-14	6.1618e-27	0.63523	0.36689
chr10	104641543	104641775	1.7423e-12	-0.105396	18	4.3632e-14	1.426e-15	0.12539	0.23079
chr10	110530231	110530732	3.061e-22	-0.211379	20	4.3521e-14	6.4362e-26	0.49951	0.71089
chr10	113244139	113244216	4.8248e-05	0.161287	4	7.199e-08	2.4435e-07	0.88361	0.72233
chr10	111078808	111078822	0.0027276	-0.117267	4	9.26e-06	2.6184e-05	0.54709	0.66435
chr10	116627694	116627763	3.5998e-05	-0.118166	8	2.1942e-12	1.7417e-07	0.15382	0.27199
chr10	116609252	116609367	0.00073308	-0.123021	8	3.3236e-10	5.6319e-06	0.32236	0.44539
chr10	116270961	116271194	5.204e-06	-0.135273	6	9.2282e-13	1.9037e-08	0.15178	0.28705
chr10	117132971	117133009	0.00043769	-0.124925	6	9.8876e-13	3.0855e-06	0.12573	0.25065
chr10	117136495	117136538	0.0033518	-0.125315	7	8.3337e-09	3.3283e-05	0.57544	0.70075
chr10	117541904	117542143	9.5303e-08	-0.104241	15	4.6851e-14	2.159e-10	0.11666	0.2209
chr10	117735178	117735256	0.0015359	-0.117427	8	5.2251e-10	1.3317e-05	0.25055	0.36798
chr10	122163103	122163216	0.00486	-0.11694	6	2.1245e-08	5.1787e-05	0.22992	0.34686
chr10	123142432	123143183	2.2506e-07	-0.101424	21	3.8303e-14	5.6794e-10	0.19171	0.29313
chr10	123146117	123146300	1.242e-07	-0.102058	14	4.2966e-14	2.8952e-10	0.12709	0.22915
chr10	123150699	123150943	1.9687e-12	-0.109339	20	4.452e-14	1.6246e-15	0.12467	0.23401
chr10	124033377	124033656	0.00094981	0.170408	6	2.5235e-09	7.546e-06	0.55902	0.38861
chr10	124388891	124388979	2.4949e-08	-0.166441	11	4.5075e-14	4.851e-11	0.42037	0.58681
chr10	124735031	124735084	0.001992	0.125447	5	3.086e-05	1.8159e-05	0.61312	0.48767
chr10	126906015	126906129	1.967e-06	-0.162828	11	4.4298e-14	6.3594e-09	0.30231	0.46513
chr10	126387662	126387724	0.0022261	-0.109232	5	7.1889e-09	2.064e-05	0.087631	0.19686
chr10	127195282	127196976	2.3396e-37	-0.177843	64	0	9.5212e-42	0.23152	0.40937
chr10	128710102	128710230	0.00012492	-0.111925	8	3.63e-10	7.2331e-07	0.30671	0.41863
chr10	129034102	129034153	5.0506e-08	-0.176633	6	4.5963e-14	1.0734e-10	0.17165	0.34828
chr10	130021181	130021247	0.0034766	0.115995	4	9.325e-08	3.4766e-05	0.77333	0.65734
chr10	131980071	131980207	4.5483e-08	-0.210751	8	4.5408e-14	9.5532e-11	0.49003	0.70078
chr10	132306942	132307103	4.1485e-08	-0.142931	12	4.7518e-14	8.6289e-11	0.23056	0.37349
chr10	132879471	132879639	3.692e-07	0.12617	11	1.3389e-13	9.8246e-10	0.33056	0.20439
chr10	132943123	132943346	1.0386e-11	-0.145575	17	4.4076e-14	9.8861e-15	0.3101	0.45568
chr10	133207594	133207772	0.010561	0.117348	8	6.4415e-08	0.00012975	0.71729	0.59995
chr10	133442163	133442472	0.004265	0.113049	10	1.3775e-07	4.4217e-05	0.62229	0.50924
chr10	133528155	133528556	3.9949e-08	-0.120115	28	4.3299e-14	8.2462e-11	0.22589	0.34601
chr11	316181	316537	3.684e-10	-0.155334	22	4.3521e-14	4.6976e-13	0.49178	0.64712
chr11	319514	319785	0.022592	0.101667	11	2.2816e-07	0.00032526	0.75737	0.65571
chr11	366926	366982	0.008063	0.116958	4	5.4135e-06	9.4794e-05	0.76454	0.64759
chr11	355555	355976	1.5216e-09	0.159199	19	4.0301e-14	2.2086e-12	0.30803	0.14883
chr10	132784004	132784854	6.2479e-10	-0.101379	42	2.1649e-14	8.3908e-13	0.41453	0.51591
chr10	132784929	132785055	4.4356e-07	-0.112065	19	4.5963e-14	1.2024e-09	0.29484	0.40691
chr11	636934	637020	0.0036758	-0.101066	11	4.3535e-08	3.7165e-05	0.39457	0.49563
chr11	707104	707136	0.0039534	-0.158981	4	5.1006e-08	4.0445e-05	0.38925	0.54824
chr11	787863	788485	4.6646e-07	0.136363	15	5.9372e-11	1.2698e-09	0.47222	0.33586
chr11	849911	850458	1.6444e-05	-0.129874	18	1.7575e-13	7.0601e-08	0.52081	0.65069
chr11	1220040	1220426	9.7232e-05	0.125542	15	7.5384e-14	5.432e-07	0.66523	0.53969
chr11	1335638	1335699	1.0458e-06	0.176287	6	4.5451e-09	3.1092e-09	0.39213	0.21585
chr11	1854217	1854485	0.00010165	0.177739	4	3.1189e-10	5.702e-07	0.81157	0.63383
chr11	1863593	1863655	0.00013495	0.156588	7	1.9162e-09	7.8772e-07	0.5929	0.43632
chr11	1927306	1928111	4.4968e-06	0.131034	10	1.0519e-09	1.6109e-08	0.74731	0.61627
chr11	2467271	2467340	0.009598	0.158541	4	1.7381e-06	0.00011607	0.37936	0.22081
chr11	2141051	2141214	0.024307	-0.112888	4	8.272e-07	0.00035583	0.11127	0.22416
chr11	2791442	2791957	4.4968e-06	-0.128247	22	8.7597e-14	1.6116e-08	0.22042	0.34867
chr11	2868958	2869329	1.5929e-05	-0.13275	15	6.2172e-14	6.8031e-08	0.31834	0.45109
chr11	2909635	2909882	3.1095e-14	-0.129068	25	4.13e-14	1.7576e-17	0.73027	0.85934
chr11	2862375	2863105	2.2104e-08	-0.110984	43	4.0745e-14	4.2428e-11	0.19443	0.30541
chr11	3049962	3050073	0.013482	0.15379	5	3.1062e-06	0.00017417	0.52872	0.37493
chr11	3153775	3154562	1.1394e-05	-0.122142	16	3.7274e-12	4.6395e-08	0.27183	0.39397
chr11	3223168	3223255	2.5929e-05	0.150981	6	4.5865e-07	1.1836e-07	0.36128	0.2103
chr11	2883819	2884125	3.1622e-07	-0.132387	16	4.1411e-14	8.2575e-10	0.17929	0.31167
chr11	2886188	2886346	0.00052869	-0.104281	12	2.4546e-09	3.8405e-06	0.12422	0.2285
chr11	4212155	4212218	0.043333	-0.107613	7	1.3016e-07	0.00072332	0.25803	0.36564
chr11	8339508	8339746	0.0073985	-0.101226	7	6.4057e-06	8.571e-05	0.57103	0.67226
chr11	12674808	12674866	0.026237	-0.133633	7	1.3743e-09	0.00039041	0.22821	0.36184
chr11	12675183	12675225	0.00069881	-0.120665	7	4.533e-11	5.3338e-06	0.16653	0.28719
chr11	14973988	14974404	1.6305e-05	-0.101345	20	4.8517e-14	6.993e-08	0.15887	0.26022
chr11	16791043	16791098	0.00010218	0.20283	5	1.7808e-08	5.7385e-07	0.55862	0.35579
chr11	17013182	17013470	1.0326e-05	-0.172846	9	6.3727e-14	4.1393e-08	0.30417	0.47701
chr11	16607281	16607337	1.1878e-08	-0.106061	10	4.4631e-14	2.1457e-11	0.072482	0.17854
chr11	19242259	19242573	6.7145e-09	-0.143489	22	4.4964e-14	1.1325e-11	0.16306	0.30655
chr11	19777604	19778115	5.5029e-06	-0.122543	9	3.9013e-13	2.0279e-08	0.15379	0.27633
chr11	20160169	20160271	0.0022533	-0.122711	7	4.7975e-10	2.0974e-05	0.23676	0.35947
chr11	22666846	22666961	0.00031669	-0.109343	16	1.3471e-12	2.1228e-06	0.18921	0.29855
chr11	22193650	22193686	0.00011779	-0.125578	7	1.3556e-13	6.7463e-07	0.10801	0.23359
chr11	27718977	27719529	1.1777e-08	-0.11529	21	4.3743e-14	2.1247e-11	0.20809	0.32338
chr11	30017248	30017589	0.0014864	-0.122179	10	3.8965e-10	1.2804e-05	0.26486	0.38704
chr11	31819975	31820053	0.0029287	-0.10755	10	1.163e-10	2.8452e-05	0.17777	0.28532
chr11	31826075	31826228	0.007772	-0.104198	12	3.2668e-10	9.074e-05	0.2458	0.34999
chr11	33828943	33828986	8.4531e-06	-0.222117	5	4.2411e-14	3.2967e-08	0.21865	0.44077
chr11	36455548	36455873	0.010923	0.104696	6	8.0771e-07	0.00013496	0.73044	0.62575
chr11	44304850	44305033	7.0017e-05	-0.108197	13	1.8152e-13	3.7312e-07	0.14226	0.25046
chr11	44520243	44520404	0.00021743	-0.13534	14	5.9064e-14	1.3735e-06	0.56231	0.69765
chr11	45886165	45886453	0.015319	-0.118552	10	2.9302e-09	0.00020247	0.28401	0.40256
chr11	45922088	45922274	3.628e-06	-0.131835	13	5.9064e-14	1.2648e-08	0.51552	0.64736
chr11	47185490	47185816	4.4011e-09	-0.155903	14	4.0856e-14	7.1444e-12	0.3294	0.48531
chr11	58905573	58905616	1.4892e-06	-0.254799	4	6.6835e-14	4.6631e-09	0.13506	0.38985
chr11	58609914	58609983	6.1441e-07	0.219221	6	6.5579e-11	1.7308e-09	0.57075	0.35153
chr11	60950997	60951330	1.3499e-05	-0.110517	23	4.6074e-14	5.6399e-08	0.4017	0.51221
chr11	61147471	61147527	0.027497	0.117777	4	0.0013412	0.00041354	0.49233	0.37455
chr11	61777371	61777486	0.0025058	-0.122381	9	1.5004e-08	2.3675e-05	0.087573	0.20995
chr11	61955539	61956051	9.6817e-10	-0.139543	29	1	1.3462e-12	0.46267	0.60221
chr11	62547309	62547450	4.8551e-07	-0.13112	14	4.6851e-14	1.3337e-09	0.17367	0.30479
chr11	62688035	62688376	3.7466e-27	-0.1807	30	7.4052e-14	3.6424e-31	0.60058	0.78128
chr11	64409527	64409561	0.0016823	-0.132009	4	1.3436e-07	1.4811e-05	0.62001	0.75201
chr11	64858662	64858962	3.1879e-05	0.165093	7	1.2331e-06	1.5114e-07	0.48425	0.31916
chr11	64876226	64876502	0.0013379	0.11132	5	4.0534e-05	1.1289e-05	0.65304	0.54172
chr11	65355912	65355946	0.0070199	-0.137695	4	0.00026798	8.0508e-05	0.55908	0.69678
chr11	65524477	65524528	0.0036759	0.135854	4	8.272e-07	3.7182e-05	0.6979	0.56205
chr11	66049037	66049463	7.4136e-05	-0.113625	15	5.4512e-14	3.9792e-07	0.17174	0.28536
chr11	66559507	66559813	0.01999	-0.117757	8	1.7485e-07	0.00028055	0.41119	0.52894
chr11	67284258	67284505	0.0029287	0.113963	10	1.5467e-06	2.8465e-05	0.41253	0.29857
chr11	67442976	67443145	0.012489	0.105924	4	0.0008461	0.00015888	0.54899	0.44307
chr11	68128357	68128449	1.0162e-09	-0.210544	9	4.4187e-14	1.4199e-12	0.092417	0.30296
chr11	68297969	68298241	0.017832	0.105074	4	0.0023501	0.00024333	0.50101	0.39593
chr11	68618058	68618154	7.3767e-06	0.107079	4	1.8869e-10	2.8336e-08	0.90703	0.79995
chr11	69497304	69497391	0.00097172	-0.17188	4	1.3582e-07	7.7574e-06	0.53619	0.70807
chr11	69654405	69655007	3.3361e-09	0.170558	16	4.1966e-14	5.2195e-12	0.76986	0.5993
chr11	69818940	69818997	6.8792e-07	-0.101499	13	4.4409e-14	1.9675e-09	0.19709	0.29859
chr11	69984284	69984402	0.010483	-0.120951	4	1.0068e-07	0.00012853	0.16509	0.28605
chr11	70240544	70240653	0.014708	0.149941	5	1.6417e-06	0.00019337	0.48367	0.33373
chr11	70877382	70877473	0.0029989	0.156443	4	8.1053e-07	2.9256e-05	0.78426	0.62781
chr11	71406792	71406882	0.014853	0.155163	5	4.1182e-06	0.00019565	0.46363	0.30847
chr11	72244118	72244195	0.006947	-0.116652	7	7.2985e-09	7.9443e-05	0.24856	0.36522
chr11	72781237	72781337	0.00014413	-0.11897	12	6.3616e-14	8.4822e-07	0.23209	0.35106
chr11	73264467	73264750	2.7559e-30	-0.230557	26	5.0737e-14	2.1808e-34	0.35987	0.59042
chr11	73788564	73788706	0.0024451	0.149341	8	6.9392e-11	2.3041e-05	0.63034	0.481
chr11	73660754	73660931	3.1094e-05	-0.111965	17	6.6191e-13	1.4651e-07	0.37667	0.48863
chr11	73983642	73983740	0.010876	0.124151	6	0.00014927	0.00013426	0.31714	0.19298
chr11	76784555	76784598	6.9802e-05	-0.155965	7	3.153e-13	3.715e-07	0.21023	0.36619
chr11	77138001	77138404	1.6135e-21	-0.162321	32	4.8073e-14	3.6115e-25	0.48094	0.64326
chr11	95150184	95150825	6.8135e-07	-0.141547	20	4.1078e-14	1.9471e-09	0.15477	0.29632
chr11	111298578	111299102	1.2186e-09	-0.124027	26	4.0745e-14	1.733e-12	0.27227	0.3963
chr11	114036567	114036608	0.015957	-0.108569	7	1.087e-05	0.00021221	0.4872	0.59577
chr11	114157533	114157973	0.035521	0.148801	6	9.5174e-06	0.00056738	0.83185	0.68305
chr11	115660421	115660580	6.7067e-09	-0.179345	8	4.1522e-14	1.1297e-11	0.15567	0.33501
chr11	116580481	116580965	0.0039526	-0.11063	9	8.2257e-10	4.0428e-05	0.21742	0.32805
chr11	118926751	118926886	0.035444	0.129628	5	8.8966e-06	0.00056583	0.74132	0.61169
chr11	119149906	119149988	0.007833	-0.117271	8	4.2486e-09	9.1683e-05	0.28558	0.40285
chr11	119317428	119317515	0.029486	-0.128066	4	6.2936e-06	0.00044972	0.25729	0.38535
chr11	119339579	119339728	1.6347e-08	-0.14371	15	4.13e-14	3.0676e-11	0.55651	0.70022
chr11	124746127	124746198	9.0768e-08	-0.150302	6	4.6185e-14	2.0522e-10	0.14518	0.29548
chr11	124877141	124877739	0.00042307	-0.10144	11	4.161e-06	2.9709e-06	0.60606	0.7075
chr11	124921287	124921312	0.045294	-0.101539	6	2.2579e-06	0.00076361	0.24079	0.34233
chr11	126453947	126454097	0.043557	-0.162212	4	1.5977e-06	0.00072815	0.62337	0.78558
chr11	128685328	128685494	2.9794e-07	-0.174185	9	1.1174e-11	7.7464e-10	0.37984	0.55403
chr11	128686444	128686755	0.00043528	-0.158724	9	1.5525e-09	3.0645e-06	0.37497	0.53369
chr11	128720516	128720879	0.012575	0.119864	7	2.0218e-05	0.00016012	0.40968	0.28982
chr11	129372721	129372745	5.2168e-05	-0.166029	4	1.7675e-13	2.6809e-07	0.1525	0.31853
chr11	132942786	132942832	0.0041318	-0.109468	7	1.7709e-07	4.2616e-05	0.2905	0.39997
chr12	916335	916396	0.020399	0.143131	4	0.026767	0.00028733	0.38067	0.23754
chr12	1662944	1663232	3.9369e-08	-0.103547	18	5.7019e-11	8.0997e-11	0.72988	0.83343
chr12	1797667	1797768	0.00029935	0.14328	8	2.2911e-06	1.9905e-06	0.40944	0.26616
chr12	2794126	2794608	8.2946e-08	-0.10474	27	5.6621e-14	1.8566e-10	0.23558	0.34032
chr12	3492602	3492631	0.015695	-0.12021	4	9.1213e-05	0.00020812	0.2113	0.33151
chr12	4561869	4562488	0.0057218	-0.120178	14	1.0788e-10	6.2936e-05	0.42236	0.54253
chr12	5044404	5044509	0.00083531	-0.111893	12	3.5658e-12	6.4985e-06	0.21837	0.33026
chr12	6232566	6232653	0.0021135	0.109015	5	1.7183e-05	1.9462e-05	0.67176	0.56274
chr12	6310328	6310444	4.0734e-06	-0.148805	13	2.3137e-13	1.4423e-08	0.49815	0.64696
chr12	6556339	6556399	0.018363	0.163747	4	5.4049e-07	0.00025254	0.65722	0.49347
chr12	6773400	6773876	8.4837e-08	-0.139015	24	4.6074e-14	1.9008e-10	0.29705	0.43606
chr12	6767527	6767712	0.0084358	-0.121776	7	1.0117e-06	9.9939e-05	0.37018	0.49195
chr12	7440217	7440308	0.00025184	-0.127418	13	1.1989e-11	1.6341e-06	0.3242	0.45162
chr12	9064736	9065262	6.5966e-07	-0.110787	31	4.996e-14	1.8732e-09	0.23919	0.34998
chr12	26845202	26845284	0.026574	-0.124508	4	1.1334e-05	0.00039678	0.28477	0.40927
chr12	34219282	34219574	0.0060558	0.144138	8	2.2643e-09	6.739e-05	0.60382	0.45968
chr12	40692803	40693396	2.0246e-12	-0.10925	22	4.4853e-14	1.6753e-15	0.14312	0.25237
chr12	41189875	41190086	4.144e-06	-0.113603	8	4.4298e-14	1.4728e-08	0.073413	0.18702
chr12	43551053	43551136	0.027419	-0.109731	4	6.6576e-06	0.00041206	0.21295	0.32268
chr12	46269857	46269910	0.0036748	0.106661	6	1.4557e-05	3.7139e-05	0.21456	0.1079
chr12	47740150	47740867	0.001803	0.106712	13	2.0774e-07	1.614e-05	0.54947	0.44276
chr12	48002566	48002615	0.00012374	-0.132906	5	6.7046e-13	7.1536e-07	0.095627	0.22853
chr12	48005412	48005538	0.0014452	-0.12434	11	1.9402e-10	1.2367e-05	0.57507	0.69941
chr12	49336223	49336292	0.0058101	-0.109777	4	3.6827e-08	6.4052e-05	0.11234	0.22212
chr12	49332782	49333318	6.4247e-09	-0.156782	19	4.674e-14	1.0749e-11	0.47325	0.63003
chr12	49549353	49549395	0.034482	-0.106202	5	2.8998e-08	0.00054759	0.092022	0.19822
chr12	51392182	51392802	1.7037e-08	-0.123258	17	3.5683e-13	3.2086e-11	0.48242	0.60568
chr12	51923432	51923768	0.00049065	-0.113094	10	1.1972e-08	3.5243e-06	0.11998	0.23307
chr12	51906977	51907720	8.6415e-21	-0.150921	49	0	2.0366e-24	0.28252	0.43344
chr12	52250202	52250579	1.8782e-09	-0.152651	27	4.0523e-14	2.7857e-12	0.33298	0.48563
chr12	52232962	52233468	2.3772e-13	-0.125351	36	0	1.6769e-16	0.21978	0.34513
chr12	53939519	53939606	0.019339	-0.109666	5	2.2079e-06	0.00026889	0.29165	0.40132
chr12	53973674	53973726	1.3339e-05	-0.125638	7	6.2361e-13	5.5553e-08	0.17496	0.3006
chr12	54034725	54034790	0.00019069	-0.140765	6	1.5048e-10	1.1787e-06	0.20973	0.3505
chr12	54106389	54106471	0.0025491	-0.118994	8	4.045e-10	2.416e-05	0.23113	0.35013
chr12	54217988	54218179	2.7441e-10	-0.186893	19	4.0301e-14	3.4061e-13	0.29843	0.48532
chr12	54473090	54473214	4.5078e-06	0.184796	8	3.5579e-11	1.6174e-08	0.86764	0.68285
chr12	56685543	56685899	1.3113e-05	0.10284	7	1.8119e-13	5.4401e-08	0.82366	0.72082
chr12	57129333	57129577	0.001341	-0.108715	6	9.9705e-10	1.1327e-05	0.19734	0.30605
chr12	57619387	57619572	9.9908e-08	-0.149384	13	4.7073e-14	2.2837e-10	0.24066	0.39005
chr12	63150602	63150670	0.00018953	-0.133189	8	9.9406e-12	1.1702e-06	0.18167	0.31486
chr12	65742513	65742654	0.0016727	-0.118492	10	1.1983e-10	1.4704e-05	0.33855	0.45704
chr12	84912502	84912543	0.00016703	-0.151318	4	8.6937e-10	1.0072e-06	0.18801	0.33933
chr12	85273589	85273606	0.011161	-0.134175	4	2.5162e-07	0.00013845	0.20331	0.33749
chr12	93573346	93573934	9.6195e-07	-0.130952	20	7.3995e-11	2.8491e-09	0.14779	0.27875
chr12	98518337	98518453	0.022405	0.140072	5	9.84e-08	0.00032227	0.75328	0.6132
chr12	100356872	100357017	0.011759	-0.122381	7	6.9322e-07	0.00014731	0.50384	0.62622
chr12	107775717	107775779	8.7883e-05	-0.173473	8	5.4179e-14	4.8243e-07	0.24473	0.41821
chr12	108768497	108768900	4.1935e-12	-0.166029	23	4.4964e-14	3.6691e-15	0.28521	0.45123
chr12	109679842	109680068	0.033735	-0.102606	6	2.5181e-06	0.0005329	0.31744	0.42004
chr12	110501035	110501163	1.1754e-07	0.110212	11	3.4001e-12	2.7264e-10	0.40177	0.29156
chr12	112575587	112575631	4.8426e-05	-0.146911	6	1.3552e-08	2.4558e-07	0.42547	0.57238
chr12	113093481	113093588	0.0011869	-0.127697	8	1.137e-08	9.8106e-06	0.47408	0.60178
chr12	114409077	114409204	0.00207	-0.12042	7	1.0823e-10	1.8926e-05	0.14961	0.27003
chr12	114444975	114445040	0.011985	-0.122403	6	3.7221e-08	0.00015104	0.32568	0.44808
chr12	113463643	113463694	0.0019524	-0.125252	7	2.9048e-10	1.7731e-05	0.17646	0.30171
chr12	116658454	116658672	1.7447e-10	0.264261	8	4.0301e-14	2.0827e-13	0.63526	0.37099
chr12	116661821	116661933	0.00080437	0.175103	7	1.1153e-09	6.2323e-06	0.8197	0.6446
chr12	120361527	120361706	0.032751	-0.10181	10	1.0657e-05	0.00051232	0.19047	0.29228
chr12	121664546	121664666	0.00031543	0.179375	5	8.3976e-10	2.1131e-06	0.32661	0.14723
chr12	121809874	121809948	0.021357	-0.130542	7	0.00074451	0.00030353	0.80794	0.93848
chr12	121840401	121840460	0.021379	0.159042	4	6.7092e-07	0.00030389	0.71963	0.56059
chr12	122499700	122499755	0.0015229	0.144079	6	1.6697e-09	1.318e-05	0.66514	0.52106
chr12	124410558	124410816	0.0026089	0.101428	7	2.6285e-10	2.4844e-05	0.90328	0.80185
chr12	130070452	130070555	0.02348	0.102575	6	0.00010681	0.00034102	0.60343	0.50086
chr12	131048473	131048538	0.0012639	0.103376	5	4.3052e-06	1.0545e-05	0.80759	0.70421
chr12	131223271	131223941	0.036941	0.126709	7	4.9196e-07	0.0005949	0.80754	0.68083
chr12	131808658	131809170	2.1974e-20	0.252443	19	4.6629e-14	5.5642e-24	0.70531	0.45287
chr12	131851282	131851572	8.4147e-05	-0.134322	15	6.6681e-12	4.5945e-07	0.6678	0.80212
chr12	130163075	130163483	3.81e-09	-0.101964	24	4.341e-14	6.0815e-12	0.26193	0.3639
chr12	130163552	130163567	0.00037737	-0.155342	6	8.3487e-11	2.6005e-06	0.43959	0.59493
chr12	132285220	132285254	0.00054546	-0.208676	4	2.2615e-10	3.9846e-06	0.42499	0.63367
chr12	132323484	132323877	0.0092625	0.14834	6	7.8343e-07	0.00011135	0.57049	0.42215
chr12	132327568	132328242	8.888e-09	0.141107	14	4.774e-14	1.5373e-11	0.31328	0.17217
chr12	132310721	132310762	0.00057606	0.177086	4	2.461e-08	4.2499e-06	0.77856	0.60147
chr12	132353152	132353427	0.0049318	0.105796	4	5.9004e-07	5.2652e-05	0.82399	0.7182
chr12	132356503	132356555	0.0063357	0.189644	4	4.7033e-09	7.1192e-05	0.83562	0.64598
chr12	132618608	132618930	3.0654e-09	-0.130042	21	4.1522e-14	4.7127e-12	0.31252	0.44256
chr13	20301429	20302112	5.962e-12	-0.140255	35	4.1633e-14	5.3648e-15	0.32731	0.46756
chr13	21348012	21348087	0.04012	0.124768	5	1.7239e-05	0.00065672	0.8239	0.69913
chr13	21326129	21326418	1.9085e-16	-0.124156	19	4.3521e-14	8.1985e-20	0.70323	0.82739
chr13	25095884	25096295	1.0849e-11	0.108864	31	4.563e-14	1.0449e-14	0.31911	0.21025
chr13	26050275	26050348	0.026585	-0.107416	5	3.5696e-07	0.00039719	0.12524	0.23266
chr13	25468615	25468718	0.00030676	-0.109592	7	4.7758e-09	2.0494e-06	0.25764	0.36723
chr13	27794967	27795033	0.00041147	-0.147784	7	3.1553e-13	2.8722e-06	0.22181	0.36959
chr13	27927905	27927951	0.00030593	-0.133154	7	1.6808e-11	2.042e-06	0.19272	0.32587
chr13	27794219	27794266	0.0040603	-0.102819	6	1.0326e-06	4.176e-05	0.24911	0.35193
chr13	27964451	27964915	5.7841e-06	-0.175064	6	1.3469e-09	2.1433e-08	0.35702	0.53208
chr13	27980104	27980856	1.7154e-17	-0.16728	22	4.5186e-14	6.4381e-21	0.43085	0.59813
chr13	30906769	30907437	0.0030594	-0.105931	10	1.6361e-09	2.9923e-05	0.21471	0.32064
chr13	33110993	33111023	0.018577	0.166985	4	1.6652e-08	0.00025628	0.63062	0.46364
chr13	33350305	33350436	0.018476	-0.12341	5	1.5107e-05	0.0002546	0.022695	0.14611
chr13	35471012	35471265	3.0802e-05	-0.133358	15	4.5186e-14	1.4499e-07	0.15698	0.29034
chr13	35478578	35478696	3.6075e-05	-0.187343	9	4.5408e-14	1.7462e-07	0.22886	0.4162
chr13	36674796	36674841	0.013892	-0.104819	4	4.3243e-07	0.00018057	0.11127	0.21609
chr13	44373567	44373715	0.00086241	-0.108867	21	4.6767e-12	6.7605e-06	0.33739	0.44625
chr13	45851427	45851730	0.00015096	-0.1375	11	5.1292e-14	8.9559e-07	0.20744	0.34494
chr13	49220725	49221404	1.7887e-16	-0.136115	39	2.7311e-14	7.6434e-20	0.45045	0.58656
chr13	50132865	50132928	1.4058e-12	-0.265905	6	4.3077e-14	1.1442e-15	0.36989	0.6358
chr13	50129892	50130088	7.2693e-05	-0.165467	8	4.987e-12	3.8885e-07	0.19747	0.36293
chr13	50843472	50843718	3.4522e-07	-0.176497	10	4.3188e-14	9.1162e-10	0.50761	0.6841
chr13	53202005	53202129	0.0084651	-0.102565	7	7.9666e-07	0.00010034	0.26682	0.36939
chr13	57629866	57630244	2.7512e-05	-0.139465	11	4.0523e-14	1.2677e-07	0.19796	0.33742
chr13	78609376	78609811	1.0437e-15	-0.105236	30	4.1744e-14	5.0026e-19	0.12437	0.22961
chr13	80654704	80655299	7.1973e-11	0.13643	24	4.1855e-14	8.1036e-14	0.7848	0.64837
chr13	87676425	87677352	0.0067648	-0.130645	8	9.8158e-09	7.6962e-05	0.61313	0.74377
chr13	95002916	95003088	0.00014236	-0.104102	15	4.4487e-13	8.3622e-07	0.14632	0.25042
chr13	99958766	99959045	0.00015732	-0.100454	13	1.0205e-12	9.4009e-07	0.23237	0.33282
chr13	99896032	99896498	2.6476e-06	-0.10594	29	6.6613e-15	8.844e-09	0.30384	0.40978
chr13	99975673	99975809	0.042961	-0.124093	6	4.7181e-07	0.00071516	0.32595	0.45004
chr13	99085300	99085670	1.8781e-13	-0.22719	11	4.2299e-14	1.2993e-16	0.39443	0.62162
chr13	99991815	99991983	8.2921e-07	-0.121653	11	4.6518e-14	2.4222e-09	0.17742	0.29907
chr13	101916393	101916418	0.044058	-0.101404	4	8.3639e-05	0.00073791	0.20559	0.307
chr13	106349312	106349365	6.7655e-05	-0.110802	7	4.813e-09	3.5808e-07	0.23479	0.34559
chr13	106493210	106493377	0.021886	0.127456	10	2.3698e-06	0.00031326	0.52562	0.39816
chr13	106534285	106534458	2.3999e-08	-0.100103	21	4.5852e-14	4.6554e-11	0.10327	0.20337
chr13	109869662	109869998	1.6074e-10	0.143902	17	4.7073e-14	1.9042e-13	0.56205	0.41815
chr13	109140745	109141194	1.0086e-13	-0.13028	30	1.8652e-14	6.5217e-17	0.34913	0.47941
chr13	110676957	110677005	2.6161e-05	0.107392	4	3.6131e-10	1.1966e-07	0.92748	0.82008
chr13	110306768	110306797	0.00020821	-0.152236	4	9.5562e-12	1.3035e-06	0.10115	0.25339
chr13	110307757	110308009	5.8484e-13	-0.136843	25	4.0523e-14	4.4164e-16	0.22451	0.36135
chr13	112053851	112054006	0.00065634	-0.101574	13	2.6061e-12	4.9563e-06	0.19846	0.30003
chr13	112057044	112057514	1.8742e-05	-0.142898	9	1.9762e-13	8.2458e-08	0.21849	0.36139
chr13	112073119	112073146	1.6987e-05	-0.177752	6	4.1633e-14	7.3431e-08	0.1765	0.35425
chr13	112104506	112105017	7.9845e-12	-0.109538	37	8.8818e-16	7.4013e-15	0.28929	0.39883
chr13	112067457	112067537	0.0020706	-0.151015	4	2.2366e-09	1.895e-05	0.21006	0.36108
chr13	112067813	112068766	6.9591e-14	-0.105632	43	3.697e-14	4.2796e-17	0.29703	0.40266
chr13	113838131	113838419	0.0028779	0.114479	4	2.0885e-07	2.7894e-05	0.85808	0.7436
chr13	113930931	113931171	0.0057335	0.120597	8	7.3706e-07	6.3112e-05	0.45677	0.33618
chr13	114134575	114134661	1.3404e-11	0.296857	5	4.452e-14	1.3213e-14	0.81482	0.51796
chr14	22918190	22918266	0.00091588	0.197177	4	2.9197e-08	7.2433e-06	0.47057	0.27339
chr14	23154540	23154599	0.0050895	0.182516	4	2.7534e-07	5.468e-05	0.71301	0.5305
chr14	24081782	24081883	0.010481	-0.122575	5	2.6099e-07	0.00012848	0.28675	0.40933
chr14	23576032	23577098	1.7233e-11	-0.120043	35	3.6304e-14	1.7221e-14	0.27161	0.39166
chr14	24310912	24311555	5.9198e-71	0.112408	62	0	1.8813e-53	0.2342	0.12179
chr14	28766482	28767563	5.2952e-12	-0.101754	58	0	4.7049e-15	0.27943	0.38118
chr14	28768086	28768367	0.0071739	-0.100212	15	1.4199e-09	8.2554e-05	0.36064	0.46085
chr14	35369703	35370166	4.1309e-06	0.146527	16	1.8974e-13	1.4672e-08	0.75103	0.6045
chr14	36509158	36509602	0.013403	-0.137949	6	2.0209e-08	0.000173	0.34348	0.48143
chr14	36504117	36504163	0.022182	-0.10098	4	3.376e-06	0.00031816	0.12268	0.22366
chr14	36522794	36522926	0.0075411	-0.139261	4	2.6119e-06	8.7703e-05	0.30428	0.44354
chr14	36521171	36521218	8.9592e-07	-0.141064	6	4.2188e-14	2.6413e-09	0.13225	0.27331
chr14	36583981	36584059	1.7707e-05	-0.161108	10	4.6407e-14	7.7303e-08	0.28075	0.44186
chr14	36517492	36517628	1.86e-11	-0.135161	16	4.6407e-14	1.8839e-14	0.23424	0.3694
chr14	36518922	36519023	0.00012283	-0.106676	13	4.6074e-14	7.0953e-07	0.10752	0.2142
chr14	36647650	36648094	6.1323e-19	-0.101468	36	0	1.8717e-22	0.12913	0.2306
chr14	36662011	36662737	2.3907e-10	-0.111256	17	4.2855e-14	2.9458e-13	0.10954	0.22079
chr14	37583533	37583629	0.00058298	-0.108936	9	2.5895e-11	4.3114e-06	0.17317	0.28211
chr14	37611372	37611435	0.035736	-0.101768	9	8.392e-08	0.00057212	0.58801	0.68978
chr14	41608180	41608229	0.00055163	-0.117612	7	3.1455e-11	4.0396e-06	0.1647	0.28231
chr14	51093476	51093494	0.00010335	-0.233479	4	7.7196e-12	5.8207e-07	0.41039	0.64387
chr14	53952900	53953106	0.00022847	-0.120719	9	8.632e-10	1.4567e-06	0.24807	0.36878
chr14	56811349	56811558	0.0016807	-0.159402	4	9.7583e-11	1.4789e-05	0.18215	0.34155
chr14	56814561	56814626	0.0022331	-0.11024	4	1.5819e-06	2.073e-05	0.15669	0.26693
chr14	56809261	56809561	8.3136e-05	-0.115252	17	4.2633e-14	4.528e-07	0.35243	0.46768
chr14	58171211	58171348	0.00018053	0.115329	5	4.9386e-07	1.1053e-06	0.18133	0.065998
chr14	59869501	59869742	4.9891e-05	-0.143601	8	9.4239e-11	2.5436e-07	0.56624	0.70984
chr14	60647964	60647976	0.0060845	-0.173463	4	2.3484e-09	6.7792e-05	0.26336	0.43682
chr14	60651973	60652700	0.012858	-0.107252	7	3.6815e-08	0.00016451	0.18561	0.29286
chr14	60509091	60510202	3.6929e-25	-0.103985	49	0	4.9261e-29	0.14109	0.24508
chr14	60515553	60515704	1.0668e-08	-0.154005	13	4.4187e-14	1.9054e-11	0.18661	0.34062
chr14	64703206	64703261	0.0014227	-0.167168	6	5.0341e-11	1.2149e-05	0.19562	0.36279
chr14	65230371	65230392	0.00074638	0.12948	4	1.1596e-05	5.7492e-06	0.34246	0.21298
chr14	65229760	65229796	0.00036598	0.186056	4	2.18e-06	2.5055e-06	0.36533	0.17928
chr14	68691417	68691713	0.00013699	-0.17537	6	7.996e-11	8.0157e-07	0.54898	0.72435
chr14	68628312	68628617	2.3558e-09	-0.129816	14	3.1458e-09	3.5666e-12	0.33991	0.46973
chr14	69547829	69548043	0.0014814	-0.125998	13	2.5574e-11	1.2744e-05	0.41945	0.54544
chr14	69484239	69484298	0.0035161	-0.122441	6	1.4166e-09	3.524e-05	0.14702	0.26946
chr14	73592397	73592446	0.026258	0.114156	4	3.3764e-05	0.00039109	0.26707	0.15292
chr14	74611100	74611641	1.0657e-18	-0.188317	22	4.8295e-14	3.3974e-22	0.34085	0.52916
chr14	74239503	74239753	1.4889e-05	-0.101217	14	7.1942e-14	6.2779e-08	0.21204	0.31326
chr14	77133872	77133894	0.010681	0.134898	4	5.0534e-07	0.00013149	0.3082	0.1733
chr14	77271272	77271286	0.020733	-0.146754	4	7.0618e-07	0.00029302	0.40348	0.55024
chr14	88551380	88552060	3.4163e-11	-0.113565	23	4.1855e-14	3.6457e-14	0.17727	0.29084
chr14	91253917	91254091	0.015092	-0.13677	4	1.704e-06	0.00019903	0.29529	0.43206
chr14	91234199	91234409	5.2265e-06	0.188998	4	9.0447e-12	1.9143e-08	0.84024	0.65125
chr14	91352300	91352327	0.007739	0.124559	5	4.6331e-08	9.0284e-05	0.89165	0.76709
chr14	92514380	92514831	7.3578e-14	-0.12241	37	1.199e-14	4.558e-17	0.32839	0.4508
chr14	92686932	92687156	0.011589	-0.108552	18	2.3668e-11	0.00014471	0.56662	0.67517
chr14	93825185	93825259	7.4433e-05	0.128789	7	9.16e-08	3.9985e-07	0.38615	0.25737
chr14	93938994	93939173	1.495e-06	-0.149475	13	4.1522e-14	4.6847e-09	0.44624	0.59572
chr14	94771235	94771457	3.1709e-14	-0.146292	21	4.13e-14	1.8049e-17	0.18232	0.32861
chr14	94771678	94771703	0.00041432	-0.123775	4	1.4378e-09	2.8973e-06	0.11491	0.23869
chr14	95371128	95371286	0.0085863	0.120806	7	1.2141e-05	0.00010209	0.34432	0.22352
chr14	95360395	95360542	1.3024e-20	-0.143871	20	4.4298e-14	3.1802e-24	0.55178	0.69565
chr14	94767382	94767648	0.00057511	-0.134793	6	6.348e-11	4.2389e-06	0.1415	0.2763
chr14	99269745	99269779	0.0099654	-0.124829	7	1.7372e-09	0.00012106	0.17296	0.29779
chr14	99271127	99271159	0.00016778	-0.101305	6	2.4123e-11	1.0128e-06	0.16047	0.26178
chr14	99603325	99603397	1.6872e-09	-0.167727	8	4.5741e-14	2.4718e-12	0.54713	0.71486
chr14	99603807	99603852	0.031418	0.100839	7	2.3958e-08	0.00048579	0.26586	0.16502
chr14	101442582	101442675	1.6785e-05	0.140001	10	9.9487e-13	7.2295e-08	0.39946	0.25946
chr14	102539068	102539300	0.0061635	0.106003	4	2.9633e-06	6.8894e-05	0.91355	0.80754
chr14	102540328	102541018	1.6595e-05	0.141321	16	1.0728e-12	7.1325e-08	0.69385	0.55253
chr14	102545304	102545360	5.0869e-06	-0.238687	4	4.6518e-14	1.8574e-08	0.32665	0.56533
chr14	101458401	101458571	0.0057172	-0.100547	12	2.2759e-10	6.2872e-05	0.23582	0.33637
chr14	102923401	102924071	2.5598e-08	-0.115074	28	4.1633e-14	5.0062e-11	0.29082	0.40589
chr14	102948946	102949133	0.000458	0.141456	6	5.4009e-06	3.2504e-06	0.51606	0.3746
chr14	103207345	103207833	0.0023628	-0.104702	14	1.2051e-09	2.2159e-05	0.40308	0.50778
chr14	103207836	103207877	3.0554e-06	-0.207551	6	4.1078e-14	1.0362e-08	0.22055	0.4281
chr14	103278704	103279675	8.9164e-09	-0.110096	32	5.429e-14	1.5462e-11	0.26248	0.37258
chr14	102929399	102930055	9.3808e-11	-0.125885	32	4.2855e-14	1.0647e-13	0.24244	0.36832
chr14	103538727	103538987	0.012102	0.148135	6	4.6828e-08	0.00015289	0.49616	0.34803
chr14	104202322	104202623	2.0823e-05	0.135778	13	8.0913e-13	9.298e-08	0.65263	0.51685
chr14	104275361	104275834	3.5524e-11	0.162219	20	4.13e-14	3.8032e-14	0.74311	0.58089
chr14	104391620	104392167	3.0774e-05	0.145649	7	4.8757e-07	1.4479e-07	0.47725	0.3316
chr14	104545635	104546151	2.306e-05	0.110615	18	9.1327e-13	1.0422e-07	0.63213	0.52152
chr14	104577995	104578110	0.0052247	-0.118367	7	3.4374e-07	5.6441e-05	0.61187	0.73023
chr14	104636023	104636071	0.0038474	0.137635	4	5.0796e-07	3.9178e-05	0.62571	0.48807
chr14	104603935	104604103	0.0033786	0.117082	6	2.5382e-06	3.361e-05	0.52068	0.4036
chr14	104712897	104713524	1.9377e-07	0.10511	22	1.0902e-13	4.7917e-10	0.68304	0.57793
chr14	104752115	104752242	2.4378e-11	0.165128	16	4.563e-14	2.5464e-14	0.57509	0.40996
chr14	104752350	104752374	0.00047111	0.134096	7	2.7813e-07	3.3626e-06	0.3114	0.17731
chr14	104866174	104866312	1.6559e-06	-0.145855	9	2.3725e-13	5.2434e-09	0.56852	0.71438
chr14	104978641	104978843	5.89e-06	-0.138728	12	4.0523e-14	2.1946e-08	0.22339	0.36212
chr14	105153165	105153741	3.8231e-06	0.108611	18	1.9537e-12	1.3398e-08	0.61929	0.51068
chr14	105171149	105171350	0.00094583	0.109681	7	0.033847	7.508e-06	0.22374	0.11406
chr14	105205172	105205274	0.035347	0.13934	4	0.00035043	0.00056412	0.37457	0.23523
chr14	105475959	105476152	0.013796	-0.122887	8	3.7477e-09	0.00017916	0.22434	0.34723
chr14	105892605	105892968	0.00022899	-0.124081	6	8.1221e-07	1.4605e-06	0.32317	0.44725
chr14	105863440	105864115	1.1197e-05	-0.135117	16	8.9846e-12	4.5392e-08	0.42784	0.56296
chr14	105900363	105900591	0.00011755	-0.127563	8	9.9593e-09	6.7264e-07	0.33281	0.46037
chr15	22417921	22418000	0.0018834	0.135403	5	4.0413e-08	1.6973e-05	0.78331	0.64791
chr15	21345077	21345188	1.6925e-13	0.126306	16	4.5963e-14	1.1471e-16	0.61275	0.48644
chr15	26893941	26894375	0.0061823	0.111628	5	2.218e-05	6.9161e-05	0.69635	0.58472
chr15	26867501	26867578	8.6814e-05	-0.121085	7	8.9939e-13	4.7519e-07	0.16816	0.28925
chr15	26867765	26867831	2.1019e-10	-0.149008	15	4.3521e-14	2.5519e-13	0.17935	0.32836
chr15	30225644	30225865	1.6013e-08	-0.152899	13	4.2077e-14	2.9977e-11	0.30337	0.45627
chr15	36880306	36880453	0.0001007	-0.118634	16	2.9838e-12	5.6431e-07	0.42425	0.54288
chr15	32717619	32717762	0.03735	-0.113984	6	1.0573e-05	0.00060302	0.12017	0.23415
chr15	32717921	32717949	0.017604	-0.117042	4	6.6408e-07	0.00023948	0.10568	0.22273
chr15	32718491	32718507	0.0078614	-0.169789	4	1.5536e-08	9.2032e-05	0.32924	0.49903
chr15	37097949	37098009	0.003426	-0.104053	7	3.6693e-11	3.412e-05	0.13984	0.24389
chr15	37098078	37098195	2.5822e-07	-0.118959	15	4.1411e-14	6.603e-10	0.17845	0.29741
chr15	39933634	39933651	0.031741	0.102748	4	0.00088315	0.00049162	0.35229	0.24954
chr15	40069282	40069441	0.0010963	0.120135	12	1.8515e-08	8.9204e-06	0.6824	0.56226
chr15	40252222	40252516	1.5333e-05	-0.138179	14	2.182e-12	6.507e-08	0.45466	0.59284
chr15	41511300	41511954	5.4381e-16	-0.165062	33	5.318e-14	2.5205e-19	0.36806	0.53312
chr15	41659883	41660104	0.00020177	-0.126756	14	2.9887e-13	1.2595e-06	0.36481	0.49156
chr15	41882245	41882435	1.6887e-05	-0.132323	16	9.0705e-14	7.2849e-08	0.46571	0.59803
chr15	43776534	43776677	0.0085601	-0.102178	11	6.6288e-05	0.00010176	0.6257	0.72788
chr15	48962867	48962909	0.00048525	-0.123541	6	3.4807e-07	3.4778e-06	0.5053	0.62885
chr15	51095428	51095471	0.0059844	-0.12589	4	7.4788e-09	6.6419e-05	0.14432	0.27021
chr15	52112084	52112730	9.5673e-18	-0.121744	60	0	3.4609e-21	0.2682	0.38994
chr15	52788368	52788400	0.00027717	-0.139045	6	6.4174e-12	1.8248e-06	0.18754	0.32659
chr15	52788548	52788755	4.7919e-05	-0.18312	6	4.8672e-13	2.4225e-07	0.2555	0.43862
chr15	52791629	52791694	0.0042737	-0.168896	4	8.6352e-08	4.436e-05	0.33279	0.50169
chr15	60000644	60000689	0.024751	-0.120258	4	4.0513e-06	0.00036354	0.16515	0.28541
chr15	59994992	59995062	4.2864e-05	-0.100783	8	7.1287e-13	2.1317e-07	0.082607	0.18339
chr15	60397084	60397297	0.029799	0.116256	4	1.7816e-06	0.0004557	0.38394	0.26768
chr15	65067560	65067881	2.7834e-10	-0.126575	25	4.0745e-14	3.4612e-13	0.19976	0.32634
chr15	65421072	65421240	1.307e-08	-0.202848	10	4.3521e-14	2.3848e-11	0.37378	0.57663
chr15	65355173	65355430	0.0015003	-0.127543	7	1.8367e-09	1.2947e-05	0.25855	0.38609
chr15	65077988	65078056	0.0038729	0.118978	9	7.0507e-07	3.9473e-05	0.40807	0.28909
chr15	66631186	66631259	0.0027971	-0.164211	4	2.6505e-08	2.7003e-05	0.18675	0.35096
chr15	66622255	66622424	2.2423e-14	-0.110111	24	4.7407e-14	1.2522e-17	0.17837	0.28848
chr15	67833660	67833708	0.0026823	-0.101089	4	1.5005e-08	2.5671e-05	0.067049	0.16814
chr15	68256851	68257033	3.0619e-11	-0.186899	14	4.6851e-14	3.2329e-14	0.43915	0.62605
chr15	69462391	69462609	4.4929e-14	0.170442	14	4.6962e-14	2.6309e-17	0.2746	0.10416
chr15	70585385	70585491	3.475e-05	-0.131915	13	2.8412e-08	1.6711e-07	0.0779	0.20981
chr15	70892314	70892530	0.041924	-0.115584	7	0.00027139	0.00069422	0.057716	0.1733
chr15	72184362	72184444	0.036042	-0.155277	4	3.3275e-06	0.00057798	0.20972	0.36499
chr15	73926476	73927090	1.2945e-13	-0.167215	22	4.3077e-14	8.4289e-17	0.46247	0.62968
chr15	74135644	74135753	0.0073537	-0.14716	4	5.7287e-06	8.5091e-05	0.31935	0.46651
chr15	74134045	74134248	1.237e-05	-0.115319	17	1.2612e-13	5.0703e-08	0.29457	0.40989
chr15	74134670	74134702	1.7369e-05	-0.153865	6	5.7598e-13	7.5595e-08	0.20594	0.35981
chr15	75638913	75638982	0.0016399	0.116048	7	5.6078e-05	1.4372e-05	0.38989	0.27384
chr15	75703365	75703644	0.0072648	0.138209	7	1.1111e-06	8.38e-05	0.73523	0.59702
chr15	75712642	75712847	1.6298e-05	-0.168636	10	5.7732e-14	6.9864e-08	0.31394	0.48257
chr15	76347133	76347390	7.4036e-34	-0.247494	27	3.5971e-14	3.9375e-38	0.20488	0.45237
chr15	79089613	79089655	0.00066418	-0.121889	6	1.5049e-09	5.0275e-06	0.075429	0.19732
chr15	81118478	81118549	0.0017919	-0.128596	8	9.0178e-07	1.6023e-05	0.38611	0.51471
chr15	81134254	81134351	0.00025407	-0.122348	10	1.68e-09	1.652e-06	0.12416	0.24651
chr15	80779809	80779930	0.019082	-0.103755	4	3.6779e-07	0.00026457	0.12195	0.2257
chr15	81002041	81002224	0.0006181	-0.107639	23	1.1891e-09	4.627e-06	0.21214	0.31978
chr15	83654511	83654694	7.5128e-06	-0.161441	10	4.3632e-14	2.8943e-08	0.2376	0.39904
chr15	84817075	84817629	2.3539e-07	-0.101247	46	9.7811e-14	5.9658e-10	0.50538	0.60662
chr15	88639454	88639836	0.00040588	0.107524	9	1.4732e-10	2.8282e-06	0.76524	0.65772
chr15	89370903	89371729	1.087e-22	-0.128976	44	4.6074e-14	2.0398e-26	0.12764	0.25661
chr15	89406160	89406228	0.0055129	-0.118133	6	2.1764e-07	6.0206e-05	0.29321	0.41134
chr15	89407848	89408578	0.026141	-0.127252	4	2.0352e-06	0.00038853	0.23882	0.36607
chr15	89409436	89409468	0.00011218	-0.150269	4	3.7667e-09	6.3838e-07	0.19973	0.35
chr15	89378603	89379460	9.9454e-20	-0.127981	55	0	2.7208e-23	0.21173	0.33971
chr15	89912444	89912508	0.040696	-0.13198	7	4.3025e-05	0.00066759	0.25021	0.3822
chr15	90665013	90665205	7.958e-08	0.175584	11	6.728e-14	1.7776e-10	0.45071	0.27513
chr15	92734017	92734076	8.8475e-05	-0.12341	4	3.0212e-06	4.8608e-07	0.29285	0.41626
chr15	93280341	93280511	7.0689e-05	-0.144591	9	1.799e-11	3.7733e-07	0.35129	0.49588
chr15	96321703	96321904	0.00014446	-0.109008	10	5.2746e-12	8.5078e-07	0.17428	0.28329
chr15	96340869	96340979	3.1292e-10	-0.136583	13	4.3188e-14	3.9265e-13	0.15341	0.28999
chr15	96416159	96416196	0.0057827	-0.112123	6	4.4732e-08	6.3683e-05	0.24951	0.36164
chr15	96332123	96332365	0.02656	-0.102164	12	5.6186e-09	0.0003965	0.29051	0.39268
chr15	96332444	96332459	0.02883	-0.107513	4	4.2091e-06	0.00043788	0.17222	0.27973
chr15	98651263	98651405	5.1049e-10	-0.170946	13	4.6629e-14	6.7865e-13	0.12982	0.30076
chr15	99123572	99123654	0.034411	0.121952	6	8.2937e-05	0.00054599	0.63427	0.51232
chr15	99507449	99507552	0.042958	0.133357	4	0.00022323	0.00071492	0.5333	0.39995
chr15	100973191	100973854	7.8022e-25	-0.158633	35	5.4734e-14	1.1113e-28	0.47727	0.6359
chr15	101445964	101446099	0.038442	0.120191	5	4.7846e-06	0.0006242	0.86319	0.743
chr16	383502	384081	0.023905	0.103559	10	3.2782e-06	0.00034861	0.39416	0.2906
chr16	424069	424266	1.0883e-12	0.218286	9	4.019e-14	8.6119e-16	0.80867	0.59038
chr16	546830	547717	6.5627e-19	0.176482	24	4.4298e-14	2.0179e-22	0.49301	0.31653
chr16	801286	801764	0.0010862	0.141776	7	3.7883e-11	8.8212e-06	0.59548	0.45371
chr16	843941	844110	0.00021487	0.116875	7	9.463e-09	1.355e-06	0.80182	0.68495
chr16	1009451	1009850	0.001339	0.136311	8	1.1589e-10	1.1301e-05	0.74233	0.60602
chr16	1010441	1011055	0.00040138	0.115987	13	5.2559e-08	2.7923e-06	0.52449	0.40851
chr16	983406	983648	0.0036612	0.126129	8	1.4468e-08	3.6941e-05	0.79253	0.6664
chr16	1021400	1021551	0.033959	0.106768	4	2.028e-05	0.00053706	0.76398	0.65721
chr16	1028281	1028688	3.2442e-09	0.182661	11	4.2077e-14	5.039e-12	0.5709	0.38824
chr16	1029061	1029363	9.647e-08	0.165889	12	4.8295e-14	2.1963e-10	0.60828	0.44239
chr16	1078332	1078381	0.048493	-0.108418	4	0.00024993	0.0008304	0.67794	0.78636
chr16	1082728	1083171	3.3876e-06	0.129474	13	5.1958e-14	1.1665e-08	0.55094	0.42146
chr16	1097288	1097436	0.00028518	0.107784	6	3.4572e-08	1.8827e-06	0.7014	0.59362
chr16	1089385	1090097	4.984e-08	0.180684	11	4.2522e-14	1.0581e-10	0.68922	0.50854
chr16	1090405	1090583	0.00048191	0.10973	9	1.3255e-08	3.4485e-06	0.41061	0.30088
chr16	1102472	1102499	0.0017942	0.162397	4	2.5111e-09	1.6052e-05	0.68629	0.52389
chr16	1113134	1113688	0.027887	0.117544	4	1.0581e-05	0.00042055	0.6822	0.56465
chr16	1144003	1144401	0.0065871	0.130246	7	5.532e-08	7.4538e-05	0.62137	0.49112
chr16	1194959	1194983	0.00064439	0.11746	4	1.3879e-07	4.8573e-06	0.68553	0.56807
chr16	1259383	1259412	0.024862	0.142776	4	9.2728e-05	0.00036553	0.40636	0.26358
chr16	1261063	1261415	6.255e-06	-0.113277	15	1.4067e-13	2.3532e-08	0.27813	0.39141
chr16	1390205	1390274	0.034376	0.123853	4	2.0011e-05	0.00054529	0.84526	0.72141
chr16	1379839	1379910	0.043809	-0.139038	6	2.6574e-07	0.00073286	0.33417	0.4732
chr16	1535867	1536303	5.7401e-12	0.16764	16	4.5852e-14	5.1522e-15	0.77288	0.60524
chr16	1534197	1534523	1.9647e-05	0.121355	21	2.3381e-13	8.733e-08	0.68475	0.56339
chr16	1979655	1979805	2.1137e-10	-0.158664	11	4.1744e-14	2.5717e-13	0.55641	0.71508
chr16	1992854	1992873	0.0056869	-0.164795	4	5.2158e-08	6.25e-05	0.51872	0.68352
chr16	1919540	1919625	0.026924	0.128498	4	4.855e-06	0.00040328	0.39875	0.27025
chr16	2143212	2143708	0.00021549	0.131216	7	3.4793e-09	1.3603e-06	0.75965	0.62844
chr16	2236479	2238262	1.2177e-15	-0.115554	53	1	5.9192e-19	0.45263	0.56818
chr16	2536967	2537379	0.0011458	0.101688	11	9.9087e-08	9.3933e-06	0.65263	0.55094
chr16	2717830	2717849	0.00505	-0.113808	4	0.0001641	5.4119e-05	0.34078	0.45458
chr16	2841303	2841391	0.017832	-0.117135	4	0.00095501	0.00024335	0.4291	0.54623
chr16	2816898	2817706	5.9609e-13	0.126173	22	4.2966e-14	4.5148e-16	0.64335	0.51718
chr16	3018011	3018219	5.0289e-06	-0.129969	16	4.5852e-14	1.8294e-08	0.32724	0.45721
chr16	3021725	3021812	0.002601	0.126989	5	0.00011622	2.4757e-05	0.32053	0.19354
chr16	3183979	3184071	0.010876	-0.104766	11	4.8951e-09	0.00013425	0.26791	0.37268
chr16	3305122	3305237	3.0376e-05	-0.110536	18	4.4076e-14	1.4209e-07	0.23898	0.34952
[truncated: 1,587 more rows]
